# Supplementary material for: Public and outpatients’ awareness of calling emergency medical services immediately by acute stroke in an upper middle-income country: a cross-sectional questionnaire study in greater Gaborone, Botswana
Source: BMC Neurol. 2022 Sep 14;22:347. doi: 10.1186/s12883-022-02859-z (PMC9472421; doi:10.1186/s12883-022-02859-z)
Supplement: Supplementary file 5 — Additional file 5. [file 12883_2022_2859_MOESM5_ESM.csv]

Research ID,Do you consent?,Participant Signature,Date:,"Patient types o=patients, 1=public",Study Location:,Participant Identification Number:,Psychiatric patient,How did you get to know about stroke? Friends,Friends cat,Family,Family cat,Family/ friends,Family/ friends cat,Newspaper,Newspaper cat,Own Experience,Own exp cat,Television,Television cat,Magazines,Magazine cat,Newspaper/ magazine,New…	Family hereditary of stroke/heart diseases self reported	Weight (kg)	Height_1 (cm)	Height_2(cm)	Height Average	Average Height(m)	Calculated BMI category 1=underweight	2=normal	3=overweight	4=obese""	Calculated BMI	What do you think of your weight?	Perceived weight 1=underweight	2=normal	3=overweight	4=obese""	HIV/AIDS cat	12. HIV/AIDS diagnosis?	Same family cat	Comes from same family?	Same compound cat	Is from same compound?	Same working place cat	Is from same working place?	Same company	Is from same company?	Residing/ working together	Residing/ working together cat	Medical insurance cat	Have medical insurance?	Research Assistant Signature:	Complete?"
5	Yes	[document]	31/07/2019	1	Phakalane/Extension - STGABZP	STGABZP1050	0	Yes	1	No	0	1	1	No	0	No	0	No	0	No	0	0	0	Yes	1	1	1	No	0	No	0	No	0	0	0	No	0	0	0		1	call EMS (991/997/998)	Immediately	1	EM	1	MC	2	MC
32	Yes	[document]	12/06/2019	1	Blocks and others - STGABZB	STGABZB1732	0	Yes	1	Yes	1	2	1	Yes	1	No	0	Yes	1	Yes	1	2	1	Yes	1	2	1	Yes	1	Yes	1	Yes	1	2	1	No	0	0	0		1	call EMS (991/997/998)	Immediately	1	EM	1	EM	1	EM
34	Yes	[document]	12/06/2019	1	Blocks and others - STGABZB	STGABZB1735	0	Yes	1	Yes	1	2	1	Yes	1	No	0	Yes	1	Yes	1	2	1	Yes	1	2	1	Yes	1	Yes	1	Yes	1	2	1	No	0	0	0		1	call EMS (991/997/998)	Immediately	1	EM	1	WAS	3	WAS
36	Yes	[document]	12/06/2019	1	Blocks and others - STGABZB	STGABZB1727	0	Yes	1	Yes	1	2	1	Yes	1	No	0	Yes	1	Yes	1	2	1	Yes	1	2	1	No	0	Yes	1	Yes	1	1	1	No	0	0	0		1	call EMS (991/997/998)	Immediately	1	MC	2	MC	2	MC
37	Yes	[document]	12/06/2019	1	Blocks and others - STGABZB	STGABZB1728	0	Yes	1	No	0	1	1	Yes	1	No	0	Yes	1	Yes	1	2	1	Yes	1	2	1	Yes	1	Yes	1	Yes	1	2	1	No	0	0	0		1	call EMS (991/997/998)	Immediately	1	EM	1	EM	1	WAS
43	Yes	[document]	12/06/2019	1	Blocks and others - STGABZB	STGABZB 1452	0	Yes	1	Yes	1	2	1	No	0	No	0	No	0	No	0	0	0	No	0	0	0	No	0	No	0	No	0	0	0	No	0	0	0		1	call EMS (991/997/998)	Immediately	1	EM	1	EM	1	EM
44	Yes	[document]	12/06/2019	1	Blocks and others - STGABZB	STGABZB 1453	0	Yes	1	Yes	1	2	1	Yes	1	Yes	1	Yes	1	Yes	1	2	1	Yes	1	2	1	Yes	1	Yes	1	Yes	1	2	1	No	0	1	1		1	call EMS (991/997/998)	Immediately	1	EM	1	EM	1	EM
45	Yes	[document]	12/06/2019	1	Blocks and others - STGABZB	STGABZ 1454	0	Yes	1	Yes	1	2	1	Yes	1	No	0		0	No	0	1	1	No	0	0	0	No	0	No	0	No	0	0	0	No	0	0	0		1	call EMS (991/997/998)	Immediately	1	EM	1	EM	1	EM
46	Yes	[document]	12/06/2019	1	Blocks and others - STGABZB	STGABZB 1545	0	Yes	1	Yes	1	2	1	No	0	No	0	No	0	No	0	0	0	No	0	0	0	No	0	No	0	No	0	0	0	No	0	0	0		1	call EMS (991/997/998)	Immediately	1	EM	1	EM	1	EM
47	Yes	[document]	12/06/2019	1	Old Naledi/Bontleng /Tsolamosese - STGABZT	STGABZT1101	0	No	0	No	0	0	0	No	0	No	0	No	0	No	0	0	0	No	0	0	0	No	0	No	0	No	0	0	0	No	0	0	0		1	call EMS (991/997/998)	Immediately	1	MC	2	MC	2	MC
49	Yes	[document]	12/06/2019	1	Old Naledi/Bontleng /Tsolamosese - STGABZT	STGABZT1103	0	No	0	No	0	0	0	No	0	No	0	No	0	No	0	0	0	No	0	0	0	Yes	1	No	0	No	0	1	1	No	0	0	0		1	call EMS (991/997/998)	Immediately	1	MC	2	MC	2	MC
50	Yes	[document]	12/06/2019	1	Old Naledi/Bontleng /Tsolamosese - STGABZT	STGABST1104	0	No	0	No	0	0	0	No	0	No	0	No	0	No	0	0	0	Yes	1	1	1	No	0	No	0	No	0	0	0	No	0	0	0		1	call EMS (991/997/998)	Immediately	1	MC	2	MC	2	WAS
52	Yes	[document]	13/06/2019	1	Moshupa - STMOSH	STMOSH001	0	No	0	Yes	1	1	1	No	0	No	0	No	0	No	0	0	0	No	0	0	0	No	0	No	0	No	0	0	0	No	0	0	0		1	call EMS (991/997/998)	Immediately	1	MC	2	WAS	3	EM
53	Yes	[document]	13/06/2019	1	Moshupa - STMOSH	STMOSH002	0	No	0	Yes	1	1	1	No	0	No	0	No	0	No	0	0	0	No	0	0	0	No	0	No	0	No	0	0	0	No	0	0	0		1	call EMS (991/997/998)	Immediately	1	WAS	3	EM	1	MC
55	Yes	[document]	13/06/2019	1	Moshupa - STMOSH	STMOSH004	0	No	0	Yes	1	1	1	No	0	Yes	1	No	0	No	0	0	0	No	0	0	0	No	0	No	0	No	0	0	0	No	0	1	1		1	call EMS (991/997/998)	Immediately	1	EM	1	EM	1	MC
56	Yes	[document]	13/06/2019	1	Moshupa - STMOSH	STMOSH005	0	No	0	Yes	1	1	1	No	0	No	0	No	0	No	0	0	0	No	0	0	0	No	0	No	0	No	0	0	0	No	0	0	0		1	call EMS (991/997/998)	Immediately	1	MC	2	MC	2	MC
57	Yes	[document]	13/06/2019	1	Moshupa - STMOSH	STMOSH006	0	No	0	No	0	0	0	No	0	No	0	No	0	No	0	0	0	No	0	0	0	No	0	No	0	No	0	0	0	Yes	1	1	1	affected people in the community	1	call EMS (991/997/998)	Immediately	1	MC	2	EM	1	WAS
59	Yes	[document]	13/06/2019	1	Moshupa - STMOSH	STMOSH007	0	No	0	Yes	1	1	1	No	0	No	0	No	0	No	0	0	0	No	0	0	0	No	0	No	0	No	0	0	0	Yes	1	1	1	school	1	call EMS (991/997/998)	Immediately	1	WAS	3	MC	2	MC
61	Yes	[document]	13/06/2019	1	Moshupa - STMOSH	STMOSH009	0	No	0	Yes	1	1	1	No	0	No	0	No	0	No	0	0	0	No	0	0	0	No	0	No	0	No	0	0	0	Yes	1	1	1	school	1	call EMS (991/997/998)	Immediately	1	MC	2	EM	1	MC
62	Yes	[document]	13/06/2019	1	Moshupa - STMOSH	STMOSH010	0	No	0	No	0	0	0	No	0	No	0	No	0	No	0	0	0	No	0	0	0	No	0	No	0	No	0	0	0	Yes	1	1	1	school	1	call EMS (991/997/998)	Immediately	1	MC	2	MC	2	EM
63	Yes	[document]	13/06/2019	1	Blocks and others - STGABZB	STGABZB1737	0	Yes	1	Yes	1	2	1	Yes	1	No	0	Yes	1	Yes	1	2	1	Yes	1	2	1	Yes	1	Yes	1	Yes	1	2	1	No	0	0	0		1	call EMS (991/997/998)	Immediately	1	EM	1	EM	1	EM
64	Yes	[document]	13/06/2019	1	Blocks and others - STGABZB	STGABZB1738	0	Yes	1	Yes	1	2	1	Yes	1	Yes	1	Yes	1	Yes	1	2	1	Yes	1	2	1	Yes	1	Yes	1	Yes	1	2	1	No	0	1	1		1	call EMS (991/997/998)	Immediately	1	EM	1	WAS	3	WAS
66	Yes	[document]	13/06/2019	1	Blocks and others - STGABZB	STGABZB1740	0	Yes	1	Yes	1	2	1	Yes	1	No	0	Yes	1	Yes	1	2	1	Yes	1	2	1	Yes	1	Yes	1	Yes	1	2	1	No	0	0	0		1	call EMS (991/997/998)	Immediately	1	EM	1	EM	1	EM
67	Yes	[document]	13/06/2019	1	Blocks and others - STGABZB	STGABZB1741	0	Yes	1	Yes	1	2	1	Yes	1	No	0	Yes	1	Yes	1	2	1	Yes	1	2	1	Yes	1	Yes	1	Yes	1	2	1	No	0	0	0		1	call EMS (991/997/998)	Immediately	1	EM	1	WAS	3	EM
70	Yes	[document]	13/06/2019	1	Blocks and others - STGABZB	STGABZB1743	0	Yes	1	Yes	1	2	1	Yes	1	No	0	Yes	1	Yes	1	2	1	Yes	1	2	1	Yes	1	Yes	1	Yes	1	2	1	No	0	0	0		1	call EMS (991/997/998)	Immediately	1	EM	1	WAS	3	EM
71	Yes	[document]	13/06/2019	1	Blocks and others - STGABZB	STGABZB1745	0	Yes	1	Yes	1	2	1	No	0	No	0	Yes	1	Yes	1	1	1	Yes	1	2	1	Yes	1	Yes	1	Yes	1	2	1	No	0	0	0		1	call EMS (991/997/998)	Immediately	1	MC	2	EM	1	MC
72	Yes	[document]	13/06/2019	1	Blocks and others - STGABZB	STGABZB1746	0	Yes	1	Yes	1	2	1	Yes	1	No	0	Yes	1	Yes	1	2	1	Yes	1	2	1	Yes	1	Yes	1	Yes	1	2	1	No	0	0	0		1	call EMS (991/997/998)	Immediately	1	EM	1	WAS	3	EM
73	Yes	[document]	14/06/2019	1	Blocks and others - STGABZB	STGABZB1747	0	Yes	1	Yes	1	2	1	Yes	1	No	0	Yes	1	Yes	1	2	1	Yes	1	2	1	Yes	1	Yes	1	Yes	1	2	1	No	0	0	0		1	call EMS (991/997/998)	Immediately	1	EM	1	EM	1	EM
74	Yes	[document]	14/06/2019	1	Blocks and others - STGABZB	STGABZB1748	0	Yes	1	Yes	1	2	1	Yes	1	No	0	Yes	1	Yes	1	2	1	Yes	1	2	1	Yes	1	Yes	1	Yes	1	2	1	No	0	0	0		1	call EMS (991/997/998)	Immediately	1	EM	1	EM	1	WAS
76	Yes	[document]	14/06/2019	1	Blocks and others - STGABZB	STGABZB1750	0	Yes	1	Yes	1	2	1	Yes	1	No	0	Yes	1	Yes	1	2	1	Yes	1	2	1	Yes	1	Yes	1	Yes	1	2	1	No	0	0	0		1	call EMS (991/997/998)	Immediately	1	EM	1	EM	1	EM
78	Yes	[document]	14/06/2019	1	Blocks and others - STGABZB	STGABZB1751	0	Yes	1	Yes	1	2	1	Yes	1	No	0	Yes	1	Yes	1	2	1	Yes	1	2	1	Yes	1	Yes	1	Yes	1	2	1	No	0	0	0		1	call EMS (991/997/998)	Immediately	1	MC	2	MC	2	MC
80	Yes	[document]	13/06/2019	1	Blocks and others - STGABZB	STGABZB 1546	0	Yes	1	Yes	1	2	1	No	0	No	0	No	0	No	0	0	0	No	0	0	0	No	0	No	0	No	0	0	0	No	0	0	0		1	call EMS (991/997/998)	Immediately	1	EM	1	EM	1	EM
81	Yes	[document]	13/06/2019	1	Blocks and others - STGABZB	STGABZB 1547	0	No	0	No	0	0	0	Yes	1	No	0	No	0	No	0	1	1	No	0	0	0	No	0	No	0	No	0	0	0	No	0	0	0		1	call EMS (991/997/998)	Immediately	1	EM	1	EM	1	EM
83	Yes	[document]	13/06/2019	1	Blocks and others - STGABZB	STGABZ 1549	0	Yes	1	Yes	1	2	1	No	0	No	0	No	0	No	0	0	0	No	0	0	0	No	0	No	0	No	0	0	0	No	0	0	0		1	call EMS (991/997/998)	Immediately	1	EM	1	EM	1	EM
84	Yes	[document]	13/06/2019	1	Blocks and others - STGABZB	STGABZB 1550	0	Yes	1	Yes	1	2	1	No	0	No	0	No	0	No	0	0	0	No	0	0	0	No	0	No	0	No	0	0	0	No	0	0	0		1	call EMS (991/997/998)	Immediately	1	EM	1	EM	1	MC
86	Yes	[document]	13/06/2019	1	Blocks and others - STGABZB	STGABZB 1551	0	Yes	1	No	0	1	1	Yes	1	No	0	No	0	No	0	1	1	No	0	0	0	No	0	No	0	No	0	0	0	No	0	0	0		1	call EMS (991/997/998)	Immediately	1	EM	1	EM	1	MC
87	Yes	[document]	13/06/2019	1	Blocks and others - STGABZB	STGABZB 1552	0	Yes	1	Yes	1	2	1	No	0	No	0	No	0	No	0	0	0	No	0	0	0	No	0	No	0	No	0	0	0	No	0	0	0		1	call EMS (991/997/998)	Immediately	1	EM	1	EM	1	EM
88	Yes	[document]	14/06/2019	1	Blocks and others - STGABZB	STGABZB 1553	0	No	0	Yes	1	1	1	No	0	No	0	No	0	No	0	0	0	No	0	0	0	No	0	No	0	No	0	0	0	No	0	0	0		1	call EMS (991/997/998)	Immediately	1	EM	1	EM	1	EM
89	Yes	[document]	14/06/2019	1	Blocks and others - STGABZB	STGABZB 1554	0	Yes	1	Yes	1	2	1	Yes	1	No	0	Yes	1	Yes	1	2	1	Yes	1	2	1	Yes	1	Yes	1	Yes	1	2	1	No	0	0	0		1	call EMS (991/997/998)	Immediately	1	EM	1	EM	1	EM
90	Yes	[document]	14/06/2019	1	Blocks and others - STGABZB	STGABZB 1557	0	Yes	1	Yes	1	2	1	No	0	No	0	No	0	No	0	0	0	No	0	0	0	No	0	Yes	1	No	0	0	0	No	0	0	0		1	call EMS (991/997/998)	Immediately	1	EM	1	EM	1	EM
91	Yes	[document]	14/06/2019	1	Blocks and others - STGABZB	STGABZB 1558	0	Yes	1	Yes	1	2	1	Yes	1	No	0	Yes	1	Yes	1	2	1	Yes	1	2	1	Yes	1	Yes	1	Yes	1	2	1	No	0	0	0		1	call EMS (991/997/998)	Immediately	1	EM	1	EM	1	EM
92	Yes	[document]	14/06/2019	1	Blocks and others - STGABZB	STGABZB 1559	0	Yes	1	Yes	1	2	1	No	0	No	0	No	0	No	0	0	0	No	0	0	0	No	0	No	0	Yes	1	1	1	No	0	0	0		1	call EMS (991/997/998)	Immediately	1	EM	1	EM	1	EM
93	Yes	[document]	13/06/2019	1	Ramotswa - STRAM	STRAM 0251	0	No	0	No	0	0	0	Yes	1	No	0	Yes	1	Yes	1	2	1	Yes	1	2	1	Yes	1	Yes	1	Yes	1	2	1	No	0	0	0		1	call EMS (991/997/998)	Immediately	1	MC	2	MC	2	MC
94	Yes	[document]	13/06/2019	1	Ramotswa - STRAM	STRAM 0252	0	No	0	No	0	0	0	No	0	No	0	Yes	1	No	0	0	0	No	0	1	1	Yes	1	Yes	1	Yes	1	2	1	No	0	0	0		1	call EMS (991/997/998)	Immediately	1	WAS	3	WAS	3	MC
96	Yes	[document]	13/06/2019	1	Ramotswa - STRAM	STRAM 0254	0	No	0		0	0	0	No	0	No	0	Yes	1	No	0	0	0	Yes	1	2	1	Yes	1	No	0	Yes	1	2	1		0	0	0		1	call EMS (991/997/998)	Immediately	1	MC	2	MC	2	WAS
97	Yes	[document]	13/06/2019	1	Ramotswa - STRAM	STRAM 0255	0	No	0	No	0	0	0	No	0	No	0	Yes	1	Yes	1	1	1	No	0	1	1	No	0	No	0	No	0	0	0	No	0	0	0		1	call EMS (991/997/998)	Immediately	1	MC	2	MC	2	MC
99	Yes	[document]	13/06/2019	1	Ramotswa - STRAM	STRAM 0257	0	No	0	No	0	0	0	No	0	No	0	No	0	No	0	0	0	Yes	1	1	1	No	0	No	0	No	0	0	0		0	0	0		1	call EMS (991/997/998)	Immediately	1	WAS	3	WAS	3	MC
101	Yes	[document]	13/06/2019	1	Ramotswa - STRAM	STRAM 0259	0	Yes	1	Yes	1	2	1	Yes	1	No	0	Yes	1	Yes	1	2	1	Yes	1	2	1	No	0	Yes	1	Yes	1	1	1	No	0	0	0		1	call EMS (991/997/998)	Immediately	1	EM	1	WAS	3	MC
102	Yes	[document]	13/06/2019	1	Ramotswa - STRAM	STRAM 0260	0	No	0	No	0	0	0	Yes	1	Yes	1	Yes	1	Yes	1	2	1	Yes	1	2	1	Yes	1	Yes	1	Yes	1	2	1	No	0	1	1		1	call EMS (991/997/998)	Immediately	1	EM	1	MC	2	MC
115	Yes	[document]	14/06/2019	1	Moshupa - STMOSH	STMOSH011	0	No	0	Yes	1	1	1	No	0	Yes	1	No	0	No	0	0	0	No	0	0	0	No	0	No	0	No	0	0	0	No	0	1	1		1	call EMS (991/997/998)	Immediately	1	MC	2	EM	1	EM
116	Yes	[document]	14/06/2019	1	Moshupa - STMOSH	STMOSH012	0	No	0	Yes	1	1	1	No	0	No	0	No	0	No	0	0	0	No	0	0	0	No	0	No	0	No	0	0	0	No	0	0	0		1	call EMS (991/997/998)	Immediately	1		3	MC	2	EM
117	Yes	[document]	14/06/2019	1	Moshupa - STMOSH	STMOSH013	0	No	0	Yes	1	1	1	No	0	No	0	No	0	Yes	1	1	1	No	0	0	0	No	0	No	0	No	0	0	0	No	0	0	0		1	call EMS (991/997/998)	Immediately	1	EM	1	EM	1	MC
118	Yes	[document]	14/06/2019	1	Moshupa - STMOSH	STMOSH014	0	Yes	1	No	0	1	1	No	0	No	0	No	0	No	0	0	0	No	0	0	0	No	0	No	0	No	0	0	0	No	0	0	0		1	call EMS (991/997/998)	Immediately	1	EM	1	EM	1	MC
120	Yes	[document]	14/06/2019	1	Moshupa - STMOSH	STMOSH015	0	Yes	1	No	0	1	1	No	0	No	0	No	0	No	0	0	0	No	0	0	0	No	0	No	0	No	0	0	0	No	0	0	0		1	call EMS (991/997/998)	Immediately	1	EM	1	EM	1	MC
121	Yes	[document]	14/06/2019	1	Moshupa - STMOSH	STMOSH016	0	Yes	1	Yes	1	2	1	No	0	No	0	No	0	No	0	0	0	No	0	0	0	No	0	No	0	No	0	0	0	No	0	0	0		1	call EMS (991/997/998)	7 hours	0	EM	1	EM	1	MC
122	Yes	[document]	14/06/2019	1	Moshupa - STMOSH	STMOSH017	0	No	0	Yes	1	1	1	No	0	No	0	No	0	No	0	0	0	No	0	0	0	No	0	No	0	No	0	0	0	No	0	0	0		1	call EMS (991/997/998)	1 day	0	MC	2	EM	1	EM
123	Yes	[document]	14/06/2019	1	Moshupa - STMOSH	STMOSH018	0	Yes	1	No	0	1	1	No	0	No	0	No	0	No	0	0	0	No	0	0	0	No	0	No	0	No	0	0	0	Yes	1	1	1	school	1	call EMS (991/997/998)	Immediately	1	EM	1	EM	1	EM
125	Yes	[document]	13/06/2019	1	Old Naledi/Bontleng /Tsolamosese - STGABZT	STGABZT1106	0	No	0	Yes	1	1	1	No	0	No	0	No	0	No	0	0	0	No	0	0	0	No	0	No	0	No	0	0	0	No	0	0	0		1	call EMS (991/997/998)	Immediately	1	MC	2	MC	2	MC
126	Yes	[document]	13/06/2019	1	Old Naledi/Bontleng /Tsolamosese - STGABZT	STGABZT1107	0	No	0	No	0	0	0	No	0	No	0	No	0	No	0	0	0	No	0	0	0	No	0	No	0	No	0	0	0	Yes	1	1	1	School (Tertiary)	1	call EMS (991/997/998)	Immediately	1	MC	2	MC	2	MC
127	Yes	[document]	13/06/2019	1	Old Naledi/Bontleng /Tsolamosese - STGABZT	STGABZT1108	0	Yes	1	Yes	1	2	1	No	0	No	0	No	0	No	0	0	0	No	0	0	0	No	0	No	0	No	0	0	0	No	0	0	0		1	call EMS (991/997/998)	Immediately	1	MC	2	MC	2	MC
128	Yes	[document]	13/06/2019	1	Old Naledi/Bontleng /Tsolamosese - STGABZT	STGABZT1109	0	No	0	Yes	1	1	1	No	0	No	0	No	0	No	0	0	0	No	0	0	0	Yes	1	No	0	No	0	1	1	No	0	0	0		1	call EMS (991/997/998)	Immediately	1	WAS	3	MC	2	MC
129	Yes	[document]	13/06/2019	1	Old Naledi/Bontleng /Tsolamosese - STGABZT	STGABZT1110	0	Yes	1	Yes	1	2	1	No	0	No	0	No	0	No	0	0	0	No	0	0	0	No	0	No	0	No	0	0	0	No	0	0	0		1	call EMS (991/997/998)	Immediately	1	MC	2	MC	2	MC
130	Yes	[document]	13/06/2019	1	Old Naledi/Bontleng /Tsolamosese - STGABZT	STGABZT1111	0	Yes	1	No	0	1	1	No	0	No	0	No	0	No	0	0	0	No	0	0	0	No	0	No	0	No	0	0	0	No	0	0	0		1	call EMS (991/997/998)	Immediately	1	MC	2	WAS	3	WAS
131	Yes	[document]	13/06/2019	1	Old Naledi/Bontleng /Tsolamosese - STGABZT	STGABZT1112	0	No	0	No	0	0	0	Yes	1	No	0	No	0	No	0	1	1	No	0	0	0	No	0	No	0	No	0	0	0	No	0	0	0		1	call EMS (991/997/998)	Immediately	1	MC	2	WAS	3	MC
132	Yes	[document]	13/06/2019	1	Old Naledi/Bontleng /Tsolamosese - STGABZT	STGABZT1113	0	No	0	No	0	0	0	No	0	No	0	No	0	No	0	0	0	Yes	1	1	1	No	0	No	0	No	0	0	0	No	0	0	0		1	call EMS (991/997/998)	Immediately	1	MC	2	MC	2	MC
133	Yes	[document]	13/06/2019	1	Old Naledi/Bontleng /Tsolamosese - STGABZT	STGABZT1114	0	No	0	No	0	0	0	No	0	No	0	No	0	No	0	0	0	No	0	0	0	No	0	No	0	No	0	0	0	Yes	1	1	1	wok place	1	call EMS (991/997/998)	Immediately	1	MC	2	MC	2	MC
134	Yes	[document]	13/06/2019	1	Old Naledi/Bontleng /Tsolamosese - STGABZT	STGABZT1115	0	No	0	No	0	0	0	No	0	No	0	Yes	1	No	0	0	0	Yes	1	2	1	No	0	No	0	No	0	0	0	No	0	0	0		1	call EMS (991/997/998)	Immediately	1	MC	2	MC	2	MC
135	Yes	[document]	14/06/2019	1	Old Naledi/Bontleng /Tsolamosese - STGABZT	STGABZT1116	0	No	0	Yes	1	1	1	No	0	No	0	No	0	No	0	0	0	No	0	0	0	No	0	No	0	No	0	0	0	No	0	0	0		1	call EMS (991/997/998)	Immediately	1	WAS	3	WAS	3	WAS
136	Yes	[document]	14/06/2019	1	Old Naledi/Bontleng /Tsolamosese - STGABZT	STGABZT1117	0	No	0	Yes	1	1	1	No	0	No	0	No	0	No	0	0	0	No	0	0	0	No	0	No	0	No	0	0	0	No	0	0	0		1	call EMS (991/997/998)	Immediately	1	MC	2	WAS	3	WAS
137	Yes	[document]	14/06/2019	1	Old Naledi/Bontleng /Tsolamosese - STGABZT	STGABZT1118	0	No	0	No	0	0	0	No	0	No	0	No	0	No	0	0	0	No	0	0	0	No	0	No	0	No	0	0	0	No	0	0	0		1	call EMS (991/997/998)	Immediately	1	MC	2	MC	2	MC
138	Yes	[document]	13/06/2019	1	Ramotswa - STRAM	STRAM0527	0	No	0	Yes	1	1	1	No	0	No	0	No	0	No	0	0	0	No	0	0	0	No	0	No	0	No	0	0	0	No	0	0	0		1	call EMS (991/997/998)	Immediately	1	EM	1	MC	2	WAS
139	Yes	[document]	13/06/2019	1	Ramotswa - STRAM	STRAM0527	0	No	0	Yes	1	1	1	No	0	No	0	No	0	No	0	0	0	No	0	0	0	No	0	No	0	Yes	1	1	1	No	0	0	0		1	call EMS (991/997/998)	Immediately	1	MC	2	MC	2	MC
140	Yes	[document]	14/06/2019	1	Ramotswa - STRAM	STRAM0528	0	No	0	No	0	0	0	No	0	No	0	No	0	No	0	0	0	No	0	0	0	No	0	Yes	1	No	0	0	0	No	0	0	0		1	call EMS (991/997/998)	Immediately	1	WAS	3	MC	2	WAS
141	Yes	[document]	13/06/2019	1	Ramotswa - STRAM	STRAM0529	0	No	0	Yes	1	1	1	No	0	No	0	No	0	No	0	0	0	No	0	0	0	No	0	No	0	No	0	0	0	No	0	0	0		1	call EMS (991/997/998)	Immediately	1	EM	1	EM	1	EM
142	Yes	[document]	13/06/2019	1	Ramotswa - STRAM	STRAM0530	0	Yes	1	No	0	1	1	No	0	No	0	No	0	No	0	0	0	No	0	0	0	No	0	No	0	No	0	0	0	Yes	1	1	1	affected person	1	call EMS (991/997/998)	Immediately	1	EM	1	EM	1	MC
143	Yes	[document]	13/06/2019	1	Ramotswa - STRAM	STRAM0531	0	Yes	1	No	0	1	1	No	0	No	0	No	0	No	0	0	0	No	0	0	0	Yes	1	No	0	No	0	1	1	Yes	1	1	1	School	1	call EMS (991/997/998)	Immediately	1	EM	1	MC	2	No
144	Yes	[document]	14/06/2019	1	Ramotswa - STRAM	STRAM0532	0	No	0	No	0	0	0	No	0	No	0	No	0	No	0	0	0	No	0	0	0	No	0	No	0	No	0	0	0	Yes	1	1	1	witnessed someone affected by a stroke.	1	call EMS (991/997/998)	Immediately	1	EM	1	EM	1	WAS
145	Yes	[document]	14/06/2019	1	Ramotswa - STRAM	STRAM0533	0	Yes	1	No	0	1	1	No	0	No	0	No	0	No	0	0	0	No	0	0	0	No	0	No	0	No	0	0	0	No	0	0	0	witnessed affected person	1	call EMS (991/997/998)	Immediately	1	MC	2	EM	1	WAS
146	Yes	[document]	14/06/2019	1	Ramotswa - STRAM	STRAM0534	0	Yes	1	No	0	1	1	No	0	No	0	Yes	1	No	0	0	0	Yes	1	2	1	No	0	No	0	No	0	0	0	No	0	0	0		1	call EMS (991/997/998)	Immediately	1	EM	1	EM	1	EM
148	Yes	[document]	14/06/2019	1	Ramotswa - STRAM	STRAM0536	0	Yes	1	Yes	1	2	1	No	0	No	0	No	0	No	0	0	0	No	0	0	0	No	0	Yes	1	No	0	0	0	No	0	0	0		1	call EMS (991/997/998)	Immediately	1	MC	2	MC	2	MC
149	Yes	[document]	14/06/2019	1	Ramotswa - STRAM	STRAM0537	0	Yes	1	No	0	1	1	No	0	No	0	No	0	No	0	0	0	No	0	0	0	No	0	No	0	No	0	0	0	No	0	0	0		1	call EMS (991/997/998)	Immediately	1	MC	2	MC	2	EM
150	Yes	[document]	14/06/2019	1	Ramotswa - STRAM	STRAM0538	0	Yes	1	No	0	1	1	No	0	No	0	Yes	1	No	0	0	0	No	0	1	1	No	0	No	0	No	0	0	0	No	0	0	0		1	call EMS (991/997/998)	Immediately	1	WAS	3	EM	1	WAS
151	Yes	[document]	14/06/2019	1	Ramotswa - STRAM	STRAM0539	0	No	0	Yes	1	1	1	No	0	No	0	No	0	No	0	0	0	No	0	0	0	No	0	No	0	No	0	0	0	No	0	0	0		1	call EMS (991/997/998)	Immediately	1	EM	1	WAS	3	MC
152,Yes,[document],14/06/2019,1,Ramotswa - STRAM,STRAM0540,0,No,0,Yes,1,1,1,No,0,No,0,No,0,No,0,0,0,No,0,0,0,No,0,No,0,Yes,1,1,1,No,0,0,0,,1,call EMS (991/997/998),Immediately,1,MC,2,WAS,3,MC,2,,3,EM,1,EM,1,EM,1,MC,2,Female,0,26,1,2,Tertiary Level,Degree,1,Cohabiting,0,No,0,No,0,No,0,No,0,No,1,Yes,1,Yes,"Tennis, taking walks",50,4,1230,2,2,Ex,0,No,0,0,0,,,52.7,146.3,146.1,146.2,1.462,2,24.656,Nor…
153	Yes	[document]	14/06/2019	1	Ramotswa - STRAM	STRAM0541	0	No	0	No	0	0	0	No	0	No	0	Yes	1	No	0	0	0	No	0	1	1	No	0	No	0	No	0	0	0	Yes	1	1	1	science class	1	call EMS (991/997/998)	Immediately	1	EM	1	EM	1	EM
154	Yes	[document]	14/06/2019	1	Ramotswa - STRAM	STRAM0542	0	No	0	No	0	0	0	No	0	No	0	Yes	1	No	0	0	0	Yes	1	2	1	No	0	No	0	No	0	0	0	No	0	0	0		1	call EMS (991/997/998)	Immediately	1	EM	1	WAS	3	WAS
155	Yes	[document]	18/06/2019	1	Blocks and others - STGABZB	STGABZB 1567	0	Yes	1	Yes	1	2	1	Yes	1	No	0	Yes	1	Yes	1	2	1	Yes	1	2	1	Yes	1	Yes	1	Yes	1	2	1	No	0	0	0		1	call EMS (991/997/998)	Immediately	1	EM	1	EM	1	EM
156	Yes	[document]	18/06/2019	1	Blocks and others - STGABZB	STGABZB 1568	0	Yes	1	Yes	1	2	1	No	0	No	0	Yes	1	No	0	0	0	Yes	1	2	1	No	0	No	0	No	0	0	0	No	0	0	0		1	call EMS (991/997/998)	Immediately	1	EM	1	EM	1	EM
157	Yes	[document]	18/06/2019	1	Blocks and others - STGABZB	STGABZB 1569	0	Yes	1	Yes	1	2	1	Yes	1	No	0	No	0	No	0	1	1	No	0	0	0	Yes	1	Yes	1	Yes	1	2	1	No	0	0	0		1	call EMS (991/997/998)	Immediately	1	EM	1	EM	1	MC
158	Yes	[document]	18/06/2019	1	Blocks and others - STGABZB	STGABZB 1569	0	Yes	1	Yes	1	2	1	Yes	1	No	0	Yes	1	Yes	1	2	1	Yes	1	2	1	Yes	1	Yes	1	Yes	1	2	1	No	0	0	0		1	call EMS (991/997/998)	Immediately	1	EM	1	EM	1	EM
160	Yes	[document]	19/06/2019	1	Blocks and others - STGABZB	STGABZB 1571	0	No	0	Yes	1	1	1	Yes	1	No	0	Yes	1	No	0	1	1	Yes	1	2	1	Yes	1	No	0	No	0	1	1	No	0	0	0		1	call EMS (991/997/998)	Immediately	1	EM	1	EM	1	EM
162	Yes	[document]	19/06/2019	1	Blocks and others - STGABZB	STGABZB 1572	0	No	0	No	0	0	0	No	0	Yes	1	No	0	No	0	0	0	Yes	1	1	1	No	0	No	0	No	0	0	0	No	0	1	1		1	call EMS (991/997/998)	Immediately	1	EM	1	EM	1	EM
163	Yes	[document]	19/06/2019	1	Blocks and others - STGABZB	STGABZB 1573	0	Yes	1	No	0	1	1	No	0	No	0	Yes	1	No	0	0	0	Yes	1	2	1	No	0	No	0	Yes	1	1	1	No	0	0	0		1	call EMS (991/997/998)	Immediately	1	EM	1	EM	1	EM
164	Yes	[document]	19/06/2019	1	Blocks and others - STGABZB	STGABZB 1574	0	No	0	No	0	0	0	No	0	No	0	Yes	1	No	0	0	0	Yes	1	2	1	No	0	No	0	No	0	0	0	No	0	0	0		1	call EMS (991/997/998)	Immediately	1	EM	1	EM	1	EM
165	Yes	[document]	20/06/2019	1	Blocks and others - STGABZB	STGABZB 1575	0	No	0	No	0	0	0	Yes	1	No	0	Yes	1	No	0	1	1	Yes	1	2	1	No	0	No	0	No	0	0	0	No	0	0	0		1	call EMS (991/997/998)	Immediately	1	EM	1	EM	1	EM
166	Yes	[document]	20/06/2019	1	Blocks and others - STGABZB	STGABZB 1576	0	No	0	Yes	1	1	1	Yes	1	No	0	Yes	1	No	0	1	1	Yes	1	2	1	No	0	No	0	Yes	1	1	1	No	0	0	0		1	call EMS (991/997/998)	Immediately	1	EM	1	EM	1	EM
167	Yes	[document]	20/06/2019	1	Blocks and others - STGABZB	STGABZB 1577	0	No	0	No	0	0	0	Yes	1	No	0	Yes	1	No	0	1	1	Yes	1	2	1	No	0	No	0	No	0	0	0	No	0	0	0		1	call EMS (991/997/998)	Immediately	1	EM	1	EM	1	EM
168	Yes	[document]	20/06/2019	1	Blocks and others - STGABZB	STGABZB 1578	0	No	0	No	0	0	0	Yes	1	No	0	Yes	1	No	0	1	1	Yes	1	2	1	Yes	1	No	0	No	0	1	1	No	0	0	0		1	call EMS (991/997/998)	Immediately	1	EM	1	EM	1	EM
169	Yes	[document]	20/06/2019	1	Blocks and others - STGABZB	STGABZB 1578	0	No	0	No	0	0	0	Yes	1		0	Yes	1	No	0	1	1	Yes	1	2	1	No	0	No	0	No	0	0	0	No	0	0	0		1	call EMS (991/997/998)	Immediately	1	EM	1	EM	1	EM
170	Yes	[document]	20/06/2019	1	Blocks and others - STGABZB	STGABZB 1579	0	No	0	No	0	0	0	Yes	1	No	0	Yes	1	No	0	1	1	Yes	1	2	1	No	0	No	0	No	0	0	0	No	0	0	0		1	call EMS (991/997/998)	Immediately	1	EM	1	EM	1	EM
171	Yes	[document]	20/06/2019	1	Blocks and others - STGABZB	STGABZB 1580	0	No	0	No	0	0	0	Yes	1	No	0	Yes	1	No	0	1	1	Yes	1	2	1	No	0	No	0	No	0	0	0	No	0	0	0		1	call EMS (991/997/998)	Immediately	1	EM	1	EM	1	EM
172	Yes	[document]	21/06/2019	1	Blocks and others - STGABZB	STGABZB 1581	0		0	Yes	1	1	1	Yes	1	No	0	Yes	1	Yes	1	2	1	Yes	1	2	1	Yes	1	No	0	No	0	1	1	No	0	0	0		1	call EMS (991/997/998)	Immediately	1	EM	1	EM	1	EM
173	Yes	[document]	21/06/2019	1	Blocks and others - STGABZB	STGABZB 1582	0	Yes	1	Yes	1	2	1	No	0	No	0	No	0	No	0	0	0	No	0	0	0	No	0	No	0	No	0	0	0	No	0	0	0		1	call EMS (991/997/998)	Immediately	1	EM	1	EM	1	EM
174	Yes	[document]	21/06/2019	1	Blocks and others - STGABZB	STGABZB 1583	0	Yes	1	Yes	1	2	1	Yes	1	No	0	Yes	1	Yes	1	2	1	Yes	1	2	1	Yes	1	Yes	1	Yes	1	2	1	No	0	0	0		1	call EMS (991/997/998)	Immediately	1	EM	1	EM	1	EM
175	Yes	[document]	21/06/2019	1	Blocks and others - STGABZB	STGABZB 1584	0	Yes	1	Yes	1	2	1	No	0	No	0	No	0	No	0	0	0	No	0	0	0	No	0	No	0	No	0	0	0	No	0	0	0		1	call EMS (991/997/998)	Immediately	1	EM	1	EM	1	MC
176	Yes	[document]	21/06/2019	1	Blocks and others - STGABZB	STGABZB 1585	0	Yes	1	Yes	1	2	1	No	0	No	0	No	0	No	0	0	0	No	0	0	0	No	0	No	0	No	0	0	0	No	0	0	0		1	call EMS (991/997/998)	Immediately	1	EM	1	EM	1	EM
177	Yes	[document]	17/06/2019	1	Blocks and others - STGABZB	STGABZB 1560	0	Yes	1	Yes	1	2	1	Yes	1	No	0	Yes	1	Yes	1	2	1	Yes	1	2	1	Yes	1	Yes	1	Yes	1	2	1	No	0	0	0		1	call EMS (991/997/998)	Immediately	1	EM	1	EM	1	EM
178	Yes	[document]	17/06/2019	1	Blocks and others - STGABZB	STGABZB 1561	0	Yes	1	Yes	1	2	1	Yes	1	No	0	No	0	No	0	1	1	No	0	0	0	No	0	No	0	No	0	0	0	No	0	0	0		1	call EMS (991/997/998)	Immediately	1	EM	1	EM	1	EM
179	Yes	[document]	17/06/2019	1	Blocks and others - STGABZB	STGABZB 1562	0	Yes	1	Yes	1	2	1	Yes	1	No	0	No	0	No	0	1	1	Yes	1	1	1	Yes	1	Yes	1	Yes	1	2	1	No	0	0	0		1	call EMS (991/997/998)	Immediately	1	EM	1	EM	1	MC
180	Yes	[document]	17/06/2019	1	Blocks and others - STGABZB	STGABZB 1563	0	Yes	1	Yes	1	2	1	No	0	No	0	No	0	No	0	0	0	No	0	0	0	No	0	No	0	No	0	0	0	No	0	0	0		1	call EMS (991/997/998)	Immediately	1	EM	1	EM	1	EM
181	Yes	[document]	17/06/2019	1	Blocks and others - STGABZB	STGABZB 1564	0	No	0	Yes	1	1	1	No	0	No	0	No	0	No	0	0	0	No	0	0	0	No	0	No	0	Yes	1	1	1	No	0	0	0		1	call EMS (991/997/998)	Immediately	1	EM	1	EM	1	EM
182	Yes	[document]	17/06/2019	1	Blocks and others - STGABZB	STGABZB 1565	0	Yes	1	Yes	1	2	1	Yes	1	No	0	Yes	1	Yes	1	2	1	Yes	1	2	1	Yes	1	Yes	1	Yes	1	2	1	No	0	0	0		1	call EMS (991/997/998)	Immediately	1	EM	1	EM	1	EM
183	Yes	[document]	18/06/2019	1	Blocks and others - STGABZB	STGABZB 1566	0	No	0	Yes	1	1	1	No	0	No	0	Yes	1	No	0	0	0	Yes	1	2	1	Yes	1	No	0	Yes	1	2	1	No	0	0	0		1	call EMS (991/997/998)	Immediately	1	EM	1	EM	1	EM
186	Yes	[document]	18/06/2019	1	Old Naledi/Bontleng /Tsolamosese - STGABZT	STGABZT1121	0	Yes	1	Yes	1	2	1	No	0	No	0	No	0	No	0	0	0	No	0	0	0	No	0	No	0	No	0	0	0	No	0	0	0		1	call EMS (991/997/998)	Immediately	1	MC	2	WAS	3	WAS
187	Yes	[document]	18/06/2019	1	Old Naledi/Bontleng /Tsolamosese - STGABZT	STGABZ1122	0	No	0	No	0	0	0	No	0	No	0	Yes	1	No	0	0	0	No	0	1	1	No	0	No	0	No	0	0	0	No	0	0	0		1	call EMS (991/997/998)	Immediately	1	WAS	3	MC	2	WAS
189	Yes	[document]	18/06/2019	1	Old Naledi/Bontleng /Tsolamosese - STGABZT	STGABZT1124	0	No	0	No	0	0	0	No	0	No	0	No	0	No	0	0	0	No	0	0	0	Yes	1	No	0	No	0	1	1	No	0	0	0		1	call EMS (991/997/998)	Immediately	1	MC	2	MC	2	MC
190	Yes	[document]	18/06/2019	1	Old Naledi/Bontleng /Tsolamosese - STGABZT	STGABZT1125	0	No	0	No	0	0	0	No	0	Yes	1	No	0	No	0	0	0	No	0	0	0	No	0	No	0	No	0	0	0	No	0	1	1		1	call EMS (991/997/998)	Immediately	1	WAS	3	WAS	3	WAS
191	Yes	[document]	18/06/2019	1	Old Naledi/Bontleng /Tsolamosese - STGABZT	STGABZT1126	0	No	0	Yes	1	1	1	No	0	No	0	No	0	No	0	0	0	No	0	0	0	No	0	No	0	No	0	0	0	No	0	0	0		1	call EMS (991/997/998)	Immediately	1	WAS	3	WAS	3	MC
193	Yes	[document]	18/06/2019	1	Old Naledi/Bontleng /Tsolamosese - STGABZT	STGABZT1128	0	No	0	Yes	1	1	1	No	0	No	0	No	0	No	0	0	0	No	0	0	0	No	0	No	0	No	0	0	0	No	0	0	0		1	call EMS (991/997/998)	Immediately	1	WAS	3	WAS	3	MC
195	Yes	[document]	18/06/2019	1	Old Naledi/Bontleng /Tsolamosese - STGABZT	STGABZT1130	0	Yes	1	No	0	1	1	No	0	No	0	No	0	No	0	0	0	No	0	0	0	No	0	No	0	No	0	0	0	No	0	0	0		1	call EMS (991/997/998)	Immediately	1	WAS	3	WAS	3	WAS
196	Yes	[document]	19/06/2019	1	Old Naledi/Bontleng /Tsolamosese - STGABZT	STGABZT1131	0	No	0	No	0	0	0	No	0	No	0	No	0	No	0	0	0	Yes	1	1	1	No	0	No	0	No	0	0	0	No	0	0	0		1	call EMS (991/997/998)	Immediately	1	MC	2	MC	2	MC
197	Yes	[document]	19/06/2019	1	Old Naledi/Bontleng /Tsolamosese - STGABZT	STGABZT1132	0	No	0	No	0	0	0	No	0	No	0	No	0	No	0	0	0	No	0	0	0	Yes	1	No	0	No	0	1	1	No	0	0	0		1	call EMS (991/997/998)	Immediately	1	MC	2	MC	2	MC
198	Yes	[document]	19/06/2019	1	Old Naledi/Bontleng /Tsolamosese - STGABZT	STGABZT1133	0	No	0	No	0	0	0	No	0	No	0	No	0	No	0	0	0	No	0	0	0	No	0	No	0	No	0	0	0	No	0	0	0		1	call EMS (991/997/998)	1 day	0	MC	2	WAS	3	WAS
199	Yes	[document]	19/06/2019	1	Old Naledi/Bontleng /Tsolamosese - STGABZT	STGABZT1134	0	No	0	No	0	0	0	No	0	Yes	1	No	0	No	0	0	0	No	0	0	0	No	0	No	0	No	0	0	0	No	0	1	1		1	call EMS (991/997/998)	Immediately	1	MC	2	MC	2	MC
200	Yes	[document]	19/06/2019	1	Old Naledi/Bontleng /Tsolamosese - STGABZT	STGABZT1135	0	Yes	1	No	0	1	1	No	0	No	0	No	0	No	0	0	0	No	0	0	0	No	0	No	0	No	0	0	0	No	0	0	0		1	call EMS (991/997/998)	Immediately	1	MC	2	MC	2	MC
203	Yes	[document]	19/06/2019	1	Old Naledi/Bontleng /Tsolamosese - STGABZT	STGABZT1138	0	No	0	No	0	0	0	No	0	No	0	No	0	No	0	0	0	No	0	0	0	No	0	Yes	1	No	0	0	0	No	0	0	0		1	call EMS (991/997/998)	Immediately	1	MC	2	MC	2	MC
204	Yes	[document]	19/06/2019	1	Old Naledi/Bontleng /Tsolamosese - STGABZT	STGABZT1139	0	No	0	No	0	0	0	No	0	Yes	1	No	0	No	0	0	0	No	0	0	0	No	0	No	0	No	0	0	0	No	0	1	1		1	call EMS (991/997/998)	Immediately	1	MC	2	WAS	3	WAS
206	Yes	[document]	20/06/2019	1	Old Naledi/Bontleng /Tsolamosese - STGABZT	STGABZT1141	0	No	0	No	0	0	0	No	0	Yes	1	No	0	No	0	0	0	No	0	0	0	No	0	No	0	No	0	0	0	No	0	1	1		1	call EMS (991/997/998)	Immediately	1	MC	2	MC	2	MC
207	Yes	[document]	20/06/2019	1	Old Naledi/Bontleng /Tsolamosese - STGABZT	STGABZT1142	0	No	0	No	0	0	0	No	0	No	0	No	0	No	0	0	0	Yes	1	1	1	No	0	No	0	No	0	0	0	No	0	0	0		1	call EMS (991/997/998)	Immediately	1	MC	2	MC	2	WAS
208	Yes	[document]	20/06/2019	1	Old Naledi/Bontleng /Tsolamosese - STGABZT	STGABZT1143	0	No	0	No	0	0	0	No	0	No	0	No	0	No	0	0	0	Yes	1	1	1	No	0	No	0	No	0	0	0	No	0	0	0		1	call EMS (991/997/998)	Immediately	1	WAS	3	WAS	3	WAS
209	Yes	[document]	20/06/2019	1	Old Naledi/Bontleng /Tsolamosese - STGABZT	STGABZT1144	0	Yes	1	No	0	1	1	No	0	No	0	Yes	1	No	0	0	0	No	0	1	1	No	0	No	0	No	0	0	0	No	0	0	0		1	call EMS (991/997/998)	Immediately	1	WAS	3	WAS	3	MC
210	Yes	[document]	20/06/2019	1	Old Naledi/Bontleng /Tsolamosese - STGABZT	STGABZT1145	0	Yes	1	No	0	1	1	No	0	No	0	No	0	No	0	0	0	No	0	0	0	No	0	No	0	No	0	0	0	No	0	0	0		1	call EMS (991/997/998)	3 days	0	WAS	3	WAS	3	WAS
211	Yes	[document]	20/06/2019	1	Old Naledi/Bontleng /Tsolamosese - STGABZT	STGABZT1146	0	No	0	No	0	0	0	No	0	No	0	Yes	1	No	0	0	0	No	0	1	1	No	0	No	0	No	0	0	0	No	0	0	0		1	call EMS (991/997/998)	Immediately	1	WAS	3	MC	2	MC
212	Yes	[document]	20/06/2019	1	Old Naledi/Bontleng /Tsolamosese - STGABZT	STGABZT1147	0	No	0	Yes	1	1	1	No	0	No	0	No	0	No	0	0	0	No	0	0	0	No	0	No	0	No	0	0	0	No	0	0	0		1	call EMS (991/997/998)	Immediately	1	MC	2	MC	2	MC
213	Yes	[document]	20/06/2019	1	Old Naledi/Bontleng /Tsolamosese - STGABZT	STGABZT1148	0	No	0	No	0	0	0	No	0	No	0	No	0	No	0	0	0	No	0	0	0	No	0	No	0	No	0	0	0	No	0	0	0		1	call EMS (991/997/998)	Immediately	1	MC	2	MC	2	MC
215	Yes	[document]	20/06/2019	1	Old Naledi/Bontleng /Tsolamosese - STGABZT	STGABZT1150	0	No	0	No	0	0	0	No	0	No	0	No	0	No	0	0	0	No	0	0	0	Yes	1	No	0	No	0	1	1	No	0	0	0		1	call EMS (991/997/998)	Immediately	1	MC	2	MC	2	MC
216	Yes	[document]	20/06/2019	1	Old Naledi/Bontleng /Tsolamosese - STGABZT	STGABZT1151	0	No	0	Yes	1	1	1	No	0	No	0	No	0	No	0	0	0	No	0	0	0	No	0	No	0	No	0	0	0	No	0	0	0		1	call EMS (991/997/998)	Immediately	1	MC	2	WAS	3	MC
217	Yes	[document]	20/06/2019	1	Old Naledi/Bontleng /Tsolamosese - STGABZT	STGABZT1151	0	No	0	No	0	0	0	No	0	No	0	No	0	No	0	0	0	Yes	1	1	1	No	0	Yes	1	No	0	0	0	No	0	0	0		1	call EMS (991/997/998)	Immediately	1	MC	2	MC	2	MC
218	Yes	[document]	21/06/2019	1	Old Naledi/Bontleng /Tsolamosese - STGABZT	STGABZT1153	0	No	0	Yes	1	1	1	No	0	No	0	No	0	No	0	0	0	No	0	0	0	No	0	No	0	No	0	0	0	No	0	0	0		1	call EMS (991/997/998)	1 day	0	MC	2	WAS	3	WAS
219	Yes	[document]	21/06/2019	1	Old Naledi/Bontleng /Tsolamosese - STGABZT	STGABZT1154	0	No	0	Yes	1	1	1	No	0	No	0	No	0	No	0	0	0	No	0	0	0	No	0	No	0	No	0	0	0	No	0	0	0		1	call EMS (991/997/998)	Immediately	1	MC	2	MC	2	MC
222	Yes	[document]	21/06/2019	1	Old Naledi/Bontleng /Tsolamosese - STGABZT	STGABZT1157	0	Yes	1	No	0	1	1	No	0	No	0	No	0	No	0	0	0	No	0	0	0	No	0	No	0	No	0	0	0	No	0	0	0		1	call EMS (991/997/998)	Immediately	1	MC	2	MC	2	WAS
223	Yes	[document]	21/06/2019	1	Old Naledi/Bontleng /Tsolamosese - STGABZT	STGABZT1158	0	No	0	Yes	1	1	1	No	0	No	0		0	No	0	0	0	No	0	0	0	No	0	No	0	No	0	0	0	No	0	0	0		1	call EMS (991/997/998)	Immediately	1	MC	2	MC	2	MC
225	Yes	[document]	17/06/2019	1	Moshupa - STMOSH	STMOSH019	0	No	0	No	0	0	0	No	0	No	0	No	0	No	0	0	0	No	0	0	0	No	0	No	0	No	0	0	0	Yes	1	1	1	saw the other person	1	call EMS (991/997/998)	Immediately	1	MC	2	EM	1	EM
226	Yes	[document]	17/06/2019	1	Moshupa - STMOSH	STMOSH020	0	No	0	No	0	0	0	No	0	No	0	No	0	No	0	0	0	No	0	0	0	No	0	No	0	No	0	0	0	Yes	1	1	1	school	1	call EMS (991/997/998)	Immediately	1	EM	1	EM	1	MC
227	Yes	[document]	17/06/2019	1	Moshupa - STMOSH	STMOSH021	0	No	0	No	0	0	0	No	0	No	0	Yes	1	No	0	0	0	No	0	1	1	No	0	No	0	No	0	0	0	Yes	1	1	1	Biology	1	call EMS (991/997/998)	Immediately	1	EM	1	WAS	3	MC
228	Yes	[document]	17/06/2019	1	Moshupa - STMOSH	STMOSH022	0	No	0	Yes	1	1	1	No	0	No	0	No	0	No	0	0	0	No	0	0	0	No	0	No	0	No	0	0	0	Yes	1	1	1	school	1	call EMS (991/997/998)	1 week	0	MC	2	MC	2	MC
229	Yes	[document]	17/06/2019	1	Moshupa - STMOSH	STMOSH023	0	No	0	No	0	0	0	No	0	No	0	Yes	1	No	0	0	0	No	0	1	1	No	0	No	0	No	0	0	0	Yes	1	1	1	school	1	call EMS (991/997/998)	Immediately	1	EM	1	WAS	3	MC
230	Yes	[document]	17/06/2019	1	Moshupa - STMOSH	STMOSH024	0	No	0	No	0	0	0	No	0	No	0	Yes	1	No	0	0	0	No	0	1	1	No	0	No	0	No	0	0	0	Yes	1	1	1	school	1	call EMS (991/997/998)	Immediately	1	EM	1	EM	1	MC
231	Yes	[document]	17/06/2019	1	Moshupa - STMOSH	STMOSH025	0	No	0	Yes	1	1	1	No	0	No	0	No	0	No	0	0	0	No	0	0	0	No	0	No	0	No	0	0	0	Yes	1	1	1	school	1	call EMS (991/997/998)	Immediately	1	EM	1	MC	2	EM
234	Yes	[document]	18/06/2019	1	Moshupa - STMOSH	STMOSH025	0	No	0	Yes	1	1	1	No	0	No	0	No	0	No	0	0	0	No	0	0	0	No	0	No	0	No	0	0	0	Yes	1	1	1	school	1	call EMS (991/997/998)	1 week	0	EM	1	MC	2	MC
236	Yes	[document]	18/06/2019	1	Moshupa - STMOSH	STMOSH026	0	No	0	No	0	0	0	No	0	No	0	Yes	1	No	0	0	0	No	0	1	1	No	0	No	0	No	0	0	0	Yes	1	1	1	school	1	call EMS (991/997/998)	1 day	0	EM	1	EM	1	MC
237	Yes	[document]	18/06/2019	1	Moshupa - STMOSH	STMOSH27	0	No	0	Yes	1	1	1	No	0	No	0	No	0	No	0	0	0	No	0	0	0	No	0	No	0	No	0	0	0	Yes	1	1	1	school	1	call EMS (991/997/998)	Immediately	1	EM	1	EM	1	MC
238	Yes	[document]	18/06/2019	1	Moshupa - STMOSH	STMOSH027	0	No	0	No	0	0	0	No	0	No	0	Yes	1	No	0	0	0	No	0	1	1	No	0	No	0	No	0	0	0	No	0	0	0		1	call EMS (991/997/998)	Immediately	1	MC	2	MC	2	MC
239	Yes	[document]	18/06/2019	1	Moshupa - STMOSH	SRMOSH028	0	No	0	No	0	0	0	No	0	No	0	Yes	1	No	0	0	0	Yes	1	2	1	No	0	No	0	No	0	0	0	Yes	1	1	1	school	1	call EMS (991/997/998)	Immediately	1	EM	1	EM	1	EM
241	Yes	[document]	18/06/2019	1	Moshupa - STMOSH	STMOSH029	0	No	0	No	0	0	0	No	0	No	0	Yes	1	No	0	0	0	Yes	1	2	1	No	0	No	0	Yes	1	1	1	No	0	0	0		1	call EMS (991/997/998)	Immediately	1	EM	1	EM	1	EM
243	Yes	[document]	18/06/2019	1	Moshupa - STMOSH	STMOSH030	0	No	0	Yes	1	1	1	No	0	No	0	No	0	No	0	0	0	No	0	0	0	Yes	1	No	0	No	0	1	1	Yes	1	1	1	someone's close	1	call EMS (991/997/998)	1 day	0	EM	1	MC	2	EM
244	Yes	[document]	19/06/2019	1	Moshupa - STMOSH	STMOSH030	0	No	0	Yes	1	1	1	No	0	No	0	No	0	No	0	0	0	No	0	0	0	No	0	No	0	No	0	0	0	Yes	1	1	1	son was affected	1	call EMS (991/997/998)	1 day	0	MC	2	MC	2	EM
245	Yes	[document]	19/06/2019	1	Moshupa - STMOSH	STMOSH031	0	No	0	No	0	0	0	No	0	No	0	No	0	No	0	0	0	No	0	0	0	No	0	No	0	No	0	0	0	No	0	0	0		1	call EMS (991/997/998)	Immediately	1	MC	2	EM	1	MC
246	Yes	[document]	19/06/2019	1	Moshupa - STMOSH	STMOSH032	0	No	0	Yes	1	1	1	No	0	No	0	No	0	No	0	0	0	No	0	0	0	No	0	No	0	No	0	0	0	No	0	0	0		1	call EMS (991/997/998)	1 day	0	MC	2	MC	2	EM
247	Yes	[document]	19/06/2019	1	Moshupa - STMOSH	STMOSH032	0	No	0	No	0	0	0	No	0	No	0	No	0	No	0	0	0	No	0	0	0	No	0	No	0	No	0	0	0	Yes	1	1	1	school	1	call EMS (991/997/998)	Immediately	1	EM	1	MC	2	EM
248	Yes	[document]	19/06/2019	1	Moshupa - STMOSH	STMOSH033	0	No	0	No	0	0	0	No	0	No	0	No	0	No	0	0	0	No	0	0	0	No	0	No	0	No	0	0	0	Yes	1	1	1	seeing other people	1	call EMS (991/997/998)	Immediately	1	EM	1	EM	1	EM
251	Yes	[document]	19/06/2019	1	Moshupa - STMOSH	STMOSH034	0	No	0	No	0	0	0	No	0	No	0	No	0	No	0	0	0	No	0	0	0	No	0	No	0	No	0	0	0	Yes	1	1	1	saw people at the hospital	1	call EMS (991/997/998)	Immediately	1	EM	1	MC	2	EM
252	Yes	[document]	19/06/2019	1	Moshupa - STMOSH	STMOSH034	0	No	0	Yes	1	1	1	No	0	No	0	No	0	No	0	0	0	No	0	0	0	No	0	No	0	No	0	0	0	No	0	0	0		1	call EMS (991/997/998)	1 day	0	EM	1	EM	1	EM
253	Yes	[document]	19/06/2019	1	Moshupa - STMOSH	STMOSH035	0	No	0	No	0	0	0	No	0	No	0	No	0	No	0	0	0	No	0	0	0	No	0	No	0	No	0	0	0	Yes	1	1	1	school	1	call EMS (991/997/998)	Immediately	1	EM	1	EM	1	EM
254	Yes	[document]	19/06/2019	1	Moshupa - STMOSH	STMOSH	0	No	0	Yes	1	1	1	No	0	No	0	No	0	No	0	0	0	No	0	0	0	No	0	No	0	No	0	0	0	No	0	0	0		1	call EMS (991/997/998)	1 day	0	EM	1	MC	2	EM
255	Yes	[document]	20/06/2019	1	Moshupa - STMOSH	STMOSH036	0	No	0	No	0	0	0	No	0	No	0	No	0	No	0	0	0	No	0	0	0	No	0	No	0	No	0	0	0	Yes	1	1	1	someone had stroke	1	call EMS (991/997/998)	Immediately	1	MC	2	WAS	3	MC
256	Yes	[document]	20/06/2019	1	Moshupa - STMOSH	STMOSH037	0	No	0	No	0	0	0	No	0	No	0	Yes	1	No	0	0	0	No	0	1	1	No	0	No	0	No	0	0	0	No	0	0	0		1	call EMS (991/997/998)	Immediately	1	EM	1	MC	2	MC
257	Yes	[document]	20/06/2019	1	Moshupa - STMOSH	STMOSH037	0	No	0	No	0	0	0	No	0	No	0	No	0	No	0	0	0	No	0	0	0	No	0	No	0	No	0	0	0	Yes	1	1	1	seeing patients	1	call EMS (991/997/998)	Immediately	1	MC	2	MC	2	MC
259	Yes	[document]	20/06/2019	1	Moshupa - STMOSH	STMOSH038	0	No	0	No	0	0	0	No	0	No	0	No	0	No	0	0	0	No	0	0	0	No	0	No	0	No	0	0	0	Yes	1	1	1	school	1	call EMS (991/997/998)	Immediately	1	MC	2	EM	1	EM
260	Yes	[document]	20/06/2019	1	Moshupa - STMOSH	STMOSH039	0	No	0	No	0	0	0	No	0	No	0	No	0	No	0	0	0	No	0	0	0	No	0	No	0	No	0	0	0	Yes	1	1	1	seeing patient at the hospital	1	call EMS (991/997/998)	Immediately	1	EM	1	EM	1	EM
261	Yes	[document]	20/06/2019	1	Moshupa - STMOSH	STMOSH039	0	No	0	No	0	0	0	No	0	No	0	No	0	No	0	0	0	No	0	0	0	Yes	1	No	0	No	0	1	1	Yes	1	1	1	other people	1	call EMS (991/997/998)	Immediately	1	EM	1	EM	1	MC
262	Yes	[document]	20/06/2019	1	Moshupa - STMOSH	STMOSH040	0	No	0	Yes	1	1	1	No	0	No	0	No	0	No	0	0	0	No	0	0	0	No	0	No	0	No	0	0	0	Yes	1	1	1	school	1	call EMS (991/997/998)	Immediately	1	EM	1	EM	1	EM
263	Yes	[document]	20/06/2019	1	Moshupa - STMOSH	STMOSH041	0	No	0	No	0	0	0	No	0	No	0	Yes	1	No	0	0	0	Yes	1	2	1	No	0	No	0	No	0	0	0	No	0	0	0		1	call EMS (991/997/998)	Immediately	1	EM	1	MC	2	EM
265	Yes	[document]	20/06/2019	1	Moshupa - STMOSH	STMOSH041	0	No	0	No	0	0	0	No	0	No	0	Yes	1	No	0	0	0	Yes	1	2	1	No	0	No	0	No	0	0	0	No	0	0	0		1	call EMS (991/997/998)	Immediately	1	EM	1	MC	2	EM
266	Yes	[document]	21/06/2019	1	Moshupa - STMOSH	STMOSH042	0	No	0	No	0	0	0	No	0	No	0	Yes	1	No	0	0	0	Yes	1	2	1	No	0	Yes	1	No	0	0	0	No	0	0	0		1	call EMS (991/997/998)	Immediately	1	EM	1	MC	2	EM
267	Yes	[document]	21/06/2019	1	Moshupa - STMOSH	STMOSH043	0	No	0	No	0	0	0	No	0	No	0	Yes	1	No	0	0	0	Yes	1	2	1	Yes	1	No	0	No	0	1	1	No	0	0	0		1	call EMS (991/997/998)	Immediately	1	EM	1	EM	1	EM
268	Yes	[document]	21/06/2019	1	Moshupa - STMOSH	STMOSH044	0	No	0	Yes	1	1	1	No	0	No	0	No	0	No	0	0	0	No	0	0	0	No	0	No	0	No	0	0	0	Yes	1	1	1	family member	1	call EMS (991/997/998)	Immediately	1	EM	1	EM	1	EM
269	Yes	[document]	21/06/2019	1	Moshupa - STMOSH	STMOSH045	0	No	0	Yes	1	1	1	No	0	No	0	No	0	No	0	0	0	No	0	0	0	No	0	No	0	No	0	0	0	No	0	0	0		1	call EMS (991/997/998)	1 day	0	EM	1	MC	2	MC
271	Yes	[document]	21/06/2019	1	Moshupa - STMOSH	STMOSH046	0	No	0	Yes	1	1	1	No	0	No	0	No	0	No	0	0	0	No	0	0	0	No	0	No	0	No	0	0	0	No	0	0	0		1	call EMS (991/997/998)	Immediately	1	EM	1	EM	1	MC
273	Yes	[document]	21/06/2019	1	Moshupa - STMOSH	STMOSH047	0	No	0	No	0	0	0	No	0	No	0	Yes	1	No	0	0	0	Yes	1	2	1	No	0	No	0	No	0	0	0	Yes	1	1	1	school	1	call EMS (991/997/998)	Immediately	1	EM	1	MC	2	MC
274	Yes	[document]	21/06/2019	1	Moshupa - STMOSH	STMOSH047	0	Yes	1	No	0	1	1	No	0	No	0	Yes	1	No	0	0	0	No	0	1	1	No	0	No	0	No	0	0	0	Yes	1	1	1	saw patients	1	call EMS (991/997/998)	Immediately	1	EM	1	WAS	3	MC
275	Yes	[document]	18/06/2019	1	Blocks and others - STGABZB	STGABZB1773	0	Yes	1	Yes	1	2	1	Yes	1	No	0	Yes	1	Yes	1	2	1	Yes	1	2	1	Yes	1	Yes	1	Yes	1	2	1	No	0	0	0		1	call EMS (991/997/998)	Immediately	1	MC	2	MC	2	MC
276	Yes	[document]	19/06/2019	1	Blocks and others - STGABZB	STGABZB1774	0	Yes	1	Yes	1	2	1	Yes	1	No	0	Yes	1	Yes	1	2	1	Yes	1	2	1	Yes	1	Yes	1	Yes	1	2	1	No	0	0	0		1	call EMS (991/997/998)	Immediately	1	MC	2	MC	2	MC
277	Yes	[document]	19/06/2019	1	Blocks and others - STGABZB	STGABZB1775	0	Yes	1	Yes	1	2	1	Yes	1	No	0	Yes	1	Yes	1	2	1	Yes	1	2	1	Yes	1	Yes	1	Yes	1	2	1	No	0	0	0		1	call EMS (991/997/998)	Immediately	1	MC	2	MC	2	MC
279	Yes	[document]	20/06/2019	1	Blocks and others - STGABZB	STGABZB1778	0	Yes	1	Yes	1	2	1	Yes	1	No	0	Yes	1	Yes	1	2	1	Yes	1	2	1	Yes	1	Yes	1	Yes	1	2	1	No	0	0	0		1	call EMS (991/997/998)	Immediately	1	MC	2	MC	2	MC
280	Yes	[document]	20/06/2019	1	Blocks and others - STGABZB	STGABZB1777	0	Yes	1	Yes	1	2	1	Yes	1	No	0	Yes	1	Yes	1	2	1	Yes	1	2	1	Yes	1	Yes	1	Yes	1	2	1	No	0	0	0		1	call EMS (991/997/998)	Immediately	1	MC	2	MC	2	MC
281	Yes	[document]	20/06/2019	1	Blocks and others - STGABZB	STGABZB1779	0	Yes	1	Yes	1	2	1	Yes	1	No	0	Yes	1	Yes	1	2	1	Yes	1	2	1	Yes	1	Yes	1	Yes	1	2	1	No	0	0	0		1	call EMS (991/997/998)	Immediately	1	MC	2	MC	2	MC
282	Yes	[document]	20/06/2019	1	Blocks and others - STGABZB	STGABZB1780	0	Yes	1	Yes	1	2	1	Yes	1	No	0	Yes	1	Yes	1	2	1	Yes	1	2	1	Yes	1	Yes	1	Yes	1	2	1	No	0	0	0		1	call EMS (991/997/998)	Immediately	1	MC	2	MC	2	MC
284	Yes	[document]	20/06/2019	1	Blocks and others - STGABZB	STGABZB1782	0	Yes	1	Yes	1	2	1	Yes	1	No	0	Yes	1	Yes	1	2	1	Yes	1	2	1	Yes	1	Yes	1	Yes	1	2	1	No	0	0	0		1	call EMS (991/997/998)	Immediately	1	MC	2	MC	2	MC
285	Yes	[document]	20/06/2019	1	Blocks and others - STGABZB	STGABZB1783	0	Yes	1	Yes	1	2	1	Yes	1	No	0	Yes	1	Yes	1	2	1	Yes	1	2	1	Yes	1	Yes	1	Yes	1	2	1	No	0	0	0		1	call EMS (991/997/998)	Immediately	1	EM	1	EM	1	EM
286	Yes	[document]	20/06/2019	1	Blocks and others - STGABZB	STGABZB1784	0	Yes	1	Yes	1	2	1	Yes	1	No	0	Yes	1	Yes	1	2	1	Yes	1	2	1	Yes	1	Yes	1	Yes	1	2	1	No	0	0	0		1	call EMS (991/997/998)	Immediately	1	MC	2	MC	2	MC
287	Yes	[document]	20/06/2019	1	Blocks and others - STGABZB	STGABZB1785	0	Yes	1	Yes	1	2	1	Yes	1	Yes	1	Yes	1	Yes	1	2	1	Yes	1	2	1	Yes	1	Yes	1	Yes	1	2	1	No	0	1	1		1	call EMS (991/997/998)	Immediately	1	MC	2	MC	2	MC
290	Yes	[document]	20/06/2019	1	Blocks and others - STGABZB	STGABZB1787	0	Yes	1	Yes	1	2	1	Yes	1	No	0	Yes	1	Yes	1	2	1	Yes	1	2	1	Yes	1	Yes	1	Yes	1	2	1	No	0	0	0		1	call EMS (991/997/998)	Immediately	1	MC	2	MC	2	MC
294	Yes	[document]	21/06/2019	1	Blocks and others - STGABZB	STGABZB1791	0	Yes	1	Yes	1	2	1	Yes	1	No	0	Yes	1	Yes	1	2	1	Yes	1	2	1	Yes	1	Yes	1	Yes	1	2	1	No	0	0	0		1	call EMS (991/997/998)	Immediately	1	MC	2	MC	2	MC
295	Yes	[document]	21/06/2019	1	Blocks and others - STGABZB	STGABZB1792	0	Yes	1	Yes	1	2	1	Yes	1	No	0	Yes	1	Yes	1	2	1	Yes	1	2	1	Yes	1	Yes	1	Yes	1	2	1	No	0	0	0		1	call EMS (991/997/998)	Immediately	1	MC	2	MC	2	MC
296	Yes	[document]	15/06/2019	1	Blocks and others - STGABZB	STGABZB1753	0	Yes	1	Yes	1	2	1	Yes	1	No	0	Yes	1	Yes	1	2	1	Yes	1	2	1	Yes	1	Yes	1	Yes	1	2	1	No	0	0	0		1	call EMS (991/997/998)	Immediately	1	MC	2	WAS	3	WAS
297	Yes	[document]	15/06/2019	1	Blocks and others - STGABZB	STGABZB1754	0	Yes	1	Yes	1	2	1	Yes	1	No	0	Yes	1	Yes	1	2	1	Yes	1	2	1	Yes	1	Yes	1	Yes	1	2	1	No	0	0	0		1	call EMS (991/997/998)	Immediately	1	MC	2	MC	2	MC
298	Yes	[document]	15/06/2019	1	Blocks and others - STGABZB	STGABZB1755	0	Yes	1	Yes	1	2	1	Yes	1	No	0	Yes	1	Yes	1	2	1	Yes	1	2	1	Yes	1	Yes	1	Yes	1	2	1	No	0	0	0		1	call EMS (991/997/998)	Immediately	1	MC	2	MC	2	EM
300	Yes	[document]	17/06/2019	1	Blocks and others - STGABZB	STGABZB1757	0	Yes	1	Yes	1	2	1	Yes	1	No	0	Yes	1	Yes	1	2	1	Yes	1	2	1	Yes	1	Yes	1	Yes	1	2	1	No	0	0	0		1	call EMS (991/997/998)	Immediately	1	MC	2	MC	2	MC
301	Yes	[document]	17/06/2019	1	Blocks and others - STGABZB	STGABZB1758	0	Yes	1	Yes	1	2	1	Yes	1	No	0	Yes	1	Yes	1	2	1	Yes	1	2	1	Yes	1	Yes	1	Yes	1	2	1	No	0	0	0		1	call EMS (991/997/998)	Immediately	1	MC	2	MC	2	MC
302	Yes	[document]	17/06/2019	1	Blocks and others - STGABZB	STGABZB1759	0	Yes	1	Yes	1	2	1	Yes	1	No	0	Yes	1	Yes	1	2	1	Yes	1	2	1	Yes	1	Yes	1	Yes	1	2	1	No	0	0	0		1	call EMS (991/997/998)	Immediately	1	MC	2	MC	2	No
303	Yes	[document]	17/06/2019	1	Blocks and others - STGABZB	STGABZB1760	0	Yes	1	Yes	1	2	1	Yes	1	No	0	Yes	1	Yes	1	2	1	Yes	1	2	1	Yes	1	Yes	1	Yes	1	2	1	No	0	0	0		1	call EMS (991/997/998)	Immediately	1	MC	2	MC	2	MC
304	Yes	[document]	17/06/2019	1	Blocks and others - STGABZB	STGABZB1761	0	Yes	1	Yes	1	2	1	Yes	1	No	0	Yes	1	Yes	1	2	1	Yes	1	2	1	Yes	1	Yes	1	Yes	1	2	1	No	0	0	0		1	call EMS (991/997/998)	Immediately	1	EM	1	EM	1	EM
305	Yes	[document]	18/06/2019	1	Blocks and others - STGABZB	STGABZB1762	0	Yes	1	Yes	1	2	1	Yes	1	No	0	Yes	1	Yes	1	2	1	Yes	1	2	1	Yes	1	Yes	1	Yes	1	2	1	No	0	0	0		1	call EMS (991/997/998)	Immediately	1	EM	1	MC	2	MC
307	Yes	[document]	18/06/2019	1	Blocks and others - STGABZB	STGABZB1764	0	Yes	1	Yes	1	2	1	Yes	1	No	0	Yes	1	Yes	1	2	1	Yes	1	2	1	Yes	1	Yes	1	Yes	1	2	1	No	0	0	0		1	call EMS (991/997/998)	Immediately	1	MC	2	MC	2	MC
308	Yes	[document]	18/06/2019	1	Blocks and others - STGABZB	STGABZB1765	0	Yes	1	Yes	1	2	1	Yes	1	No	0	Yes	1	Yes	1	2	1	Yes	1	2	1	Yes	1	Yes	1	Yes	1	2	1	No	0	0	0		1	call EMS (991/997/998)	Immediately	1	MC	2	MC	2	MC
309	Yes	[document]	18/06/2019	1	Blocks and others - STGABZB	STGABZB1766	0	Yes	1	Yes	1	2	1	Yes	1	No	0	Yes	1	Yes	1	2	1	Yes	1	2	1	Yes	1	Yes	1	Yes	1	2	1	No	0	0	0		1	call EMS (991/997/998)	Immediately	1	MC	2	MC	2	MC
310	Yes	[document]	18/06/2019	1	Blocks and others - STGABZB	STGABZB1767	0	Yes	1	Yes	1	2	1	Yes	1	No	0	Yes	1	Yes	1	2	1	Yes	1	2	1	Yes	1	Yes	1	Yes	1	2	1	No	0	0	0		1	call EMS (991/997/998)	Immediately	1	MC	2	MC	2	MC
311	Yes	[document]	18/06/2019	1	Blocks and others - STGABZB	STGABZB1768	0	Yes	1	Yes	1	2	1	Yes	1	No	0	Yes	1	Yes	1	2	1	Yes	1	2	1	Yes	1	Yes	1	Yes	1	2	1	No	0	0	0		1	call EMS (991/997/998)	Immediately	1	MC	2	MC	2	MC
312	Yes	[document]	18/06/2019	1	Blocks and others - STGABZB	STGABZB1769	0	Yes	1	Yes	1	2	1	Yes	1	No	0	Yes	1	Yes	1	2	1	Yes	1	2	1	Yes	1	Yes	1	Yes	1	2	1	No	0	0	0		1	call EMS (991/997/998)	Immediately	1	MC	2	MC	2	MC
315	Yes	[document]	18/06/2019	1	Blocks and others - STGABZB	STGABZB1772	0	Yes	1	Yes	1	2	1	Yes	1	No	0	Yes	1	Yes	1	2	1	Yes	1	2	1	Yes	1	Yes	1	Yes	1	2	1	No	0	0	0		1	call EMS (991/997/998)	Immediately	1	MC	2	MC	2	MC
325	Yes	[document]	17/06/2019	1	Ramotswa - STRAM	STRAM 0281	0	No	0	Yes	1	1	1	Yes	1	No	0	Yes	1	Yes	1	2	1	Yes	1	2	1	No	0	Yes	1	Yes	1	1	1	No	0	0	0		1	call EMS (991/997/998)	Immediately	1	EM	1	EM	1	EM
357	Yes	[document]	19/06/2019	1	Ramotswa - STRAM	STRAM 0313	0	Yes	1	No	0	1	1	No	0	No	0	Yes	1	No	0	0	0	Yes	1	2	1	No	0	No	0	No	0	0	0	No	0	0	0		1	call EMS (991/997/998)	Immediately	1	MC	2	MC	2	MC
371	Yes	[document]	21/06/2019	1	Ramotswa - STRAM	STRAM 0325	0	Yes	1	Yes	1	2	1	Yes	1	No	0	Yes	1	No	0	1	1	Yes	1	2	1	No	0	Yes	1	No	0	0	0	No	0	0	0		1	call EMS (991/997/998)	Immediately	1	WAS	3	MC	2	MC
376	Yes	[document]	17/06/2019	1	Ramotswa - STRAM	STRAM0543	0	No	0	Yes	1	1	1	No	0	No	0	No	0	No	0	0	0	No	0	0	0	No	0	Yes	1	No	0	0	0	No	0	0	0		1	call EMS (991/997/998)	Immediately	1	MC	2	MC	2	WAS
377	Yes	[document]	17/06/2019	1	Ramotswa - STRAM	STRAM0544	0	Yes	1	Yes	1	2	1	No	0	No	0	No	0	No	0	0	0	No	0	0	0	No	0	No	0	No	0	0	0	No	0	0	0		1	call EMS (991/997/998)	Immediately	1	EM	1	EM	1	EM
378	Yes	[document]	17/06/2019	1	Ramotswa - STRAM	STRAM0545	0	No	0	No	0	0	0	No	0	No	0	No	0	No	0	0	0	No	0	0	0	No	0	No	0	No	0	0	0	Yes	1	1	1	school	1	call EMS (991/997/998)	Immediately	1	EM	1	WAS	3	MC
379	Yes	[document]	17/06/2019	1	Ramotswa - STRAM	STRAM0546	0	Yes	1	No	0	1	1	Yes	1	No	0	No	0	No	0	1	1	No	0	0	0	No	0	No	0	No	0	0	0	No	0	0	0		1	call EMS (991/997/998)	Immediately	1	EM	1	EM	1	WAS
380	Yes	[document]	17/06/2019	1	Ramotswa - STRAM	STRAM0547	0	No	0	No	0	0	0	No	0	No	0	No	0	No	0	0	0	Yes	1	1	1	No	0	No	0	No	0	0	0	No	0	0	0		1	call EMS (991/997/998)	Immediately	1	EM	1	EM	1	EM
381	Yes	[document]	17/06/2019	1	Ramotswa - STRAM	STRAM0548	0	No	0	Yes	1	1	1	No	0	No	0	Yes	1	No	0	0	0	No	0	1	1	No	0	Yes	1	No	0	0	0	No	0	0	0		1	call EMS (991/997/998)	Immediately	1	MC	2	MC	2	WAS
382	Yes	[document]	17/06/2019	1	Ramotswa - STRAM	STRAM0549	0	No	0	Yes	1	1	1	No	0	No	0	Yes	1	No	0	0	0	No	0	1	1	No	0	No	0	No	0	0	0	Yes	1	1	1	place of work	1	call EMS (991/997/998)	Immediately	1	EM	1	MC	2	EM
383	Yes	[document]	17/06/2019	1	Ramotswa - STRAM	STRAM0550	0	No	0	No	0	0	0	No	0	No	0	No	0	No	0	0	0	No	0	0	0	No	0	No	0	No	0	0	0	No	0	0	0		1	call EMS (991/997/998)	Immediately	1	WAS	3	WAS	3	MC
384	Yes	[document]	17/06/2019	1	Ramotswa - STRAM	STRAM0551	0	Yes	1	Yes	1	2	1	No	0	No	0	No	0	No	0	0	0	No	0	0	0	No	0	No	0	No	0	0	0	No	0	0	0		1	call EMS (991/997/998)	Immediately	1	EM	1	WAS	3	WAS
385,Yes,[document],17/06/2019,1,Ramotswa - STRAM,STRAM0552,0,Yes,1,No,0,1,1,No,0,No,0,No,0,No,0,0,0,No,0,0,0,No,0,No,0,No,0,0,0,Yes,1,1,1,School,1,call EMS (991/997/998),Immediately,1,No,3,No,3,WAS,3,EM,1,EM,1,EM,1,EM,1,No,3,Male,1,20,1,1,Secondary Level,,1,Cohabiting,0,No,0,No,0,No,0,No,0,No,0,No,1,Yes,"jogging, hiking",90,5,3555,3,0,No,0,No,0,0,0,,,61,176.7,176.2,176.45,1.7645,2,19.592,Normal,2…
386	Yes	[document]	17/06/2019	1	Ramotswa - STRAM	STRAM0553	0	Yes	1	Yes	1	2	1	Yes	1	No	0	No	0	No	0	1	1	No	0	0	0	No	0	No	0	No	0	0	0	No	0	0	0		1	call EMS (991/997/998)	Immediately	1	EM	1	MC	2	WAS
387	Yes	[document]	17/06/2019	1	Ramotswa - STRAM	STRAM0554	0	Yes	1	No	0	1	1	No	0	No	0	No	0	No	0	0	0	No	0	0	0	No	0	No	0	Yes	1	1	1	No	0	0	0		1	call EMS (991/997/998)	Immediately	1	EM	1	WAS	3	WAS
388,Yes,[document],17/06/2019,1,Ramotswa - STRAM,STRAM0555,0,Yes,1,Yes,1,2,1,No,0,No,0,Yes,1,No,0,0,0,No,0,1,1,No,0,Yes,1,No,0,0,0,Yes,1,1,1,school,1,call EMS (991/997/998),Immediately,1,EM,1,MC,2,WAS,3,EM,1,EM,1,EM,1,EM,1,No,3,Female,0,20,1,1,Secondary Level,,0,Single,0,No,0,No,0,No,0,No,0,No,0,No,1,Yes,"sweeping, mopping. washing",60,7,2520,2,1,Yes,0,No,0,0,0,,,56,150.1,150.2,150.15,1.5015,2,24…
389	Yes	[document]	17/06/2019	1	Ramotswa - STRAM	STRAM0556	0	No	0	Yes	1	1	1	No	0	No	0	No	0	No	0	0	0	No	0	0	0	No	0	No	0	No	0	0	0	No	0	0	0		1	call EMS (991/997/998)	Immediately	1	MC	2	EM	1	WAS
390	Yes	[document]	17/06/2019	1	Ramotswa - STRAM	STRAM0557	0	No	0	No	0	0	0	No	0	Yes	1	No	0	No	0	0	0	Yes	1	1	1	No	0	No	0	Yes	1	1	1	No	0	1	1		1	call EMS (991/997/998)	Immediately	1	MC	2	WAS	3	WAS
391	Yes	[document]	17/06/2019	1	Ramotswa - STRAM	STRAM0558	0	No	0	Yes	1	1	1	No	0	No	0	No	0	No	0	0	0	Yes	1	1	1	No	0	No	0	No	0	0	0	No	0	0	0		1	call EMS (991/997/998)	Immediately	1	MC	2	WAS	3	WAS
392	Yes	[document]	18/06/2019	1	Ramotswa - STRAM	STRAM0559	0	Yes	1	No	0	1	1	No	0	No	0	Yes	1	No	0	0	0	No	0	1	1	No	0	No	0	No	0	0	0	No	0	0	0		1	call EMS (991/997/998)	Immediately	1	EM	1	WAS	3	EM
393	Yes	[document]	18/06/2019	1	Ramotswa - STRAM	STRAM0560	0	No	0	Yes	1	1	1	No	0	No	0	No	0	No	0	0	0	No	0	0	0	No	0	No	0	No	0	0	0	No	0	0	0		1	call EMS (991/997/998)	Immediately	1	MC	2	EM	1	MC
394	Yes	[document]	18/06/2019	1	Ramotswa - STRAM	STRAM0561	0	Yes	1	Yes	1	2	1	No	0	No	0	Yes	1	No	0	0	0	No	0	1	1	Yes	1	No	0	No	0	1	1	No	0	0	0		1	call EMS (991/997/998)	Immediately	1	MC	2	MC	2	MC
396	Yes	[document]	18/06/2019	1	Ramotswa - STRAM	STRAM0562	0	Yes	1	No	0	1	1	No	0	No	0	No	0	Yes	1	1	1	No	0	0	0	No	0	No	0	No	0	0	0	No	0	0	0		1	call EMS (991/997/998)	Immediately	1	MC	2	MC	2	WAS
397	Yes	[document]	18/06/2019	1	Ramotswa - STRAM	STRAM0563	0	No	0	No	0	0	0	No	0	No	0	No	0	No	0	0	0	No	0	0	0	No	0	No	0	No	0	0	0	Yes	1	1	1	school	1	call EMS (991/997/998)	Immediately	1	MC	2	MC	2	WAS
398	Yes	[document]	18/06/2019	1	Ramotswa - STRAM	STRAM0563	0	Yes	1	No	0	1	1	No	0	No	0	No	0	No	0	0	0	Yes	1	1	1	Yes	1	No	0	No	0	1	1	No	0	0	0		1	call EMS (991/997/998)	3 days	0	WAS	3	WAS	3	WAS
399	Yes	[document]	18/06/2019	1	Ramotswa - STRAM	STRAM0564	0	Yes	1	Yes	1	2	1	No	0	No	0	No	0	No	0	0	0	No	0	0	0	No	0	No	0	No	0	0	0	No	0	0	0		1	call EMS (991/997/998)	Immediately	1	EM	1	EM	1	WAS
400	Yes	[document]	18/06/2019	1	Ramotswa - STRAM	STRAM0565	0	No	0	Yes	1	1	1	Yes	1	No	0	Yes	1	Yes	1	2	1	Yes	1	2	1	Yes	1	Yes	1	Yes	1	2	1	No	0	0	0		1	call EMS (991/997/998)	Immediately	1	MC	2	MC	2	MC
401	Yes	[document]	18/06/2019	1	Ramotswa - STRAM	STRAM0566	0	No	0	Yes	1	1	1	No	0	No	0	No	0	No	0	0	0	No	0	0	0	Yes	1	No	0	No	0	1	1	No	0	0	0		1	call EMS (991/997/998)	Immediately	1	MC	2	EM	1	WAS
403	Yes	[document]	18/06/2019	1	Ramotswa - STRAM	STRAM0567	0	No	0	No	0	0	0	No	0	No	0	No	0	No	0	0	0	No	0	0	0	Yes	1	No	0	Yes	1	2	1	No	0	0	0		1	call EMS (991/997/998)	Immediately	1	MC	2	MC	2	MC
404	Yes	[document]	18/06/2019	1	Ramotswa - STRAM	STRAM0568	0	No	0	No	0	0	0	Yes	1	No	0	Yes	1	No	0	1	1	Yes	1	2	1	No	0	Yes	1	No	0	0	0	No	0	0	0		1	call EMS (991/997/998)	Immediately	1	MC	2	EM	1	MC
405	Yes	[document]	18/06/2019	1	Ramotswa - STRAM	STRAM0569	0	No	0	Yes	1	1	1	No	0	No	0	No	0	No	0	0	0	No	0	0	0	No	0	No	0	Yes	1	1	1	Yes	1	1	1	School	1	call EMS (991/997/998)	Immediately	1	MC	2	EM	1	EM
406	Yes	[document]	18/06/2019	1	Ramotswa - STRAM	STRAM0570	0	No	0	No	0	0	0	No	0	No	0	Yes	1	No	0	0	0	Yes	1	2	1	No	0	Yes	1	No	0	0	0	No	0	0	0		1	call EMS (991/997/998)	Immediately	1	EM	1	EM	1	EM
407	Yes	[document]	18/06/2019	1	Ramotswa - STRAM	STRAM0571	0	Yes	1	No	0	1	1	No	0	No	0	Yes	1	No	0	0	0	Yes	1	2	1	No	0	No	0	No	0	0	0	No	0	0	0		1	call EMS (991/997/998)	Immediately	1	MC	2	EM	1	WAS
408	Yes	[document]	18/06/2019	1	Ramotswa - STRAM	STRAM0572	0	No	0	No	0	0	0	No	0	No	0	No	0	No	0	0	0	No	0	0	0	No	0	No	0	No	0	0	0	Yes	1	1	1	school	1	call EMS (991/997/998)	Immediately	1	EM	1	MC	2	EM
409	Yes	[document]	19/06/2019	1	Ramotswa - STRAM	STRAM0573	0	Yes	1	No	0	1	1	No	0	No	0	No	0	No	0	0	0	No	0	0	0	No	0	No	0	No	0	0	0	No	0	0	0		1	call EMS (991/997/998)	Immediately	1	MC	2	MC	2	EM
410	Yes	[document]	19/06/2019	1	Ramotswa - STRAM	STRAM0574	0	No	0	Yes	1	1	1	No	0	No	0	Yes	1	No	0	0	0	Yes	1	2	1	No	0	Yes	1	No	0	0	0	No	0	0	0		1	call EMS (991/997/998)	Immediately	1	MC	2	EM	1	EM
411	Yes	[document]	19/06/2019	1	Ramotswa - STRAM	STRAM0575	0	Yes	1	No	0	1	1	No	0	No	0	No	0	No	0	0	0	No	0	0	0	No	0	No	0	No	0	0	0	No	0	0	0		1	call EMS (991/997/998)	No Idea	0	EM	1	EM	1	EM
412	Yes	[document]	19/06/2019	1	Ramotswa - STRAM	STRAM0576	0	No	0	Yes	1	1	1	Yes	1	No	0	Yes	1	No	0	1	1	Yes	1	2	1	Yes	1	No	0	No	0	1	1	No	0	0	0		1	call EMS (991/997/998)	Immediately	1	MC	2	WAS	3	MC
413	Yes	[document]	19/06/2019	1	Ramotswa - STRAM	STRAM0577	0	No	0	Yes	1	1	1	No	0	No	0	No	0	No	0	0	0	No	0	0	0	No	0	No	0	No	0	0	0	No	0	0	0		1	call EMS (991/997/998)	Immediately	1	EM	1	EM	1	MC
415	Yes	[document]	19/06/2019	1	Ramotswa - STRAM	STRAM0578	0	Yes	1	Yes	1	2	1	No	0	No	0	Yes	1	No	0	0	0	No	0	1	1	No	0	Yes	1	No	0	0	0	No	0	0	0		1	call EMS (991/997/998)	Immediately	1	MC	2	MC	2	MC
416	Yes	[document]	19/06/2019	1	Ramotswa - STRAM	STRAM0579	0	No	0	No	0	0	0	No	0	No	0	Yes	1	No	0	0	0	No	0	1	1	No	0	Yes	1	No	0	0	0	No	0	0	0		1	call EMS (991/997/998)	Immediately	1	EM	1	WAS	3	WAS
417	Yes	[document]	19/06/2019	1	Ramotswa - STRAM	STRAM0580	0	No	0	Yes	1	1	1	No	0	No	0	Yes	1	Yes	1	1	1	Yes	1	2	1	No	0	No	0	No	0	0	0	No	0	0	0		1	call EMS (991/997/998)	Immediately	1	EM	1	EM	1	EM
418	Yes	[document]	19/06/2019	1	Ramotswa - STRAM	STRAM0581	0	No	0	Yes	1	1	1	No	0	No	0	Yes	1	Yes	1	1	1	Yes	1	2	1	No	0	No	0	No	0	0	0	No	0	0	0		1	call EMS (991/997/998)	Immediately	1	MC	2	MC	2	MC
419	Yes	[document]	19/06/2019	1	Ramotswa - STRAM	STRAM0582	0	No	0	Yes	1	1	1	No	0	No	0	No	0	No	0	0	0	No	0	0	0	No	0	Yes	1	No	0	0	0	No	0	0	0		1	call EMS (991/997/998)	Immediately	1	EM	1	MC	2	EM
420	Yes	[document]	19/06/2019	1	Ramotswa - STRAM	STRAM0583	0	Yes	1	Yes	1	2	1	No	0	No	0	Yes	1	No	0	0	0	No	0	1	1	No	0	Yes	1	No	0	0	0	No	0	0	0		1	call EMS (991/997/998)	Immediately	1	EM	1	EM	1	MC
421	Yes	[document]	19/06/2019	1	Ramotswa - STRAM	STRAM0584	0	Yes	1	No	0	1	1	No	0	No	0	Yes	1	No	0	0	0	No	0	1	1	No	0	No	0	No	0	0	0	No	0	0	0		1	call EMS (991/997/998)	Immediately	1	MC	2	EM	1	MC
422	Yes	[document]	19/06/2019	1	Ramotswa - STRAM	STRAM0585	0	No	0	No	0	0	0	No	0	No	0	No	0	No	0	0	0	Yes	1	1	1	No	0	Yes	1	No	0	0	0	No	0	0	0		1	call EMS (991/997/998)	Immediately	1	EM	1	EM	1	MC
424	Yes	[document]	20/06/2019	1	Ramotswa - STRAM	STRAM0587	0	No	0	Yes	1	1	1	No	0	No	0	No	0	No	0	0	0	No	0	0	0	No	0	No	0	No	0	0	0	No	0	0	0		1	call EMS (991/997/998)	Immediately	1	EM	1	MC	2	WAS
425	Yes	[document]	20/06/2019	1	Ramotswa - STRAM	STRAM0588	0	No	0	No	0	0	0	No	0	No	0	Yes	1	No	0	0	0	Yes	1	2	1	No	0	No	0	No	0	0	0	No	0	0	0		1	call EMS (991/997/998)	Immediately	1	MC	2	WAS	3	WAS
426	Yes	[document]	20/06/2019	1	Ramotswa - STRAM	STRAM0589	0	No	0	No	0	0	0	Yes	1	No	0	Yes	1	No	0	1	1	Yes	1	2	1	No	0	Yes	1	No	0	0	0	No	0	0	0		1	call EMS (991/997/998)	Immediately	1	EM	1	WAS	3	WAS
427	Yes	[document]	20/06/2019	1	Ramotswa - STRAM	STRAM0590	0	No	0	Yes	1	1	1	No	0	No	0	Yes	1	No	0	0	0	No	0	1	1	No	0	No	0	Yes	1	1	1	No	0	0	0		1	call EMS (991/997/998)	Immediately	1	MC	2	EM	1	EM
428	Yes	[document]	20/06/2019	1	Ramotswa - STRAM	STRAM0591	0	Yes	1	No	0	1	1	No	0	No	0	No	0	No	0	0	0	Yes	1	1	1	No	0	No	0	No	0	0	0	No	0	0	0		1	call EMS (991/997/998)	Immediately	1	EM	1	EM	1	MC
429	Yes	[document]	20/06/2019	1	Ramotswa - STRAM	STRAM0592	0	No	0	No	0	0	0	No	0	No	0	Yes	1	No	0	0	0	Yes	1	2	1	No	0	Yes	1	No	0	0	0	No	0	0	0		1	call EMS (991/997/998)	Immediately	1	EM	1	EM	1	EM
430	Yes	[document]	20/06/2019	1	Ramotswa - STRAM	STRAM0593	0	No	0	Yes	1	1	1	No	0	No	0	No	0	No	0	0	0	No	0	0	0	No	0	No	0	No	0	0	0	No	0	0	0		1	call EMS (991/997/998)	Immediately	1	EM	1	EM	1	WAS
431	Yes	[document]	20/06/2019	1	Ramotswa - STRAM	STRAM0594	0	No	0	Yes	1	1	1	No	0	No	0	No	0	No	0	0	0	Yes	1	1	1	No	0	No	0	No	0	0	0	No	0	0	0		1	call EMS (991/997/998)	Immediately	1	MC	2	EM	1	WAS
432	Yes	[document]	20/06/2019	1	Ramotswa - STRAM	STRAM0595	0	Yes	1	Yes	1	2	1	Yes	1	No	0	Yes	1	No	0	1	1	Yes	1	2	1	No	0	No	0	No	0	0	0	No	0	0	0		1	call EMS (991/997/998)	Immediately	1	MC	2	MC	2	MC
433	Yes	[document]	20/06/2019	1	Ramotswa - STRAM	STRAM0596	0	Yes	1	No	0	1	1	Yes	1	No	0	Yes	1	No	0	1	1	No	0	1	1	No	0	No	0	No	0	0	0	No	0	0	0		1	call EMS (991/997/998)	Immediately	1	MC	2	EM	1	EM
434	Yes	[document]	20/06/2019	1	Ramotswa - STRAM	STRAM0597	0	Yes	1	No	0	1	1	No	0	No	0	No	0	No	0	0	0	No	0	0	0	No	0	Yes	1	No	0	0	0	No	0	0	0		1	call EMS (991/997/998)	Immediately	1	EM	1	MC	2	WAS
435	Yes	[document]	20/06/2019	1	Ramotswa - STRAM	STRAM0598	0	Yes	1	No	0	1	1	No	0	No	0	Yes	1	No	0	0	0	No	0	1	1	No	0	Yes	1	No	0	0	0	No	0	0	0		1	call EMS (991/997/998)	Immediately	1	MC	2	EM	1	WAS
436	Yes	[document]	24/06/2019	1	Blocks and others - STGABZB	STGABZB 1566	0	Yes	1	Yes	1	2	1	Yes	1	No	0	Yes	1	Yes	1	2	1	Yes	1	2	1	Yes	1	Yes	1	Yes	1	2	1	No	0	0	0		1	call EMS (991/997/998)	Immediately	1	EM	1	EM	1	EM
437	Yes	[document]	24/06/2019	1	Blocks and others - STGABZB		0	Yes	1	Yes	1	2	1	Yes	1	No	0	Yes	1	Yes	1	2	1	Yes	1	2	1	Yes	1	Yes	1	Yes	1	2	1	No	0	0	0		1	call EMS (991/997/998)	Immediately	1	EM	1	EM	1	EM
438	Yes	[document]	24/06/2019	1	Blocks and others - STGABZB	STGABZB 1568	0	Yes	1	Yes	1	2	1	Yes	1	No	0	Yes	1	Yes	1	2	1	Yes	1	2	1	Yes	1	Yes	1	Yes	1	2	1	No	0	0	0		1	call EMS (991/997/998)	Immediately	1	EM	1	EM	1	EM
439	Yes	[document]	24/06/2019	1	Blocks and others - STGABZB	STGABZB 1569	0	Yes	1	Yes	1	2	1	Yes	1	No	0	Yes	1	Yes	1	2	1	Yes	1	2	1	Yes	1	Yes	1	Yes	1	2	1	No	0	0	0		1	call EMS (991/997/998)	Immediately	1	EM	1	EM	1	EM
442	Yes	[document]	25/06/2019	1	Blocks and others - STGABZB	STGABZB 1570	0	Yes	1	Yes	1	2	1	Yes	1	No	0	Yes	1	Yes	1	2	1	Yes	1	2	1	Yes	1	Yes	1	Yes	1	2	1	No	0	0	0		1	call EMS (991/997/998)	Immediately	1	EM	1	EM	1	EM
443	Yes	[document]	25/06/2019	1	Blocks and others - STGABZB	STGABZB 1571	0	Yes	1	Yes	1	2	1	No	0	No	0	No	0	No	0	0	0	No	0	0	0	No	0	No	0	Yes	1	1	1	No	0	0	0		1	call EMS (991/997/998)	Immediately	1	EM	1	EM	1	EM
444	Yes	[document]	25/06/2019	1	Blocks and others - STGABZB	STGABZB 1572	0	No	0	No	0	0	0	Yes	1	No	0	Yes	1	No	0	1	1	Yes	1	2	1	No	0	No	0	No	0	0	0	No	0	0	0		1	call EMS (991/997/998)	Immediately	1	EM	1	EM	1	EM
445	Yes	[document]	25/06/2019	1	Blocks and others - STGABZB	STGABZB 1573	0	No	0	No	0	0	0	Yes	1	No	0	Yes	1	No	0	1	1	Yes	1	2	1	No	0	No	0	No	0	0	0	No	0	0	0		1	call EMS (991/997/998)	Immediately	1	EM	1	EM	1	EM
446	Yes	[document]	25/06/2019	1	Blocks and others - STGABZB	STGABZB 1574	0	No	0	No	0	0	0	Yes	1	No	0	Yes	1	No	0	1	1	Yes	1	2	1	No	0	No	0	No	0	0	0	No	0	0	0		1	call EMS (991/997/998)	Immediately	1	EM	1	EM	1	EM
447	Yes	[document]	25/06/2019	1	Blocks and others - STGABZB	STGABZB 1575	0	No	0	No	0	0	0	Yes	1	No	0	Yes	1	No	0	1	1	Yes	1	2	1	No	0	No	0	No	0	0	0	No	0	0	0		1	call EMS (991/997/998)	Immediately	1	EM	1	EM	1	EM
448	Yes	[document]	25/06/2019	1	Blocks and others - STGABZB	STGABZB 1567	0	Yes	1	Yes	1	2	1	No	0	No	0	No	0	No	0	0	0	No	0	0	0	No	0	No	0	No	0	0	0	No	0	0	0		1	call EMS (991/997/998)	Immediately	1	EM	1	EM	1	EM
449	Yes	[document]	26/06/2019	1	Blocks and others - STGABZB	STGABZB 1580	0	No	0	No	0	0	0	Yes	1	No	0	Yes	1	No	0	1	1	Yes	1	2	1	Yes	1	No	0	Yes	1	2	1	No	0	0	0		1	call EMS (991/997/998)	Immediately	1	EM	1	EM	1	EM
450	Yes	[document]	26/06/2019	1	Blocks and others - STGABZB	STGABZB 1581	0	No	0	No	0	0	0	Yes	1	No	0	Yes	1	No	0	1	1	Yes	1	2	1	No	0	Yes	1	No	0	0	0	No	0	0	0		1	call EMS (991/997/998)	Immediately	1	EM	1	EM	1	EM
452	Yes	[document]	26/06/2019	1	Blocks and others - STGABZB	STGABZB 1584	0	Yes	1	Yes	1	2	1	Yes	1	No	0	Yes	1	Yes	1	2	1	Yes	1	2	1	Yes	1	Yes	1	Yes	1	2	1	No	0	0	0		1	call EMS (991/997/998)	Immediately	1	EM	1	EM	1	MC
453	Yes	[document]	26/06/2019	1	Blocks and others - STGABZB	STGABZB 1585	0	Yes	1	Yes	1	2	1	Yes	1	No	0	Yes	1	Yes	1	2	1	Yes	1	2	1	Yes	1	Yes	1	Yes	1	2	1	No	0	0	0		1	call EMS (991/997/998)	Immediately	1	EM	1	EM	1	EM
454	Yes	[document]	26/06/2019	1	Blocks and others - STGABZB	STGABZB 1584	0	No	0	No	0	0	0	Yes	1	No	0	Yes	1	No	0	1	1	Yes	1	2	1	Yes	1	No	0	Yes	1	2	1	No	0	0	0		1	call EMS (991/997/998)	Immediately	1	EM	1	EM	1	EM
455	Yes	[document]	27/06/2019	1	Blocks and others - STGABZB	STGABZB 1585	0	Yes	1	No	0	1	1	Yes	1	No	0	Yes	1	No	0	1	1	Yes	1	2	1	No	0	No	0	Yes	1	1	1	No	0	0	0		1	call EMS (991/997/998)	Immediately	1	EM	1	EM	1	EM
456	Yes	[document]	27/06/2019	1	Blocks and others - STGABZB	STGABZB 15856	0	No	0	No	0	0	0	Yes	1	No	0	Yes	1	No	0	1	1	Yes	1	2	1	No	0	No	0	No	0	0	0	No	0	0	0		1	call EMS (991/997/998)	Immediately	1	EM	1	EM	1	EM
457	Yes	[document]	27/06/2019	1	Blocks and others - STGABZB	STGABZB 1586	0	No	0	No	0	0	0	Yes	1	No	0	Yes	1	No	0	1	1	Yes	1	2	1	No	0	No	0	Yes	1	1	1	No	0	0	0		1	call EMS (991/997/998)	Immediately	1	EM	1	EM	1	EM
458	Yes	[document]	27/06/2019	1	Blocks and others - STGABZB	STGABZB 1587	0	No	0	No	0	0	0	Yes	1	No	0	Yes	1	No	0	1	1	Yes	1	2	1	No	0	No	0	No	0	0	0	No	0	0	0		1	call EMS (991/997/998)	Immediately	1	EM	1	EM	1	EM
459	Yes	[document]	27/06/2019	1	Blocks and others - STGABZB		0	Yes	1	Yes	1	2	1	No	0	No	0	Yes	1	Yes	1	1	1	Yes	1	2	1	No	0	Yes	1	No	0	0	0	No	0	0	0		1	call EMS (991/997/998)	Immediately	1	EM	1	EM	1	EM
460	Yes	[document]	27/06/2019	1	Blocks and others - STGABZB	STGABZB 1589	0	Yes	1	Yes	1	2	1	Yes	1	No	0	Yes	1	Yes	1	2	1	Yes	1	2	1	Yes	1	Yes	1	Yes	1	2	1	No	0	0	0		1	call EMS (991/997/998)	Immediately	1	EM	1	EM	1	EM
461	Yes	[document]	27/06/2019	1	Blocks and others - STGABZB	STGABZB 1590	0	Yes	1	Yes	1	2	1	Yes	1	Yes	1	No	0	No	0	1	1	Yes	1	1	1	Yes	1	Yes	1	Yes	1	2	1	No	0	1	1		1	call EMS (991/997/998)	Immediately	1	EM	1	EM	1	EM
462	Yes	[document]	28/06/2019	1	Blocks and others - STGABZB	STGABZB 1591	0	No	0	No	0	0	0	Yes	1	No	0	Yes	1	No	0	1	1	Yes	1	2	1	No	0	No	0	No	0	0	0	No	0	0	0		1	call EMS (991/997/998)	Immediately	1	EM	1	EM	1
463	Yes	[document]	28/06/2019	1	Blocks and others - STGABZB	STGABZB 1593	0	No	0	No	0	0	0	Yes	1	No	0	Yes	1	No	0	1	1	Yes	1	2	1	No	0	No	0	Yes	1	1	1	No	0	0	0		1	call EMS (991/997/998)	Immediately	1	EM	1	EM	1	EM
464	Yes	[document]	28/06/2019	1	Blocks and others - STGABZB	STGABZB 1595	0	No	0	No	0	0	0	Yes	1	No	0	Yes	1	No	0	1	1	Yes	1	2	1	No	0	Yes	1	No	0	0	0	No	0	0	0		1	call EMS (991/997/998)	Immediately	1	EM	1	EM	1	EM
465	Yes	[document]	28/06/2019	1	Blocks and others - STGABZB	STGABZB 1596	0	Yes	1	Yes	1	2	1	Yes	1	No	0	Yes	1	Yes	1	2	1	Yes	1	2	1	Yes	1	Yes	1	Yes	1	2	1	No	0	0	0		1	call EMS (991/997/998)	Immediately	1	EM	1	EM	1	EM
485	Yes	[document]	24/06/2019	1	Old Naledi/Bontleng /Tsolamosese - STGABZT	STGABZT1160	0	Yes	1	No	0	1	1	No	0	No	0	No	0	No	0	0	0	No	0	0	0	No	0	No	0	No	0	0	0	No	0	0	0		1	call EMS (991/997/998)	Immediately	1	MC	2	MC	2	MC
486	Yes	[document]	24/06/2019	1	Old Naledi/Bontleng /Tsolamosese - STGABZT	STGABZT1161	0	No	0	No	0	0	0	No	0	No	0	No	0	No	0	0	0	Yes	1	1	1	No	0	No	0	No	0	0	0	No	0	0	0		1	call EMS (991/997/998)	Immediately	1	MC	2	MC	2	MC
488	Yes	[document]	24/06/2019	1	Old Naledi/Bontleng /Tsolamosese - STGABZT	STGABZT1163	0	Yes	1	No	0	1	1	No	0	No	0	No	0	No	0	0	0	No	0	0	0	No	0	No	0	No	0	0	0	No	0	0	0		1	call EMS (991/997/998)	Immediately	1	WAS	3	WAS	3	MC
489	Yes	[document]	24/06/2019	1	Old Naledi/Bontleng /Tsolamosese - STGABZT	STGABZT1164	0	No	0	Yes	1	1	1	No	0	No	0	No	0	No	0	0	0	No	0	0	0	No	0	No	0	No	0	0	0	No	0	0	0		1	call EMS (991/997/998)	Immediately	1	MC	2	MC	2	MC
490	Yes	[document]	24/06/2019	1	Old Naledi/Bontleng /Tsolamosese - STGABZT	STGABZT1165	0	No	0	Yes	1	1	1	No	0	No	0	No	0	No	0	0	0	No	0	0	0	No	0	No	0	No	0	0	0	No	0	0	0		1	call EMS (991/997/998)	Immediately	1	WAS	3	WAS	3	WAS
491	Yes	[document]	24/06/2019	1	Old Naledi/Bontleng /Tsolamosese - STGABZT	STGABZT1166	0	No	0		0	0	0	No	0	No	0	Yes	1	No	0	0	0	No	0	1	1	No	0	No	0	No	0	0	0	No	0	0	0		1	call EMS (991/997/998)	Immediately	1	WAS	3	WAS	3	WAS
494,Yes,[document],24/06/2019,1,Old Naledi/Bontleng /Tsolamosese - STGABZT,STGABZT1169,0,Yes,1,No,0,1,1,No,0,No,0,No,0,No,0,0,0,No,0,0,0,No,0,No,0,No,0,0,0,No,0,0,0,,1,call EMS (991/997/998),Immediately,1,MC,2,MC,2,MC,2,MC,2,MC,2,MC,2,MC,2,MC,2,Male,1,26,1,2,Tertiary Level,Certificate,0,Single,0,No,0,No,0,No,0,No,0,No,1,Yes,1,Yes,"Press up,weight lift,sit up,",20,7,420,1,0,No,0,No,0,0,2,Heart dis…
495	Yes	[document]	24/06/2019	1	Old Naledi/Bontleng /Tsolamosese - STGABZT	STGABZT1170	0	No	0	No	0	0	0	No	0	No	0	Yes	1	No	0	0	0	No	0	1	1	No	0	No	0	No	0	0	0	No	0	0	0		1	call EMS (991/997/998)	Immediately	1	MC	2	MC	2	WAS
496	Yes	[document]	24/06/2019	1	Old Naledi/Bontleng /Tsolamosese - STGABZT	STGABZT1171	0	Yes	1	No	0	1	1	No	0	No	0	No	0	No	0	0	0	No	0	0	0	No	0	No	0	No	0	0	0	No	0	0	0		1	call EMS (991/997/998)	Immediately	1	WAS	3	WAS	3	WAS
498	Yes	[document]	24/06/2019	1	Old Naledi/Bontleng /Tsolamosese - STGABZT	STGABZT1173	0	Yes	1	No	0	1	1	No	0	No	0	No	0	No	0	0	0	No	0	0	0	No	0	No	0	No	0	0	0	No	0	0	0		1	call EMS (991/997/998)	No Idea	0	WAS	3	WAS	3	WAS
500	Yes	[document]	25/06/2019	1	Old Naledi/Bontleng /Tsolamosese - STGABZT	STGABZT1175	0	No	0	No	0	0	0	No	0	No	0	No	0	No	0	0	0	No	0	0	0	No	0	No	0	No	0	0	0	No	0	0	0		1	call EMS (991/997/998)	Immediately	1	MC	2	MC	2	MC
501,Yes,[document],25/06/2019,1,Old Naledi/Bontleng /Tsolamosese - STGABZT,STGABZT1176,0,No,0,No,0,0,0,No,0,Yes,1,No,0,No,0,0,0,No,0,0,0,No,0,No,0,No,0,0,0,No,0,1,1,,1,call EMS (991/997/998),Immediately,1,MC,2,WAS,3,WAS,3,WAS,3,MC,2,MC,2,MC,2,No,3,Female,0,29,1,1,Secondary Level,,1,Married,0,No,0,No,0,No,0,No,0,No,1,Yes,1,Yes,"running,jogging",20,3,588,1,1,Yes,1,Yes,1,1,3,Stroke,Yes,70.2,160.16,1…
503	Yes	[document]	25/06/2019	1	Old Naledi/Bontleng /Tsolamosese - STGABZT	STGABZT1178	0	No	0	Yes	1	1	1	No	0	No	0	No	0	No	0	0	0	No	0	0	0	No	0	No	0	No	0	0	0	No	0	0	0		1	call EMS (991/997/998)	Immediately	1	MC	2	MC	2	MC
504	Yes	[document]	25/06/2019	1	Old Naledi/Bontleng /Tsolamosese - STGABZT	STGABZT1179	0	No	0	No	0	0	0	Yes	1	No	0	No	0	No	0	1	1	Yes	1	1	1	No	0	No	0	No	0	0	0	No	0	0	0		1	call EMS (991/997/998)	Immediately	1	MC	2	MC	2	MC
506	Yes	[document]	25/06/2019	1	Old Naledi/Bontleng /Tsolamosese - STGABZT	STGABZT1181	0	No	0	Yes	1	1	1	No	0	No	0	No	0	No	0	0	0	No	0	0	0	No	0	No	0	No	0	0	0	No	0	0	0		1	call EMS (991/997/998)	3 days	0	WAS	3	WAS	3	WAS
507	Yes	[document]	25/06/2019	1	Old Naledi/Bontleng /Tsolamosese - STGABZT	STGABZT1182	0	No	0	No	0	0	0	No	0	No	0	No	0	No	0	0	0	No	0	0	0	No	0	No	0	No	0	0	0	No	0	0	0		1	call EMS (991/997/998)	1 day	0	WAS	3	WAS	3	WAS
508	Yes	[document]	25/06/2019	1	Old Naledi/Bontleng /Tsolamosese - STGABZT	STGABZT1183	0	No	0	Yes	1	1	1	No	0	No	0	No	0	No	0	0	0	No	0	0	0	No	0	No	0	No	0	0	0	No	0	0	0		1	call EMS (991/997/998)	Immediately	1	MC	2	WAS	3	WAS
509	Yes	[document]	25/06/2019	1	Old Naledi/Bontleng /Tsolamosese - STGABZT	STGABZT1184	0	Yes	1	No	0	1	1	No	0	No	0	No	0	No	0	0	0	No	0	0	0	No	0	No	0	No	0	0	0	No	0	0	0		1	call EMS (991/997/998)	Immediately	1	MC	2	MC	2	WAS
510	Yes	[document]	25/06/2019	1	Old Naledi/Bontleng /Tsolamosese - STGABZT	STGABZT1185	0	No	0	Yes	1	1	1	No	0	No	0	No	0	No	0	0	0	No	0	0	0	No	0	No	0	No	0	0	0	No	0	0	0		1	call EMS (991/997/998)	Immediately	1	MC	2	MC	2	MC
511	Yes	[document]	26/06/2019	1	Old Naledi/Bontleng /Tsolamosese - STGABZT	STGABZT1186	0	No	0	Yes	1	1	1	No	0	No	0	No	0	No	0	0	0	Yes	1	1	1	No	0	No	0	No	0	0	0	No	0	0	0		1	call EMS (991/997/998)	Immediately	1	MC	2	MC	2	MC
513	Yes	[document]	26/06/2019	1	Old Naledi/Bontleng /Tsolamosese - STGABZT	STGABZT1188	0	Yes	1	No	0	1	1	No	0	No	0	No	0	No	0	0	0	No	0	0	0	No	0	No	0	No	0	0	0	No	0	0	0		1	call EMS (991/997/998)	Immediately	1	MC	2	MC	2	MC
514	Yes	[document]	26/06/2019	1	Old Naledi/Bontleng /Tsolamosese - STGABZT	STGABZT1189	0	No	0	Yes	1	1	1	No	0	No	0	No	0	No	0	0	0	No	0	0	0	No	0	No	0	No	0	0	0	No	0	0	0		1	call EMS (991/997/998)	Immediately	1	WAS	3	WAS	3	WAS
515	Yes	[document]	26/06/2019	1	Old Naledi/Bontleng /Tsolamosese - STGABZT	STGABZT1190	0	No	0	Yes	1	1	1	No	0	No	0	No	0	No	0	0	0	No	0	0	0	No	0	No	0	No	0	0	0	No	0	0	0		1	call EMS (991/997/998)	Immediately	1	WAS	3	WAS	3	WAS
517	Yes	[document]	26/06/2019	1	Old Naledi/Bontleng /Tsolamosese - STGABZT	STGABZT1192	0	Yes	1	No	0	1	1	No	0	No	0	No	0	No	0	0	0	No	0	0	0	No	0	No	0	No	0	0	0	No	0	0	0		1	call EMS (991/997/998)	Immediately	1	WAS	3	WAS	3	WAS
518	Yes	[document]	26/06/2019	1	Old Naledi/Bontleng /Tsolamosese - STGABZT	STGABZT1193	0	No	0	Yes	1	1	1	No	0	No	0	No	0	No	0	0	0	No	0	0	0	No	0	No	0	No	0	0	0	No	0	0	0		1	call EMS (991/997/998)	3 days	0	WAS	3	WAS	3	MC
519	Yes	[document]	26/06/2019	1	Old Naledi/Bontleng /Tsolamosese - STGABZT	STGABZT1194	0	No	0	Yes	1	1	1	No	0	No	0	No	0	No	0	0	0	No	0	0	0	No	0	No	0	No	0	0	0	No	0	0	0		1	call EMS (991/997/998)	1 day	0	WAS	3	WAS	3	MC
520	Yes	[document]	26/06/2019	1	Old Naledi/Bontleng /Tsolamosese - STGABZT	STGABZT1195	0	Yes	1	No	0	1	1	No	0	No	0	No	0	No	0	0	0	No	0	0	0	No	0	No	0	No	0	0	0	No	0	0	0		1	call EMS (991/997/998)	Immediately	1	WAS	3	WAS	3	MC
521	Yes	[document]	26/06/2019	1	Old Naledi/Bontleng /Tsolamosese - STGABZT	STGABZT1196	0	No	0	Yes	1	1	1	No	0	No	0	No	0	No	0	0	0	No	0	0	0	No	0	No	0	No	0	0	0	No	0	0	0		1	call EMS (991/997/998)	Immediately	1	MC	2	MC	2	MC
522	Yes	[document]	27/06/2019	1	Old Naledi/Bontleng /Tsolamosese - STGABZT	STGABZT1197	0	No	0	No	0	0	0	No	0	No	0	No	0	No	0	0	0	Yes	1	1	1	No	0	No	0	No	0	0	0	No	0	0	0		1	call EMS (991/997/998)	Immediately	1	WAS	3	MC	2	MC
523	Yes	[document]	27/06/2019	1	Old Naledi/Bontleng /Tsolamosese - STGABZT	STGABZT1198	0	No	0	Yes	1	1	1	No	0	No	0	No	0	No	0	0	0	No	0	0	0	No	0	No	0	No	0	0	0	No	0	0	0		1	call EMS (991/997/998)	Immediately	1	WAS	3	WAS	3	WAS
524	Yes	[document]	27/06/2019	1	Old Naledi/Bontleng /Tsolamosese - STGABZT	GAABZT1199	0	No	0	No	0	0	0	No	0	No	0	Yes	1	No	0	0	0	No	0	1	1	No	0	No	0	No	0	0	0	No	0	0	0		1	call EMS (991/997/998)	Immediately	1	MC	2	MC	2	MC
525	Yes	[document]	27/06/2019	1	Old Naledi/Bontleng /Tsolamosese - STGABZT	STGABZT1200	0	No	0	No	0	0	0	No	0	No	0	Yes	1	No	0	0	0	No	0	1	1	No	0	No	0	No	0	0	0	No	0	0	0		1	call EMS (991/997/998)	Immediately	1	MC	2	MC	2	WAS
526	Yes	[document]	27/06/2019	1	Old Naledi/Bontleng /Tsolamosese - STGABZT	STGABZT1201	0	Yes	1	No	0	1	1	No	0	No	0	No	0	No	0	0	0	No	0	0	0	No	0	No	0	No	0	0	0	No	0	0	0		1	call EMS (991/997/998)	Immediately	1	MC	2	MC	2	WAS
527	Yes	[document]	27/06/2019	1	Old Naledi/Bontleng /Tsolamosese - STGABZT	STGABZT1202	0	No	0	Yes	1	1	1	No	0	No	0	No	0	No	0	0	0	No	0	0	0	No	0	No	0	No	0	0	0	No	0	0	0		1	call EMS (991/997/998)	Immediately	1	MC	2	MC	2	WAS
529	Yes	[document]	27/06/2019	1	Old Naledi/Bontleng /Tsolamosese - STGABZT	STGABZT1204	0	Yes	1	No	0	1	1	No	0	No	0	No	0	No	0	0	0	No	0	0	0	No	0	No	0	No	0	0	0	No	0	0	0		1	call EMS (991/997/998)	3 days	0	WAS	3	MC	2	MC
530	Yes	[document]	27/06/2019	1	Old Naledi/Bontleng /Tsolamosese - STGABZT	STGABZT1205	0	No	0	No	0	0	0	No	0	No	0	No	0	No	0	0	0	No	0	0	0	No	0	No	0	No	0	0	0	No	0	0	0		1	call EMS (991/997/998)	Immediately	1	MC	2	MC	2	MC
531	Yes	[document]	27/06/2019	1	Old Naledi/Bontleng /Tsolamosese - STGABZT	STGABZT1206	0	Yes	1	No	0	1	1	No	0	No	0	No	0	No	0	0	0	No	0	0	0	No	0	No	0	No	0	0	0	No	0	0	0		1	call EMS (991/997/998)	Immediately	1	MC	2		3	MC
532	Yes	[document]	27/06/2019	1	Old Naledi/Bontleng /Tsolamosese - STGABZT	pSTGABZT1207	0	No	0	Yes	1	1	1	No	0	No	0	No	0	No	0	0	0	No	0	0	0	No	0	No	0	No	0	0	0	No	0	0	0		1	call EMS (991/997/998)	Immediately	1	MC	2	MC	2	WAS
533	Yes	[document]	27/06/2019	1	Old Naledi/Bontleng /Tsolamosese - STGABZT	STGABZT1208	0	No	0	No	0	0	0	No	0	No	0	Yes	1	No	0	0	0	No	0	1	1	No	0	No	0	No	0	0	0	No	0	0	0		1	call EMS (991/997/998)	Immediately	1	MC	2	MC	2	MC
534	Yes	[document]	27/06/2019	1	Old Naledi/Bontleng /Tsolamosese - STGABZT	STGABZT1209	0	No	0	No	0	0	0	No	0	No	0	No	0	No	0	0	0	No	0	0	0	No	0	No	0	No	0	0	0	Yes	1	1	1	Church member	1	call EMS (991/997/998)	Immediately	1	MC	2	MC	2	MC
535	Yes	[document]	27/06/2019	1	Old Naledi/Bontleng /Tsolamosese - STGABZT	STGABZT1210	0	No	0	Yes	1	1	1	No	0	No	0	No	0	No	0	0	0	No	0	0	0	No	0	No	0	No	0	0	0	No	0	0	0		1	call EMS (991/997/998)	Immediately	1	MC	2	MC	2	MC
536	Yes	[document]	27/06/2019	1	Old Naledi/Bontleng /Tsolamosese - STGABZT	GABZT1211	0	Yes	1	No	0	1	1	No	0	No	0	No	0	No	0	0	0	No	0	0	0	No	0	No	0	No	0	0	0	No	0	0	0		1	call EMS (991/997/998)	Immediately	1	WAS	3	WAS	3	WAS
538	Yes	[document]	28/06/2019	1	Old Naledi/Bontleng /Tsolamosese - STGABZT	STGABZT1213	0	No	0	Yes	1	1	1	No	0	No	0	No	0	No	0	0	0	No	0	0	0	No	0	No	0	No	0	0	0	No	0	0	0		1	call EMS (991/997/998)	Immediately	1	MC	2	MC	2	MC
539	Yes	[document]	28/06/2019	1	Old Naledi/Bontleng /Tsolamosese - STGABZT	STGABZT1214	0	No	0	No	0	0	0	No	0	No	0	No	0	No	0	0	0	No	0	0	0	No	0	No	0	No	0	0	0	No	0	0	0		1	call EMS (991/997/998)	Immediately	1	MC	2	WAS	3	WAS
540	Yes	[document]	28/06/2019	1	Old Naledi/Bontleng /Tsolamosese - STGABZT	STGABZT1215	0	Yes	1	Yes	1	2	1	No	0	No	0	No	0	No	0	0	0	No	0	0	0	No	0	No	0	No	0	0	0	No	0	0	0		1	call EMS (991/997/998)	Immediately	1	MC	2	MC	2	WAS
544	Yes	[document]	28/06/2019	1	Old Naledi/Bontleng /Tsolamosese - STGABZT	STGABZT1219	0	No	0	No	0	0	0	No	0	No	0	No	0	No	0	0	0	No	0	0	0	No	0	No	0	No	0	0	0	No	0	0	0		1	call EMS (991/997/998)	Immediately	1	MC	2	MC	2	WAS
545	Yes	[document]	28/06/2019	1	Old Naledi/Bontleng /Tsolamosese - STGABZT	STGABZT1220	0	No	0	No	0	0	0	No	0	No	0	No	0	No	0	0	0	No	0	0	0	No	0	No	0	No	0	0	0	Yes	1	1	1	Neighbour	1	call EMS (991/997/998)	1 week	0	MC	2	WAS	3	WAS
546	Yes	[document]	28/06/2019	1	Old Naledi/Bontleng /Tsolamosese - STGABZT	STGABZT1221	0	Yes	1	No	0	1	1	No	0	No	0	No	0	No	0	0	0	No	0	0	0	No	0	No	0	No	0	0	0	No	0	0	0		1	call EMS (991/997/998)	Immediately	1	WAS	3	WAS	3	WAS
547	Yes	[document]	28/06/2019	1	Old Naledi/Bontleng /Tsolamosese - STGABZT	STGABZ1222	0	Yes	1	No	0	1	1	No	0	No	0	No	0	No	0	0	0	No	0	0	0	No	0	No	0	No	0	0	0	No	0	0	0		1	call EMS (991/997/998)	Immediately	1	MC	2	MC	2	WAS
549	Yes	[document]	24/06/2019	1	Moshupa - STMOSH	STMOSH048	0	No	0	Yes	1	1	1	No	0	No	0	No	0	No	0	0	0	No	0	0	0	No	0	No	0	No	0	0	0	Yes	1	1	1	saw the other person	1	call EMS (991/997/998)	Immediately	1	EM	1	EM	1	WAS
550	Yes	[document]	24/06/2019	1	Moshupa - STMOSH	STMOSH049	0	No	0	No	0	0	0	No	0	No	0	No	0	No	0	0	0	No	0	0	0	No	0	No	0	No	0	0	0	Yes	1	1	1	saw another person	1	call EMS (991/997/998)	3 days	0	EM	1	WAS	3	EM
551	Yes	[document]	24/06/2019	1	Moshupa - STMOSH	STMOSH050	0	No	0	No	0	0	0	No	0	No	0	Yes	1	No	0	0	0	No	0	1	1	No	0	No	0	No	0	0	0	Yes	1	1	1	saw a patient	1	call EMS (991/997/998)	Immediately	1	EM	1	EM	1	MC
552	Yes	[document]	24/06/2019	1	Moshupa - STMOSH	STMOSH051	0	No	0	No	0	0	0	No	0	No	0	Yes	1	No	0	0	0	Yes	1	2	1	No	0	No	0	No	0	0	0	No	0	0	0		1	call EMS (991/997/998)	7 hours	0	EM	1	MC	2	MC
554	Yes	[document]	24/06/2019	1	Moshupa - STMOSH	STMOSH051	0	No	0	Yes	1	1	1	No	0	No	0	No	0	No	0	0	0	No	0	0	0	No	0	No	0	No	0	0	0	No	0	0	0		1	call EMS (991/997/998)	Immediately	1	EM	1	WAS	3	EM
555	Yes	[document]	24/06/2019	1	Moshupa - STMOSH	STMOSH052	0	No	0	No	0	0	0	No	0	No	0	Yes	1	No	0	0	0	Yes	1	2	1	No	0	No	0	No	0	0	0	No	0	0	0		1	call EMS (991/997/998)	Immediately	1	EM	1	MC	2	MC
557	Yes	[document]	24/06/2019	1	Moshupa - STMOSH	STMOSH057	0	Yes	1	No	0	1	1	No	0	No	0	No	0	No	0	0	0	No	0	0	0	No	0	No	0	No	0	0	0	Yes	1	1	1	school	1	call EMS (991/997/998)	1 day	0	EM	1	MC	2	MC
558	Yes	[document]	25/06/2019	1	Moshupa - STMOSH	STMOSH053	0	No	0	No	0	0	0	No	0	No	0	No	0	No	0	0	0	No	0	0	0	No	0	No	0	No	0	0	0	Yes	1	1	1	saw a person	1	call EMS (991/997/998)	Immediately	1	EM	1	EM	1	EM
559	Yes	[document]	25/06/2019	1	Moshupa - STMOSH	STMOSH054	0	No	0	No	0	0	0	Yes	1	No	0	No	0	No	0	1	1	No	0	0	0	No	0	Yes	1	No	0	0	0	No	0	0	0		1	call EMS (991/997/998)	Immediately	1	WAS	3	EM	1	MC
562	Yes	[document]	25/06/2019	1	Moshupa - STMOSH	STMOSH055	0	No	0	Yes	1	1	1	No	0	No	0	No	0	No	0	0	0	No	0	0	0	No	0	No	0	No	0	0	0	No	0	0	0		1	call EMS (991/997/998)	Immediately	1	EM	1	MC	2	MC
563	Yes	[document]	25/06/2019	1	Moshupa - STMOSH	STMOSH055	0	No	0	No	0	0	0	No	0	No	0	Yes	1	No	0	0	0	Yes	1	2	1	No	0	No	0	No	0	0	0	No	0	0	0		1	call EMS (991/997/998)	Immediately	1	EM	1	WAS	3	MC
564	Yes	[document]	25/06/2019	1	Moshupa - STMOSH	lSTMOSH056	0	No	0	Yes	1	1	1	No	0	No	0	Yes	1	No	0	0	0	Yes	1	2	1	Yes	1	No	0	No	0	1	1	Yes	1	1	1	lesson at the clinic	1	call EMS (991/997/998)	Immediately	1	EM	1	MC	2	WAS
565	Yes	[document]	25/06/2019	1	Moshupa - STMOSH	STMOSH057	0	No	0	Yes	1	1	1	No	0	No	0	No	0	No	0	0	0	No	0	0	0	No	0	No	0	No	0	0	0	No	0	0	0		1	call EMS (991/997/998)	Immediately	1	WAS	3	MC	2	MC
566	Yes	[document]	25/06/2019	1	Moshupa - STMOSH	STMOSH058	0	No	0	No	0	0	0	No	0	No	0	Yes	1	No	0	0	0	Yes	1	2	1	No	0	No	0	No	0	0	0	No	0	0	0		1	call EMS (991/997/998)	Immediately	1	EM	1	MC	2	MC
567	Yes	[document]	25/06/2019	1	Moshupa - STMOSH	STMOSH059	0	No	0	No	0	0	0	No	0	No	0	No	0	No	0	0	0	No	0	0	0	No	0	No	0	No	0	0	0	No	0	0	0		1	call EMS (991/997/998)	1 day	0	EM	1	MC	2	MC
568	Yes	[document]	25/06/2019	1	Moshupa - STMOSH	STMOSH060	0	No	0	No	0	0	0	No	0	No	0	Yes	1	No	0	0	0	Yes	1	2	1	No	0	No	0	No	0	0	0	No	0	0	0		1	call EMS (991/997/998)	Immediately	1	EM	1	MC	2	EM
570	Yes	[document]	26/06/2019	1	Moshupa - STMOSH	STMOSH061	0	No	0	No	0	0	0	No	0	No	0	No	0	No	0	0	0	No	0	0	0	No	0	No	0	No	0	0	0	Yes	1	1	1	School	1	call EMS (991/997/998)	Immediately	1	WAS	3	MC	2	WAS
571	Yes	[document]	26/06/2019	1	Moshupa - STMOSH	STMOSH062	0	Yes	1	No	0	1	1	No	0	No	0	No	0	No	0	0	0	No	0	0	0	No	0	No	0	No	0	0	0	Yes	1	1	1	saw an individual	1	call EMS (991/997/998)	Immediately	1	EM	1	MC	2	MC
572	Yes	[document]	26/06/2019	1	Moshupa - STMOSH	STMOSH062	0	No	0	No	0	0	0	No	0	No	0	No	0	No	0	0	0	No	0	0	0	No	0	No	0	No	0	0	0	Yes	1	1	1	school	1	call EMS (991/997/998)	Immediately	1	MC	2	MC	2	WAS
573	Yes	[document]	26/06/2019	1	Moshupa - STMOSH	STMOSH063	0	Yes	1	No	0	1	1	No	0	No	0	No	0	No	0	0	0	No	0	0	0	No	0	No	0	No	0	0	0	No	0	0	0		1	call EMS (991/997/998)	Immediately	1	EM	1	MC	2	EM
574,Yes,[document],26/06/2019,1,Moshupa - STMOSH,STMOSH064,0,No,0,No,0,0,0,No,0,No,0,No,0,No,0,0,0,No,0,0,0,No,0,No,0,No,0,0,0,Yes,1,1,1,school,1,call EMS (991/997/998),Immediately,1,EM,1,MC,2,MC,2,WAS,3,EM,1,EM,1,EM,1,MC,2,Male,1,21,1,1,Secondary Level,,0,Single,0,No,0,No,0,No,0,No,0,No,1,Yes,1,Yes,soccer,90,7,4410,3,1,Yes,0,No,0,0,0,,,"55,4",165,165,165,1.65,2,20.349,Normal,2,0,No,0,No,1,Yes,0,…
575	Yes	[document]	26/06/2019	1	Moshupa - STMOSH	STMOSH065	0	No	0	Yes	1	1	1	No	0	No	0	No	0	No	0	0	0	No	0	0	0	No	0	No	0	No	0	0	0	Yes	1	1	1	School	1	call EMS (991/997/998)	Immediately	1	EM	1	WAS	3	EM
576	Yes	[document]	26/06/2019	1	Moshupa - STMOSH	STMOSH065	0	No	0	No	0	0	0	No	0	No	0	Yes	1	No	0	0	0	No	0	1	1	Yes	1	No	0	No	0	1	1	No	0	0	0		1	call EMS (991/997/998)	Immediately	1	EM	1	MC	2	EM
577	Yes	[document]	26/06/2019	1	Moshupa - STMOSH	STMOSH066	0	No	0	No	0	0	0	No	0	No	0	No	0	No	0	0	0	No	0	0	0	No	0	No	0	No	0	0	0	Yes	1	1	1	saw someone	1	call EMS (991/997/998)	Immediately	1	EM	1	MC	2	WAS
578	Yes	[document]	27/06/2019	1	Moshupa - STMOSH	STMOSH068	0	Yes	1	No	0	1	1	No	0	No	0	No	0	No	0	0	0	No	0	0	0	No	0	No	0	No	0	0	0	No	0	0	0		1	call EMS (991/997/998)	Immediately	1	MC	2	WAS	3	EM
580	Yes	[document]	27/06/2019	1	Moshupa - STMOSH	STMOSH069	0	No	0	No	0	0	0	No	0	No	0	No	0	No	0	0	0	No	0	0	0	No	0	No	0	No	0	0	0	Yes	1	1	1	saw patient at a distance	1	call EMS (991/997/998)	Immediately	1	EM	1	MC	2	EM
581	Yes	[document]	27/06/2019	1	Moshupa - STMOSH	STMOSH069	0	No	0	Yes	1	1	1	No	0	No	0	No	0	No	0	0	0	No	0	0	0	No	0	No	0	No	0	0	0	Yes	1	1	1	saw someone	1	call EMS (991/997/998)	Immediately	1	EM	1	MC	2	EM
582	Yes	[document]	27/06/2019	1	Moshupa - STMOSH	STMOSH070	0	No	0	Yes	1	1	1	No	0	No	0	No	0	No	0	0	0	No	0	0	0	No	0	No	0	No	0	0	0	Yes	1	1	1	saw someone	1	call EMS (991/997/998)	Immediately	1	EM	1	WAS	3	MC
585	Yes	[document]	27/06/2019	1	Moshupa - STMOSH	STMOSH071	0	No	0	No	0	0	0	No	0	No	0	No	0	No	0	0	0	No	0	0	0	Yes	1	No	0	No	0	1	1	Yes	1	1	1	school	1	call EMS (991/997/998)	Immediately	1	EM	1	EM	1	MC
586	Yes	[document]	27/06/2019	1	Moshupa - STMOSH	STMOSH073	0	No	0	No	0	0	0	No	0	No	0	Yes	1	No	0	0	0	No	0	1	1	No	0	Yes	1	No	0	0	0	No	0	0	0		1	call EMS (991/997/998)	1 day	0	EM	1	MC	2	EM
587	Yes	[document]	28/06/2019	1	Moshupa - STMOSH	STMOSH074	0	No	0	No	0	0	0	No	0	No	0	No	0	No	0	0	0	No	0	0	0	No	0	No	0	No	0	0	0	No	0	0	0		1	call EMS (991/997/998)	1 day	0	EM	1	WAS	3	EM
588	Yes	[document]	28/06/2019	1	Moshupa - STMOSH	STMOSH075	0	No	0	No	0	0	0	No	0	No	0	Yes	1	No	0	0	0	No	0	1	1	Yes	1	No	0	No	0	1	1	No	0	0	0		1	call EMS (991/997/998)	Immediately	1	EM	1	WAS	3	EM
589	Yes	[document]	28/06/2019	1	Moshupa - STMOSH	STMOSH076	0	No	0	No	0	0	0	No	0	No	0	No	0	No	0	0	0	No	0	0	0	No	0	No	0	No	0	0	0	Yes	1	1	1	saw a patient	1	call EMS (991/997/998)	3 days	0	MC	2	MC	2	MC
592	Yes	[document]	28/06/2019	1	Moshupa - STMOSH	STMOSH078	0	No	0	No	0	0	0	No	0	No	0	No	0	No	0	0	0	No	0	0	0	No	0	No	0	No	0	0	0	Yes	1	1	1	school	1	call EMS (991/997/998)	Immediately	1	MC	2	MC	2	EM
593	Yes	[document]	28/06/2019	1	Moshupa - STMOSH	STMOSH079	0	No	0	Yes	1	1	1	No	0	No	0	No	0	No	0	0	0	No	0	0	0	No	0	No	0	No	0	0	0	No	0	0	0		1	call EMS (991/997/998)	Immediately	1	EM	1	MC	2	WAS
594	Yes	[document]	28/06/2019	1	Moshupa - STMOSH	STMOSH079	0	No	0	No	0	0	0	No	0	No	0	Yes	1	No	0	0	0	No	0	1	1	Yes	1	No	0	No	0	1	1	No	0	0	0		1	call EMS (991/997/998)	1 day	0	EM	1	WAS	3	EM
595	Yes	[document]	24/06/2019	1	Blocks and others - STGABZB	STGABZB1773	0	Yes	1	Yes	1	2	1	Yes	1	No	0	Yes	1	Yes	1	2	1	Yes	1	2	1	Yes	1	Yes	1	Yes	1	2	1	No	0	0	0		1	call EMS (991/997/998)	Immediately	1	MC	2	MC	2	MC
597	Yes	[document]	24/06/2019	1	Blocks and others - STGABZB	STGABZB1775	0	Yes	1	No	0	1	1	Yes	1	No	0	Yes	1	Yes	1	2	1	Yes	1	2	1	Yes	1	Yes	1	Yes	1	2	1	No	0	0	0		1	call EMS (991/997/998)	Immediately	1	MC	2	MC	2	MC
599	Yes	[document]	24/06/2019	1	Blocks and others - STGABZB	STGABZB1776	0	Yes	1	Yes	1	2	1	Yes	1	No	0	Yes	1	Yes	1	2	1	Yes	1	2	1	Yes	1	Yes	1	Yes	1	2	1	Yes	1	1	1	church	1	call EMS (991/997/998)	Immediately	1	MC	2	MC	2	WAS
600	Yes	[document]	24/06/2019	1	Blocks and others - STGABZB	STGABZB1777	0	Yes	1	Yes	1	2	1	Yes	1	No	0	Yes	1	Yes	1	2	1	Yes	1	2	1	Yes	1	Yes	1	Yes	1	2	1	No	0	0	0		1	call EMS (991/997/998)	Immediately	1	MC	2	MC	2	MC
603	Yes	[document]	24/06/2019	1	Blocks and others - STGABZB	STGABZB1780	0	Yes	1	Yes	1	2	1	Yes	1	No	0	Yes	1	Yes	1	2	1	Yes	1	2	1	Yes	1	Yes	1	Yes	1	2	1	No	0	0	0		1	call EMS (991/997/998)	Immediately	1	MC	2	MC	2	MC
605	Yes	[document]	24/06/2019	1	Blocks and others - STGABZB	STGABZB1782	0	Yes	1	Yes	1	2	1	Yes	1	No	0	Yes	1	Yes	1	2	1	Yes	1	2	1	Yes	1	Yes	1	Yes	1	2	1	No	0	0	0		1	call EMS (991/997/998)	Immediately	1	MC	2	MC	2	MC
606	Yes	[document]	25/06/2019	1	Blocks and others - STGABZB	STGABZB1783	0	Yes	1	Yes	1	2	1	Yes	1	No	0	Yes	1	Yes	1	2	1	Yes	1	2	1	Yes	1	Yes	1	Yes	1	2	1	No	0	0	0		1	call EMS (991/997/998)	Immediately	1	MC	2	MC	2	MC
607	Yes	[document]	25/06/2019	1	Blocks and others - STGABZB	STGABZB1784	0	Yes	1	Yes	1	2	1	Yes	1	No	0	Yes	1	Yes	1	2	1	Yes	1	2	1	Yes	1	Yes	1	Yes	1	2	1	No	0	0	0		1	call EMS (991/997/998)	Immediately	1	MC	2	MC	2	MC
611	Yes	[document]	25/06/2019	1	Blocks and others - STGABZB	STGABZB1788	0	Yes	1	Yes	1	2	1	Yes	1	No	0	Yes	1	Yes	1	2	1	Yes	1	2	1	Yes	1	Yes	1	Yes	1	2	1	No	0	0	0		1	call EMS (991/997/998)	Immediately	1	MC	2	MC	2	MC
612	Yes	[document]	25/06/2019	1	Blocks and others - STGABZB	STGABZB1789	0	Yes	1	Yes	1	2	1	Yes	1	No	0	Yes	1	Yes	1	2	1	Yes	1	2	1	Yes	1	Yes	1	Yes	1	2	1	No	0	0	0		1	call EMS (991/997/998)	Immediately	1	MC	2	MC	2	MC
613	Yes	[document]	25/06/2019	1	Blocks and others - STGABZB	STGABZB1790	0	Yes	1	Yes	1	2	1	Yes	1	No	0	Yes	1	Yes	1	2	1	Yes	1	2	1	Yes	1	Yes	1	Yes	1	2	1	No	0	0	0		1	call EMS (991/997/998)	Immediately	1	MC	2	MC	2	MC
615	Yes	[document]	25/06/2019	1	Blocks and others - STGABZB	STGABZB1792	0	Yes	1	Yes	1	2	1	Yes	1	No	0	Yes	1	Yes	1	2	1	Yes	1	2	1	Yes	1	Yes	1	Yes	1	2	1	No	0	0	0		1	call EMS (991/997/998)	Immediately	1	WAS	3	MC	2	MC
616	Yes	[document]	25/06/2019	1	Blocks and others - STGABZB	STGABZB1793	0	Yes	1	Yes	1	2	1	Yes	1	No	0	Yes	1	Yes	1	2	1	Yes	1	2	1	Yes	1	Yes	1	Yes	1	2	1	No	0	0	0		1	call EMS (991/997/998)	Immediately	1	EM	1	WAS	3	EM
618	Yes	[document]	26/06/2019	1	Blocks and others - STGABZB	STGABZB1795	0	Yes	1	Yes	1	2	1	Yes	1	No	0	Yes	1	Yes	1	2	1	Yes	1	2	1	Yes	1	Yes	1	Yes	1	2	1	No	0	0	0		1	call EMS (991/997/998)	Immediately	1	MC	2	MC	2	EM
620	Yes	[document]	26/06/2019	1	Blocks and others - STGABZB	STGABZB1797	0	Yes	1	Yes	1	2	1	Yes	1	No	0	Yes	1	Yes	1	2	1	Yes	1	2	1	Yes	1	Yes	1	Yes	1	2	1	No	0	0	0		1	call EMS (991/997/998)	Immediately	1	MC	2	MC	2	MC
621	Yes	[document]	26/06/2019	1	Blocks and others - STGABZB	STGABZB1798	0	Yes	1	Yes	1	2	1	Yes	1	No	0	Yes	1	Yes	1	2	1	Yes	1	2	1	Yes	1	Yes	1	Yes	1	2	1	No	0	0	0		1	call EMS (991/997/998)	Immediately	1	MC	2	MC	2	MC
623	Yes	[document]	26/06/2019	1	Blocks and others - STGABZB	STGABZB1800	0	Yes	1	Yes	1	2	1	Yes	1	Yes	1	Yes	1	Yes	1	2	1	Yes	1	2	1	Yes	1	Yes	1	Yes	1	2	1	No	0	1	1		1	call EMS (991/997/998)	Immediately	1	EM	1	MC	2	EM
624	Yes	[document]	27/06/2019	1	Blocks and others - STGABZB	STGABZB1824	0	Yes	1	Yes	1	2	1	Yes	1	No	0	Yes	1	Yes	1	2	1	Yes	1	2	1	Yes	1	Yes	1	Yes	1	2	1	No	0	0	0		1	call EMS (991/997/998)	Immediately	1	MC	2	EM	1	MC
626	Yes	[document]	27/06/2019	1	Blocks and others - STGABZB	STGABZB1826	0	Yes	1	Yes	1	2	1	Yes	1	Yes	1	Yes	1	Yes	1	2	1	Yes	1	2	1	Yes	1	Yes	1	Yes	1	2	1	No	0	1	1		1	call EMS (991/997/998)	Immediately	1	MC	2	MC	2	MC
628	Yes	[document]	27/06/2019	1	Blocks and others - STGABZB	STGABZB1828	0	Yes	1	Yes	1	2	1	Yes	1	Yes	1	Yes	1	Yes	1	2	1	Yes	1	2	1	Yes	1	Yes	1	Yes	1	2	1	No	0	1	1		1	call EMS (991/997/998)	Immediately	1	EM	1	MC	2	MC
629	Yes	[document]	27/06/2019	1	Blocks and others - STGABZB	STGABZB1829	0	Yes	1	Yes	1	2	1	Yes	1	No	0	Yes	1	Yes	1	2	1	Yes	1	2	1	Yes	1	Yes	1	Yes	1	2	1	No	0	0	0		1	call EMS (991/997/998)	Immediately	1	MC	2	MC	2	MC
630	Yes	[document]	28/06/2019	1	Blocks and others - STGABZB	STGABZB1830	0	Yes	1	Yes	1	2	1	Yes	1	No	0	Yes	1	Yes	1	2	1	Yes	1	2	1	Yes	1	Yes	1	Yes	1	2	1	No	0	0	0		1	call EMS (991/997/998)	Immediately	1	EM	1	EM	1	MC
631	Yes	[document]	24/06/2019	1	Ramotswa - STRAM	STRAM0599	0	Yes	1	Yes	1	2	1	No	0	No	0	Yes	1	No	0	0	0	Yes	1	2	1	No	0	Yes	1	No	0	0	0	No	0	0	0		1	call EMS (991/997/998)	Immediately	1	WAS	3	WAS	3	EM
636	Yes	[document]	24/06/2019	1	Ramotswa - STRAM	STRAM0604	0	No	0	No	0	0	0	No	0	No	0	Yes	1	Yes	1	1	1	Yes	1	2	1	No	0	No	0	No	0	0	0	No	0	0	0		1	call EMS (991/997/998)	Immediately	1	EM	1	WAS	3	MC
637	Yes	[document]	24/06/2019	1	Ramotswa - STRAM	STRAM0605	0	Yes	1	Yes	1	2	1	No	0	No	0	Yes	1	Yes	1	1	1	No	0	1	1	No	0	No	0	No	0	0	0	No	0	0	0		1	call EMS (991/997/998)	Immediately	1	MC	2	EM	1	WAS
640	Yes	[document]	24/06/2019	1	Ramotswa - STRAM	STRAM0606	0	Yes	1	Yes	1	2	1	Yes	1	No	0	No	0	No	0	1	1	No	0	0	0	No	0	No	0	No	0	0	0	No	0	0	0		1	call EMS (991/997/998)	Immediately	1	EM	1	WAS	3	WAS
642	Yes	[document]	24/06/2019	1	Ramotswa - STRAM	STRAM0608	0	No	0	Yes	1	1	1	No	0	No	0	Yes	1	Yes	1	1	1	No	0	1	1	No	0	No	0	No	0	0	0	No	0	0	0		1	call EMS (991/997/998)	Immediately	1	EM	1	MC	2	MC
645	Yes	[document]	24/06/2019	1	Ramotswa - STRAM	STRAM0611	0	Yes	1	No	0	1	1	No	0	No	0	Yes	1	Yes	1	1	1	No	0	1	1	No	0	No	0	No	0	0	0	No	0	0	0		1	call EMS (991/997/998)	7 hours	0	WAS	3	EM	1	EM
646	Yes	[document]	25/06/2019	1	Ramotswa - STRAM	STRAM0612	0	No	0	No	0	0	0	Yes	1	No	0	Yes	1	No	0	1	1	No	0	1	1	No	0	No	0	No	0	0	0	No	0	0	0		1	call EMS (991/997/998)	Immediately	1	MC	2	MC	2	WAS
647	Yes	[document]	25/06/2019	1	Ramotswa - STRAM	STRAM0613	0	No	0	No	0	0	0	Yes	1	No	0	No	0	No	0	1	1	Yes	1	1	1	No	0	No	0	No	0	0	0	No	0	0	0		1	call EMS (991/997/998)	Immediately	1	MC	2	WAS	3	EM
648	Yes	[document]	25/06/2019	1	Ramotswa - STRAM	STRAM0614	0	Yes	1	No	0	1	1	Yes	1	No	0	No	0	No	0	1	1	No	0	0	0	No	0	Yes	1	No	0	0	0	Yes	1	1	1	School	1	call EMS (991/997/998)	Immediately	1	MC	2	EM	1	MC
654	Yes	[document]	25/06/2019	1	Ramotswa - STRAM	STRAM0617	0	Yes	1	Yes	1	2	1	Yes	1	No	0	No	0	Yes	1	2	1	No	0	0	0	No	0	No	0	No	0	0	0	No	0	0	0		1	call EMS (991/997/998)	Immediately	1	MC	2	EM	1	WAS
655	Yes	[document]	25/06/2019	1	Ramotswa - STRAM	STRAM0618	0	Yes	1	No	0	1	1	No	0	No	0	No	0	No	0	0	0	Yes	1	1	1	No	0	No	0	No	0	0	0	Yes	1	1	1	school	1	call EMS (991/997/998)	Immediately	1	EM	1	MC	2	MC
656	Yes	[document]	25/06/2019	1	Ramotswa - STRAM	STRAM0619	0	No	0	No	0	0	0	No	0	No	0	Yes	1	Yes	1	1	1	No	0	1	1	No	0	No	0	No	0	0	0	No	0	0	0		1	call EMS (991/997/998)	Immediately	1	EM	1	EM	1	WAS
657	Yes	[document]	25/06/2019	1	Ramotswa - STRAM	STRAM0620	0	Yes	1	No	0	1	1	No	0	No	0	Yes	1	Yes	1	1	1	No	0	1	1	No	0	No	0	No	0	0	0	No	0	0	0		1	call EMS (991/997/998)	Immediately	1	EM	1	MC	2	WAS
658	Yes	[document]	25/06/2019	1	Ramotswa - STRAM	STRAM0621	0	No	0	Yes	1	1	1	No	0	No	0	No	0	Yes	1	1	1	No	0	0	0	No	0	No	0	No	0	0	0	No	0	0	0		1	call EMS (991/997/998)	Immediately	1	EM	1	EM	1	WAS
659	Yes	[document]	25/06/2019	1	Ramotswa - STRAM	STRAM0622	0	No	0	No	0	0	0	Yes	1	No	0	Yes	1	No	0	1	1	No	0	1	1	No	0	No	0	No	0	0	0	No	0	0	0		1	call EMS (991/997/998)	Immediately	1	EM	1	EM	1	MC
660	Yes	[document]	25/06/2019	1	Ramotswa - STRAM	STRAM0623	0	Yes	1	No	0	1	1	Yes	1	No	0	No	0	Yes	1	2	1	No	0	0	0	No	0	No	0	No	0	0	0	No	0	0	0		1	call EMS (991/997/998)	Immediately	1	EM	1	WAS	3	MC
661	Yes	[document]	26/06/2019	1	Ramotswa - STRAM	STRAM0624	0	Yes	1	No	0	1	1	No	0	No	0	No	0	Yes	1	1	1	No	0	0	0	No	0	No	0	No	0	0	0	No	0	0	0		1	call EMS (991/997/998)	Immediately	1	EM	1	EM	1	EM
662	Yes	[document]	26/06/2019	1	Ramotswa - STRAM	STRAM0625	0	Yes	1	No	0	1	1	No	0	No	0	Yes	1	No	0	0	0	Yes	1	2	1	No	0	No	0	No	0	0	0	No	0	0	0		1	call EMS (991/997/998)	Immediately	1	EM	1	WAS	3	WAS
663	Yes	[document]	26/06/2019	1	Ramotswa - STRAM	STRAM0627	0	Yes	1	No	0	1	1	No	0	No	0	Yes	1	No	0	0	0	No	0	1	1	Yes	1	No	0	No	0	1	1	No	0	0	0		1	call EMS (991/997/998)	Immediately	1	MC	2	MC	2	MC
664	Yes	[document]	26/06/2019	1	Ramotswa - STRAM	STRAM0629	0	Yes	1	Yes	1	2	1	No	0	No	0	No	0	No	0	0	0	No	0	0	0	Yes	1	No	0	No	0	1	1	No	0	0	0		1	call EMS (991/997/998)	Immediately	1	EM	1	WAS	3	WAS
667	Yes	[document]	29/06/2019	1	Old Naledi/Bontleng /Tsolamosese - STGABZT	STGABZT1223	0	Yes	1	Yes	1	2	1	No	0	No	0	No	0	No	0	0	0	No	0	0	0	No	0	No	0	No	0	0	0	No	0	0	0		1	call EMS (991/997/998)	Immediately	1	MC	2	MC	2	MC
668,Yes,[document],29/06/2019,1,Old Naledi/Bontleng /Tsolamosese - STGABZT,STGABZT1224,0,No,0,Yes,1,1,1,No,0,No,0,No,0,No,0,0,0,Yes,1,1,1,No,0,Yes,1,No,0,0,0,No,0,0,0,,1,call EMS (991/997/998),Immediately,1,EM,1,MC,2,MC,2,EM,1,EM,1,EM,1,EM,1,EM,1,Female,0,18,1,2,Tertiary Level,Degree,0,Single,0,No,0,No,0,No,0,No,0,No,1,Yes,1,Yes,"Jogging,Aerobics",90,6,4490.1,3,0,No,0,No,0,0,0,,,61.8,159,158.5,15…
669	Yes	[document]	29/06/2019	1	Old Naledi/Bontleng /Tsolamosese - STGABZT	STGABZT1225	0	No	0	Yes	1	1	1	No	0	No	0	No	0	No	0	0	0	No	0	0	0	No	0	No	0	No	0	0	0	No	0	0	0		1	call EMS (991/997/998)	Immediately	1	WAS	3	WAS	3	MC
670	Yes	[document]	29/06/2019	1	Old Naledi/Bontleng /Tsolamosese - STGABZT	STGABZT1226	0	No	0	Yes	1	1	1	No	0	Yes	1	No	0	No	0	0	0	No	0	0	0	No	0	No	0	No	0	0	0	No	0	1	1		1	call EMS (991/997/998)	Immediately	1	MC	2	MC	2	MC
671	Yes	[document]	29/06/2019	1	Old Naledi/Bontleng /Tsolamosese - STGABZT	STGABZT1227	0	No	0	Yes	1	1	1	No	0	No	0	No	0	No	0	0	0	No	0	0	0	No	0	No	0	No	0	0	0	No	0	0	0		1	call EMS (991/997/998)	Immediately	1	MC	2	MC	2	MC
672	Yes	[document]	29/06/2019	1	Old Naledi/Bontleng /Tsolamosese - STGABZT	STGABZT1228	0	No	0	Yes	1	1	1	No	0	No	0	No	0	No	0	0	0	No	0	0	0	No	0	No	0	No	0	0	0	No	0	0	0		1	call EMS (991/997/998)	3 days	0	WAS	3	WAS	3	WAS
673	Yes	[document]	30/06/2019	1	Old Naledi/Bontleng /Tsolamosese - STGABZT	STGABZT1229	0	No	0	Yes	1	1	1	No	0	No	0	No	0	No	0	0	0	No	0	0	0	No	0	No	0	No	0	0	0	No	0	0	0		1	call EMS (991/997/998)	Immediately	1	MC	2	MC	2	EM
674	Yes	[document]	30/06/2019	1	Old Naledi/Bontleng /Tsolamosese - STGABZT	STGABZT1230	0	Yes	1	No	0	1	1	No	0	No	0	No	0	No	0	0	0	No	0	0	0	No	0	No	0	No	0	0	0	No	0	0	0		1	call EMS (991/997/998)	1 day	0	WAS	3	WAS	3	MC
675	Yes	[document]	01/07/2019	1	Old Naledi/Bontleng /Tsolamosese - STGABZT	STGABZT1231	0	No	0	Yes	1	1	1	No	0	No	0	No	0	No	0	0	0	No	0	0	0	No	0	No	0	No	0	0	0	No	0	0	0		1	call EMS (991/997/998)	Immediately	1	MC	2	WAS	3	WAS
676	Yes	[document]	01/07/2019	1	Old Naledi/Bontleng /Tsolamosese - STGABZT	STGABZT1232	0	No	0	Yes	1	1	1	No	0	No	0	No	0	No	0	0	0	No	0	0	0	No	0	No	0	No	0	0	0	No	0	0	0		1	call EMS (991/997/998)	Immediately	1	WAS	3	WAS	3	WAS
677	Yes	[document]	01/07/2019	1	Old Naledi/Bontleng /Tsolamosese - STGABZT	STGABZT1233	0	No	0	Yes	1	1	1	No	0	No	0	No	0	No	0	0	0	No	0	0	0	No	0	No	0	No	0	0	0	No	0	0	0		1	call EMS (991/997/998)	Immediately	1	WAS	3	WAS	3	WAS
693	Yes	[document]		1	Moshupa - STMOSH	STMOSH080	0	No	0	No	0	0	0	No	0	No	0	Yes	1	No	0	0	0	No	0	1	1	No	0	No	0	No	0	0	0	Yes	1	1	1	school	1	call EMS (991/997/998)	1 day	0	EM	1	EM	1	MC
694	Yes	[document]	01/07/2019	1	Moshupa - STMOSH	STMOSH081	0	No	0	No	0	0	0	No	0	No	0	No	0	No	0	0	0	No	0	0	0	No	0	No	0	No	0	0	0	Yes	1	1	1	saw a patient	1	call EMS (991/997/998)	Immediately	1	EM	1	MC	2	MC
695	Yes	[document]	01/07/2019	1	Moshupa - STMOSH	STMOSH082	0	No	0	Yes	1	1	1	No	0	No	0	No	0	No	0	0	0	No	0	0	0	No	0	No	0	No	0	0	0	No	0	0	0		1	call EMS (991/997/998)	Immediately	1	EM	1	EM	1	EM
697	Yes	[document]	01/07/2019	1	Moshupa - STMOSH	STMOSH083	0	No	0	Yes	1	1	1	No	0	No	0	No	0	No	0	0	0	No	0	0	0	No	0	No	0	No	0	0	0	No	0	0	0		1	call EMS (991/997/998)	Immediately	1	EM	1	EM	1	MC
698	Yes	[document]	01/07/2019	1	Moshupa - STMOSH	STMOSH085	0	No	0	Yes	1	1	1	No	0	No	0	No	0	No	0	0	0	No	0	0	0	No	0	No	0	No	0	0	0	No	0	0	0		1	call EMS (991/997/998)	7 hours	0	EM	1	MC	2	EM
700	Yes	[document]	01/07/2019	1	Moshupa - STMOSH	STMOSH087	0	No	0	No	0	0	0	No	0	No	0	No	0	No	0	0	0	No	0	0	0	No	0	No	0	No	0	0	0	Yes	1	1	1	saw people	1	call EMS (991/997/998)	Immediately	1	EM	1	WAS	3	EM
702	Yes	[document]	01/07/2019	1	Moshupa - STMOSH	STMOSH088	0	No	0	No	0	0	0		0	No	0	No	0	No	0	0	0	No	0	0	0	No	0	No	0	No	0	0	0	Yes	1	1	1	saw a patient	1	call EMS (991/997/998)	7 hours	0	EM	1	MC	2	EM
703	Yes	[document]	01/07/2019	1	Moshupa - STMOSH	STMOSH089	0	No	0	No	0	0	0	No	0	No	0	Yes	1	No	0	0	0	No	0	1	1	Yes	1	No	0	No	0	1	1	No	0	0	0		1	call EMS (991/997/998)	Immediately	1	EM	1	MC	2	EM
704	Yes	[document]	01/07/2019	1	Moshupa - STMOSH	STMOSH090	0	Yes	1	No	0	1	1	No	0	No	0	Yes	1	No	0	0	0	No	0	1	1	No	0	Yes	1	No	0	0	0	Yes	1	1	1	school	1	call EMS (991/997/998)	Immediately	1	EM	1	WAS	3	EM
707	Yes	[document]	02/07/2019	1	Moshupa - STMOSH	STMOSH091	0	No	0	No	0	0	0	No	0	No	0	No	0	No	0	0	0	No	0	0	0	No	0	No	0	No	0	0	0	No	0	0	0		1	call EMS (991/997/998)	Immediately	1	EM	1	WAS	3	EM
708	Yes	[document]	02/07/2019	1	Moshupa - STMOSH	STMOSH092	0	No	0	No	0	0	0	No	0	No	0	No	0	No	0	0	0		0	0	0	No	0	No	0	No	0	0	0	Yes	1	1	1	Exercise	1	call EMS (991/997/998)	Immediately	1	EM	1	MC	2	EM
709	Yes	[document]	02/07/2019	1	Moshupa - STMOSH	STMOSH094	0	No	0	Yes	1	1	1	No	0	No	0	No	0	No	0	0	0	No	0	0	0	No	0	No	0	No	0	0	0	Yes	1	1	1	mother	1	call EMS (991/997/998)	Immediately	1	EM	1	EM	1	EM
710	Yes	[document]	02/07/2019	1	Moshupa - STMOSH	STMOSH095	0	No	0	No	0	0	0	No	0	No	0		0	No	0	0	0	No	0	0	0	No	0	No	0	No	0	0	0	No	0	0	0		1	call EMS (991/997/998)	Immediately	1	EM	1	EM	1	WAS
711	Yes	[document]	02/07/2019	1	Moshupa - STMOSH	STMOSH092	0	No	0	Yes	1	1	1	No	0	No	0	No	0	No	0	0	0	No	0	0	0	No	0	No	0	No	0	0	0	No	0	0	0		1	call EMS (991/997/998)	Immediately	1	EM	1	WAS	3	WAS
712	Yes	[document]	02/07/2019	1	Moshupa - STMOSH	STMOSH097	0	Yes	1	No	0	1	1	No	0	No	0	No	0	No	0	0	0	No	0	0	0	No	0	No	0	No	0	0	0	Yes	1	1	1	saw other people	1	call EMS (991/997/998)	7 hours	0	EM	1	MC	2	MC
714	Yes	[document]	02/07/2019	1	Moshupa - STMOSH	STMOSH098	0	No	0	Yes	1	1	1	No	0	No	0		0	No	0	0	0	No	0	0	0	No	0	No	0	No	0	0	0	Yes	1	1	1	family member once sick	1	call EMS (991/997/998)	Immediately	1	EM	1	MC	2	EM
715	Yes	[document]	01/07/2019	1	Blocks and others - STGABZB	STGABZB 1597	0	Yes	1	Yes	1	2	1	Yes	1	No	0	Yes	1	Yes	1	2	1	Yes	1	2	1	Yes	1	Yes	1	Yes	1	2	1	Yes	1	1	1	community group	1	call EMS (991/997/998)	Immediately	1	EM	1	EM	1	EM
716	Yes	[document]	01/07/2019	1	Blocks and others - STGABZB	STGABZB 1598	0		0	Yes	1	1	1	Yes	1	No	0	Yes	1	Yes	1	2	1	Yes	1	2	1	Yes	1	Yes	1	Yes	1	2	1	No	0	0	0		1	call EMS (991/997/998)	Immediately	1	EM	1	EM	1	EM
718	Yes	[document]	01/07/2019	1	Blocks and others - STGABZB	STGABZB 1600	0	No	0	No	0	0	0	Yes	1	No	0	Yes	1	No	0	1	1	Yes	1	2	1	Yes	1	No	0	Yes	1	2	1	No	0	0	0		1	call EMS (991/997/998)	No Idea	0	EM	1	EM	1	EM
719	Yes	[document]	01/07/2019	1	Blocks and others - STGABZB	STGABZB 1601	0	No	0	No	0	0	0	Yes	1	No	0	Yes	1	No	0	1	1	Yes	1	2	1	Yes	1	No	0	No	0	1	1	No	0	0	0		1	call EMS (991/997/998)	Immediately	1	EM	1	EM	1	EM
720	Yes	[document]	01/07/2019	1	Blocks and others - STGABZB	STGABZB 1603	0	Yes	1	No	0	1	1	Yes	1	No	0	Yes	1	Yes	1	2	1	Yes	1	2	1	Yes	1	No	0	Yes	1	2	1	No	0	0	0		1	call EMS (991/997/998)	Immediately	1	EM	1	EM	1	EM
721	Yes	[document]	01/07/2019	1	Blocks and others - STGABZB	STGABZB 1604	0	No	0	No	0	0	0	Yes	1	No	0	Yes	1	No	0	1	1	Yes	1	2	1	No	0	No	0	No	0	0	0	No	0	0	0		1	call EMS (991/997/998)	Immediately	1	EM	1	EM	1	EM
722	Yes	[document]	01/07/2019	1	Blocks and others - STGABZB	STGABZB 1605	0	No	0	No	0	0	0	Yes	1	No	0	Yes	1	No	0	1	1	Yes	1	2	1	Yes	1	Yes	1	Yes	1	2	1	No	0	0	0		1	call EMS (991/997/998)	Immediately	1	EM	1	EM	1	EM
723	Yes	[document]	01/07/2019	1	Blocks and others - STGABZB	STGABZB 1606	0	No	0	No	0	0	0	Yes	1	No	0	Yes	1	No	0	1	1	Yes	1	2	1	Yes	1	Yes	1	Yes	1	2	1	No	0	0	0		1	call EMS (991/997/998)	Immediately	1	EM	1	EM	1	EM
724	Yes	[document]	02/07/2019	1	Blocks and others - STGABZB	STGABZB 1608	0	Yes	1	Yes	1	2	1	No	0	No	0	No	0	No	0	0	0	No	0	0	0	Yes	1		0	Yes	1	2	1	No	0	0	0		1	call EMS (991/997/998)	Immediately	1	EM	1	EM	1	EM
725	Yes	[document]	02/07/2019	1	Blocks and others - STGABZB	STGABZB 1609	0	Yes	1	No	0	1	1	Yes	1	No	0	Yes	1	No	0	1	1	Yes	1	2	1	Yes	1	No	0	Yes	1	2	1	No	0	0	0		1	call EMS (991/997/998)	Immediately	1	EM	1	EM	1	EM
726,Yes,[document],02/07/2019,1,Old Naledi/Bontleng /Tsolamosese - STGABZT,STGABZT1234,0,No,0,Yes,1,1,1,No,0,No,0,No,0,No,0,0,0,No,0,0,0,No,0,No,0,No,0,0,0,No,0,0,0,,1,call EMS (991/997/998),Immediately,1,WAS,3,WAS,3,WAS,3,WAS,3,MC,2,MC,2,MC,2,WAS,3,Female,0,52,3,0,Primary Level,,1,Cohabiting,0,No,0,No,0,No,0,No,0,No,1,Yes,0,No,,,,,0,1,Yes,0,No,0,0,3,Stroke,,"69,2","160,14","160,15",160.145,1.601…
727	Yes	[document]	02/07/2019	1	Old Naledi/Bontleng /Tsolamosese - STGABZT	STGABZT1235	0	No	0	Yes	1	1	1	No	0	No	0	No	0	No	0	0	0	No	0	0	0	No	0	No	0	No	0	0	0	No	0	0	0		1	call EMS (991/997/998)	Immediately	1	WAS	3	WAS	3	WAS
728	Yes	[document]	02/07/2019	1	Old Naledi/Bontleng /Tsolamosese - STGABZT	STGABZT1236	0	No	0	No	0	0	0	No	0	No	0	Yes	1	No	0	0	0	No	0	1	1	No	0	No	0	No	0	0	0	No	0	0	0		1	call EMS (991/997/998)	Immediately	1	WAS	3	WAS	3	WAS
729	Yes	[document]	02/07/2019	1	Old Naledi/Bontleng /Tsolamosese - STGABZT	STGAGZT1237	0	No	0	No	0	0	0	No	0	No	0	No	0	No	0	0	0	Yes	1	1	1	No	0	No	0	No	0	0	0	No	0	0	0		1	call EMS (991/997/998)	Immediately	1	MC	2	WAS	3	WAS
730	Yes	[document]	02/07/2019	1	Old Naledi/Bontleng /Tsolamosese - STGABZT	STGABZT1238	0	No	0	No	0	0	0	No	0	No	0	Yes	1	No	0	0	0	No	0	1	1	No	0	No	0	No	0	0	0	No	0	0	0		1	call EMS (991/997/998)	Immediately	1	WAS	3	MC	2	WAS
731	Yes	[document]	02/07/2019	1	Old Naledi/Bontleng /Tsolamosese - STGABZT	STGABZT1239	0	No	0	No	0	0	0	No	0	No	0	No	0	No	0	0	0	No	0	0	0	No	0	No	0	No	0	0	0	Yes	1	1	1	Neighbour	1	call EMS (991/997/998)	Immediately	1	WAS	3	WAS	3	WAS
732	Yes	[document]	02/07/2019	1	Old Naledi/Bontleng /Tsolamosese - STGABZT	STGABZT1240	0	Yes	1	No	0	1	1	No	0	No	0	No	0	No	0	0	0	No	0	0	0	No	0	No	0	No	0	0	0	No	0	0	0		1	call EMS (991/997/998)	Immediately	1	MC	2	MC	2	MC
734	Yes	[document]	02/07/2019	1	Old Naledi/Bontleng /Tsolamosese - STGABZT	STGABZT1242	0	No	0	Yes	1	1	1	No	0	No	0	No	0	No	0	0	0	No	0	0	0	No	0	No	0	No	0	0	0	No	0	0	0		1	call EMS (991/997/998)	Immediately	1	MC	2	WAS	3	WAS
736,Yes,[document],02/07/2019,1,Old Naledi/Bontleng /Tsolamosese - STGABZT,STGABZT1244,0,Yes,1,No,0,1,1,No,0,No,0,No,0,No,0,0,0,No,0,0,0,No,0,No,0,No,0,0,0,No,0,0,0,,1,call EMS (991/997/998),1 day,0,WAS,3,WAS,3,WAS,3,WAS,3,MC,2,MC,2,MC,2,WAS,3,Male,1,41,2,1,Secondary Level,,0,Single,0,No,0,No,0,No,0,No,2,Ex,1,Yes,1,Yes,"Lifting,Aerobics",60,5,1474.5,2,2,Ex,0,No,0,0,0,,,70.9,160.18,160.17,160.175,…
738	Yes	[document]	29/06/2019	1	Blocks and others - STGABZB	STGABZB1831	0	Yes	1	Yes	1	2	1	Yes	1	No	0	Yes	1	Yes	1	2	1	Yes	1	2	1	Yes	1	Yes	1	Yes	1	2	1	No	0	0	0		1	call EMS (991/997/998)	No Idea	0	MC	2	EM	1	EM
739	Yes	[document]	30/06/2019	1	Blocks and others - STGABZB	STGABZB1832	0	Yes	1	Yes	1	2	1	Yes	1	No	0	Yes	1	Yes	1	2	1	Yes	1	2	1	Yes	1	Yes	1	Yes	1	2	1	No	0	0	0		1	call EMS (991/997/998)	Immediately	1	MC	2	MC	2	MC
740	Yes	[document]	29/06/2019	1	Blocks and others - STGABZB	STGABZB1833	0	Yes	1	Yes	1	2	1	Yes	1	No	0	Yes	1	Yes	1	2	1	Yes	1	2	1	Yes	1	Yes	1	Yes	1	2	1	No	0	0	0		1	call EMS (991/997/998)	Immediately	1	MC	2	MC	2	MC
741	Yes	[document]	29/06/2019	1	Blocks and others - STGABZB	STGABZB1834	0	Yes	1	Yes	1	2	1	Yes	1	No	0	Yes	1	Yes	1	2	1	Yes	1	2	1	Yes	1	Yes	1	Yes	1	2	1	No	0	0	0		1	call EMS (991/997/998)	Immediately	1	MC	2	MC	2	MC
742	Yes	[document]	29/06/2019	1	Blocks and others - STGABZB	STGABZB1835	0	Yes	1	Yes	1	2	1	Yes	1	No	0	Yes	1	Yes	1	2	1	Yes	1	2	1	Yes	1	Yes	1	Yes	1	2	1	No	0	0	0		1	call EMS (991/997/998)	Immediately	1	MC	2	MC	2	MC
743	Yes	[document]	29/06/2019	1	Blocks and others - STGABZB	STGABZB1836	0	Yes	1	Yes	1	2	1	Yes	1	Yes	1	Yes	1	Yes	1	2	1	Yes	1	2	1	Yes	1	Yes	1	Yes	1	2	1	No	0	1	1		1	call EMS (991/997/998)	Immediately	1	MC	2	MC	2	MC
748	Yes	[document]	30/06/2019	1	Blocks and others - STGABZB	STGABZB1841	0	Yes	1	No	0	1	1	No	0	No	0	Yes	1	Yes	1	1	1	No	0	1	1	No	0	No	0	No	0	0	0	No	0	0	0		1	call EMS (991/997/998)	Immediately	1	MC	2	MC	2	MC
749	Yes	[document]	02/07/2019	1	Blocks and others - STGABZB	STGABZB1842	0	Yes	1	Yes	1	2	1	Yes	1	No	0	Yes	1	Yes	1	2	1	Yes	1	2	1	Yes	1	Yes	1	Yes	1	2	1	No	0	0	0		1	call EMS (991/997/998)	Immediately	1	MC	2	MC	2	MC
750	Yes	[document]	02/07/2019	1	Blocks and others - STGABZB	STGABZB1843	0	Yes	1	Yes	1	2	1	Yes	1	No	0	Yes	1	Yes	1	2	1	Yes	1	2	1	Yes	1	Yes	1	Yes	1	2	1	No	0	0	0		1	call EMS (991/997/998)	Immediately	1	MC	2	MC	2	MC
751	Yes	[document]	02/07/2019	1	Blocks and others - STGABZB	STGABZB1844	0	Yes	1	Yes	1	2	1	Yes	1	No	0	Yes	1	Yes	1	2	1	Yes	1	2	1	Yes	1	Yes	1	Yes	1	2	1	No	0	0	0		1	call EMS (991/997/998)	Immediately	1	MC	2	MC	2	EM
753	Yes	[document]	02/07/2019	1	Blocks and others - STGABZB	STGABZB1846	0	Yes	1	Yes	1	2	1	Yes	1	No	0	Yes	1	Yes	1	2	1	Yes	1	2	1	Yes	1	Yes	1	Yes	1	2	1	No	0	0	0		1	call EMS (991/997/998)	Immediately	1	MC	2	MC	2	MC
755	Yes	[document]	02/07/2019	1	Blocks and others - STGABZB	STGABZB1850	0	No	0	No	0	0	0	Yes	1	No	0	Yes	1	Yes	1	2	1	Yes	1	2	1	Yes	1	Yes	1	Yes	1	2	1	No	0	0	0		1	call EMS (991/997/998)	Immediately	1	EM	1	EM	1	EM
771	Yes	[document]	03/07/2019	1	Blocks and others - STGABZB	STGABZB 1610	0	No	0	No	0	0	0	Yes	1	No	0	Yes	1	No	0	1	1	Yes	1	2	1	Yes	1	No	0	Yes	1	2	1	No	0	0	0		1	call EMS (991/997/998)	Immediately	1	EM	1	EM	1	EM
772	Yes	[document]	03/07/2019	1	Blocks and others - STGABZB	STGABZB 1611	0	No	0	No	0	0	0	Yes	1	No	0	Yes	1	No	0	1	1	Yes	1	2	1	No	0	Yes	1	Yes	1	1	1	No	0	0	0		1	call EMS (991/997/998)	Immediately	1	EM	1	EM	1	EM
773	Yes	[document]	03/07/2019	1	Blocks and others - STGABZB	STGABZB 1612	0	No	0	Yes	1	1	1	Yes	1	No	0	Yes	1	No	0	1	1	Yes	1	2	1	No	0	Yes	1	No	0	0	0	No	0	0	0		1	call EMS (991/997/998)	Immediately	1	EM	1	EM	1	EM
774	Yes	[document]	03/07/2019	1	Blocks and others - STGABZB	STGABZB 1613	0	No	0	No	0	0	0	Yes	1	No	0	Yes	1	No	0	1	1	Yes	1	2	1	No	0	Yes	1	No	0	0	0	No	0	0	0		1	call EMS (991/997/998)	Immediately	1	EM	1	EM	1	EM
775	Yes	[document]	03/07/2019	1	Blocks and others - STGABZB	STGABZB 1613	0	No	0	No	0	0	0	Yes	1	No	0	Yes	1	Yes	1	2	1	Yes	1	2	1	Yes	1	Yes	1	Yes	1	2	1	No	0	0	0		1	call EMS (991/997/998)	Immediately	1	EM	1	EM	1	EM
776	Yes	[document]	03/07/2019	1	Blocks and others - STGABZB	STGABZB 1614	0	No	0	No	0	0	0	Yes	1	No	0	Yes	1	No	0	1	1	Yes	1	2	1	No	0	Yes	1	No	0	0	0	No	0	0	0		1	call EMS (991/997/998)	Immediately	1	EM	1	EM	1	EM
777	Yes	[document]	03/07/2019	1	Blocks and others - STGABZB	STGABZB 1615	0	No	0	No	0	0	0	Yes	1	No	0	Yes	1	No	0	1	1	Yes	1	2	1	No	0	No	0	Yes	1	1	1	No	0	0	0		1	call EMS (991/997/998)	Immediately	1	EM	1	EM	1	EM
778	Yes	[document]	03/07/2019	1	Blocks and others - STGABZB	STGABZB 1616	0	Yes	1	Yes	1	2	1	No	0	No	0	No	0	No	0	0	0	No	0	0	0	No	0	No	0	No	0	0	0	No	0	0	0		1	call EMS (991/997/998)	Immediately	1	EM	1	EM	1	EM
779,Yes,[document],03/07/2019,1,Moshupa - STMOSH,STMOSH099,0,No,0,No,0,0,0,Yes,1,No,0,No,0,No,0,1,1,No,0,0,0,No,0,Yes,1,No,0,0,0,Yes,1,1,1,school,1,call EMS (991/997/998),Immediately,1,EM,1,WAS,3,EM,1,MC,2,EM,1,EM,1,EM,1,EM,1,Male,1,24,1,2,Tertiary Level,Degree,0,Single,0,No,0,No,0,No,0,No,0,No,1,Yes,0,No,,,,,0,1,Yes,0,No,0,0,0,,,"63,2",174,174,174,1.74,2,20.875,Normal,2,1,Yes,0,No,0,No,0,No,0,No…
780	Yes	[document]	03/07/2019	1	Moshupa - STMOSH	STMOSH100	0	No	0	No	0	0	0	No	0	No	0	No	0	No	0	0	0	No	0	0	0	No	0	No	0	No	0	0	0	Yes	1	1	1	saw patients	1	call EMS (991/997/998)	Immediately	1	EM	1	EM	1	EM
781	Yes	[document]	03/07/2019	1	Moshupa - STMOSH	STMOSH101	0	Yes	1	No	0	1	1	No	0	No	0	No	0	No	0	0	0	No	0	0	0	No	0	No	0	No	0	0	0	Yes	1	1	1	school	1	call EMS (991/997/998)	Immediately	1	EM	1	MC	2	EM
782	Yes	[document]	03/07/2019	1	Moshupa - STMOSH	STMOSH102	0	No	0	No	0	0	0	No	0	Yes	1	No	0	No	0	0	0	No	0	0	0	No	0	No	0	No	0	0	0	No	0	1	1		1	call EMS (991/997/998)	Immediately	1	EM	1	EM	1	MC
784	Yes	[document]	03/07/2019	1	Moshupa - STMOSH	STMOSH103	0	No	0	No	0	0	0	No	0	No	0	No	0	No	0	0	0	No	0	0	0	No	0	No	0	No	0	0	0	Yes	1	1	1	school	1	call EMS (991/997/998)	Immediately	1	EM	1	MC	2	EM
785	Yes	[document]	03/07/2019	1	Moshupa - STMOSH	STMOSH103	0	No	0	No	0	0	0	No	0	No	0	No	0	No	0	0	0	No	0	0	0	Yes	1	No	0	No	0	1	1	Yes	1	1	1	clinic	1	call EMS (991/997/998)	Immediately	1	EM	1	MC	2	WAS
786	Yes	[document]	03/07/2019	1	Moshupa - STMOSH	STMOSH104	0	No	0	No	0	0	0	No	0	No	0	No	0	No	0	0	0	No	0	0	0	No	0	No	0	No	0	0	0	Yes	1	1	1	saw patients	1	call EMS (991/997/998)	Immediately	1	EM	1	MC	2	EM
788	Yes	[document]	03/07/2019	1	Moshupa - STMOSH	STMOSH105	0	No	0	Yes	1	1	1	No	0	No	0	No	0	No	0	0	0	No	0	0	0	No	0	No	0	No	0	0	0	Yes	1	1	1	saw someone	1	call EMS (991/997/998)	1 day	0	EM	1	MC	2	MC
789	Yes	[document]	03/07/2019	1	Moshupa - STMOSH	STMOSH105	0	Yes	1	No	0	1	1	No	0	No	0	No	0	No	0	0	0	No	0	0	0	No	0	No	0	No	0	0	0	No	0	0	0		1	call EMS (991/997/998)	1 day	0	EM	1	EM	1	EM
790	Yes	[document]	03/07/2019	1	Old Naledi/Bontleng /Tsolamosese - STGABZT	STGABZT1246	0	Yes	1	No	0	1	1	No	0	No	0	No	0	No	0	0	0	No	0	0	0	No	0	No	0	No	0	0	0	No	0	0	0		1	call EMS (991/997/998)	Immediately	1	MC	2	MC	2	MC
791	Yes	[document]	03/07/2019	1	Old Naledi/Bontleng /Tsolamosese - STGABZT	STGABZT1247	0	No	0	No	0	0	0	No	0	No	0	Yes	1	No	0	0	0	No	0	1	1	No	0	No	0	No	0	0	0	No	0	0	0		1	call EMS (991/997/998)	Immediately	1	WAS	3	WAS	3	MC
792	Yes	[document]	03/07/2019	1	Old Naledi/Bontleng /Tsolamosese - STGABZT	STGABZT1248	0	Yes	1	No	0	1	1	No	0	No	0	No	0	No	0	0	0	No	0	0	0	No	0	No	0	No	0	0	0	No	0	0	0		1	call EMS (991/997/998)	Immediately	1	WAS	3	WAS	3	MC
794	Yes	[document]	03/07/2019	1	Old Naledi/Bontleng /Tsolamosese - STGABZT	STGABZT1250	0	No	0	Yes	1	1	1	No	0	No	0	No	0	No	0	0	0	No	0	0	0	No	0	No	0	No	0	0	0	No	0	0	0		1	call EMS (991/997/998)	Immediately	1	MC	2	WAS	3	WAS
795	Yes	[document]	03/07/2019	1	Old Naledi/Bontleng /Tsolamosese - STGABZT	STGABZT1251	0	No	0	No	0	0	0	No	0	No	0	No	0	No	0	0	0	No	0	0	0	No	0	No	0	No	0	0	0	Yes	1	1	1	Neighbour	1	call EMS (991/997/998)	Immediately	1	MC	2	MC	2	MC
796	Yes	[document]	03/07/2019	1	Old Naledi/Bontleng /Tsolamosese - STGABZT	STGABZT1252	0	Yes	1	No	0	1	1	No	0	No	0	No	0	No	0	0	0	No	0	0	0	No	0	No	0	No	0	0	0	No	0	0	0		1	call EMS (991/997/998)	Immediately	1	MC	2	MC	2	MC
797	Yes	[document]	03/07/2019	1	Old Naledi/Bontleng /Tsolamosese - STGABZT	STGABZT1253	0	No	0	No	0	0	0	No	0	No	0	No	0	No	0	0	0	No	0	0	0	No	0	No	0	No	0	0	0	Yes	1	1	1	Neighbour	1	call EMS (991/997/998)	Immediately	1	MC	2	MC	2	MC
799	Yes	[document]	03/07/2019	1	Old Naledi/Bontleng /Tsolamosese - STGABZT	STGABZ1255	0	Yes	1	No	0	1	1	No	0	No	0	No	0	No	0	0	0	No	0	0	0	No	0	No	0	No	0	0	0	No	0	0	0		1	call EMS (991/997/998)	Immediately	1	MC	2	WAS	3	WAS
800	Yes	[document]	03/07/2019	1	Old Naledi/Bontleng /Tsolamosese - STGABZT	STGABZT1256	0	No	0	Yes	1	1	1	No	0	No	0	No	0	No	0	0	0	No	0	0	0	No	0	No	0	No	0	0	0	No	0	0	0		1	call EMS (991/997/998)	Immediately	1	MC	2	MC	2	MC
801	Yes	[document]	03/07/2019	1	Old Naledi/Bontleng /Tsolamosese - STGABZT	STGABZT1257	0	No	0	Yes	1	1	1	No	0	No	0	No	0	No	0	0	0	No	0	0	0	No	0	No	0	No	0	0	0	No	0	0	0		1	call EMS (991/997/998)	Immediately	1	MC	2	WAS	3	WAS
802	Yes	[document]	03/07/2019	1	Old Naledi/Bontleng /Tsolamosese - STGABZT	STGABZ1258	0	Yes	1	No	0	1	1	No	0	No	0	No	0	No	0	0	0	No	0	0	0	No	0	No	0	Yes	1	1	1	No	0	0	0		1	call EMS (991/997/998)	Immediately	1	MC	2	MC	2	MC
803	Yes	[document]	02/07/2019	1	Ramotswa - STRAM	STRAM0630	0	Yes	1	No	0	1	1	No	0	No	0	No	0	No	0	0	0	Yes	1	1	1	No	0	No	0	No	0	0	0	No	0	0	0		1	call EMS (991/997/998)	Immediately	1	EM	1	EM	1	MC
804	Yes	[document]	02/07/2019	1	Ramotswa - STRAM	STRAM0631	0	Yes	1	Yes	1	2	1	No	0	No	0	No	0	Yes	1	1	1	No	0	0	0	No	0	No	0	No	0	0	0	No	0	0	0		1	call EMS (991/997/998)	Immediately	1	EM	1	EM	1	WAS
806	Yes	[document]	02/07/2019	1	Ramotswa - STRAM	STRAM0633	0	Yes	1	No	0	1	1	No	0	No	0	Yes	1	No	0	0	0	Yes	1	2	1	No	0	No	0	No	0	0	0	No	0	0	0		1	call EMS (991/997/998)	Immediately	1	MC	2	MC	2	MC
807	Yes	[document]	02/07/2019	1	Ramotswa - STRAM	STRAM0634	0	Yes	1	No	0	1	1	Yes	1	No	0	Yes	1	Yes	1	2	1	No	0	1	1	No	0	No	0	No	0	0	0	No	0	0	0		1	call EMS (991/997/998)	Immediately	1	EM	1	EM	1	EM
808	Yes	[document]	02/07/2019	1	Ramotswa - STRAM	STRAM0635	0	No	0	Yes	1	1	1	No	0	Yes	1	No	0	No	0	0	0	No	0	0	0	No	0	No	0	No	0	0	0	No	0	1	1		1	call EMS (991/997/998)	Immediately	1	MC	2	EM	1	MC
809	Yes	[document]	02/07/2019	1	Ramotswa - STRAM	STRAM0636	0	No	0	No	0	0	0	Yes	1	No	0	No	0	No	0	1	1	Yes	1	1	1	No	0	No	0	No	0	0	0	No	0	0	0		1	call EMS (991/997/998)	Immediately	1	MC	2	EM	1	MC
810	Yes	[document]	02/07/2019	1	Ramotswa - STRAM	STRAM0637	0	Yes	1	No	0	1	1	No	0	No	0	Yes	1	No	0	0	0	No	0	1	1	No	0	No	0	Yes	1	1	1	No	0	0	0		1	call EMS (991/997/998)	Immediately	1	MC	2	WAS	3	EM
811	Yes	[document]	02/07/2019	1	Ramotswa - STRAM	STRAM0638	0	No	0	No	0	0	0	Yes	1	No	0	No	0	No	0	1	1	Yes	1	1	1	No	0	No	0	No	0	0	0	No	0	0	0		1	call EMS (991/997/998)	Immediately	1	MC	2	MC	2	EM
813	Yes	[document]	02/07/2019	1	Ramotswa - STRAM	STRAM0638	0	No	0	Yes	1	1	1	Yes	1	No	0	No	0	No	0	1	1	No	0	0	0	No	0	No	0	Yes	1	1	1	No	0	0	0		1	call EMS (991/997/998)	Immediately	1	MC	2	MC	2	MC
814	Yes	[document]	02/07/2019	1	Ramotswa - STRAM	STRAM0639	0	No	0	Yes	1	1	1	No	0	No	0	No	0	No	0	0	0	Yes	1	1	1	Yes	1	No	0	No	0	1	1	No	0	0	0		1	call EMS (991/997/998)	Immediately	1	MC	2	EM	1	MC
815	Yes	[document]	02/07/2019	1	Ramotswa - STRAM	STRAM0640	0	No	0	No	0	0	0	Yes	1	No	0	Yes	1	No	0	1	1	No	0	1	1	No	0	No	0	Yes	1	1	1	No	0	0	0		1	call EMS (991/997/998)	Immediately	1	MC	2	EM	1	WAS
818	Yes	[document]	04/07/2019	1	Blocks and others - STGABZB	STGABZB 1617	0	No	0	No	0	0	0	Yes	1	No	0	Yes	1	No	0	1	1	Yes	1	2	1	Yes	1	No	0	Yes	1	2	1	No	0	0	0		1	call EMS (991/997/998)	Immediately	1	EM	1	No	3	EM
819	Yes	[document]	04/07/2019	1	Blocks and others - STGABZB	STGABZB 1618	0	No	0	No	0	0	0	Yes	1	No	0	Yes	1	Yes	1	2	1	Yes	1	2	1	Yes	1	No	0	Yes	1	2	1	No	0	0	0		1	call EMS (991/997/998)	Immediately	1	EM	1	EM	1	EM
820	Yes	[document]	04/07/2019	1	Blocks and others - STGABZB	STGABZB 1619	0	No	0	No	0	0	0	Yes	1	No	0	Yes	1	No	0	1	1	Yes	1	2	1	No	0	No	0	No	0	0	0	No	0	0	0		1	call EMS (991/997/998)	Immediately	1	EM	1	EM	1	EM
821	Yes	[document]	04/07/2019	1	Blocks and others - STGABZB	STGABZB 0005	0	No	0	No	0	0	0	Yes	1	No	0	Yes	1	No	0	1	1	Yes	1	2	1	No	0	No	0	No	0	0	0	No	0	0	0		1	call EMS (991/997/998)	Immediately	1	EM	1	EM	1	EM
822	Yes	[document]	04/07/2019	1	Blocks and others - STGABZB	STGABZB 1621	0	No	0	No	0	0	0	Yes	1	No	0	Yes	1	No	0	1	1	Yes	1	2	1	Yes	1	No	0	Yes	1	2	1	No	0	0	0		1	call EMS (991/997/998)	Immediately	1	EM	1	EM	1	EM
823	Yes	[document]	04/07/2019	1	Blocks and others - STGABZB	STGABZB 1621	0	No	0	No	0	0	0	Yes	1	No	0	Yes	1	No	0	1	1	Yes	1	2	1	Yes	1	No	0	Yes	1	2	1	No	0	0	0		1	call EMS (991/997/998)	Immediately	1	EM	1	EM	1	EM
824	Yes	[document]	04/07/2019	1	Moshupa - STMOSH	STMOSH107	0	No	0	Yes	1	1	1	No	0	No	0	No	0	No	0	0	0	No	0	0	0	No	0	No	0	No	0	0	0	No	0	0	0		1	call EMS (991/997/998)	Immediately	1	EM	1	EM	1	EM
825,Yes,[document],04/07/2019,1,Moshupa - STMOSH,STMOSH108,0,No,0,Yes,1,1,1,No,0,No,0,No,0,No,0,0,0,No,0,0,0,No,0,No,0,No,0,0,0,No,0,0,0,,1,call EMS (991/997/998),Immediately,1,EM,1,MC,2,EM,1,MC,2,EM,1,EM,1,WAS,3,EM,1,Female,0,40,2,1,Secondary Level,,0,Single,0,No,0,No,0,No,0,No,0,No,1,Yes,0,No,,,,,0,0,No,0,No,0,0,3,Stroke,,"74,5",151,151,151,1.51,4,32.674,Normal,2,1,Yes,0,No,0,No,0,No,0,No,0,0,0…
827	Yes	[document]	04/07/2019	1	Moshupa - STMOSH	STMOSH108	0	No	0	Yes	1	1	1	No	0	No	0	No	0	No	0	0	0	No	0	0	0	No	0	No	0	No	0	0	0	No	0	0	0		1	call EMS (991/997/998)	Immediately	1	EM	1	MC	2	EM
828	Yes	[document]	04/07/2019	1	Moshupa - STMOSH	STMOSH109	0	No	0	Yes	1	1	1	No	0	No	0	No	0	No	0	0	0	No	0	0	0	No	0	No	0	No	0	0	0	Yes	1	1	1	mother	1	call EMS (991/997/998)	1 day	0	EM	1	MC	2	EM
829	Yes	[document]	04/07/2019	1	Moshupa - STMOSH	STMOSH110	0	No	0	No	0	0	0	No	0	No	0	No	0	No	0	0	0	No	0	0	0	No	0	No	0	No	0	0	0	Yes	1	1	1	saw patients around	1	call EMS (991/997/998)	Immediately	1	EM	1	EM	1	WAS
830	Yes	[document]	04/07/2019	1	Moshupa - STMOSH	STMOSH112	0	Yes	1	No	0	1	1	No	0	No	0	Yes	1		0	0	0	Yes	1	2	1	No	0	No	0	No	0	0	0	No	0	0	0		1	call EMS (991/997/998)	Immediately	1	EM	1	MC	2	EM
831	Yes	[document]	04/07/2019	1	Moshupa - STMOSH	STMOSH113	0	No	0	Yes	1	1	1	No	0	No	0	No	0	No	0	0	0	No	0	0	0	No	0	No	0	No	0	0	0	Yes	1	1	1	sick relative	1	call EMS (991/997/998)	Immediately	1	EM	1	WAS	3	MC
832	Yes	[document]	04/07/2019	1	Moshupa - STMOSH	STMOSH114	0	Yes	1	No	0	1	1	No	0	No	0	No	0	No	0	0	0	No	0	0	0	No	0	No	0	No	0	0	0	Yes	1	1	1	School	1	call EMS (991/997/998)	Immediately	1	EM	1	WAS	3	EM
834	Yes	[document]	04/07/2019	1	Moshupa - STMOSH	STMOSH114	0	No	0	Yes	1	1	1	No	0	No	0	No	0	No	0	0	0	No	0	0	0	No	0	No	0	No	0	0	0	No	0	0	0		1	call EMS (991/997/998)	Immediately	1	EM	1	EM	1	MC
838	Yes	[document]	04/07/2019	1	Ramotswa - STRAM	STRAM 0382	0	Yes	1	No	0	1	1	No	0	No	0	No	0	No	0	0	0	Yes	1	1	1	Yes	1	No	0	Yes	1	2	1	No	0	0	0		1	call EMS (991/997/998)	Immediately	1	MC	2	MC	2	MC
850	Yes	[document]	04/07/2019	1	Old Naledi/Bontleng /Tsolamosese - STGABZT	STGABZT1259	0	No	0	Yes	1	1	1	No	0	No	0	No	0	No	0	0	0	No	0	0	0	No	0	No	0	No	0	0	0	No	0	0	0		1	call EMS (991/997/998)	Immediately	1	MC	2	WAS	3	WAS
852	Yes	[document]	04/07/2019	1	Old Naledi/Bontleng /Tsolamosese - STGABZT	STGABZT1261	0	No	0	Yes	1	1	1	No	0	No	0	No	0	No	0	0	0	No	0	0	0	No	0	No	0	No	0	0	0	No	0	0	0		1	call EMS (991/997/998)	Immediately	1	WAS	3	WAS	3	WAS
854	Yes	[document]	04/07/2019	1	Old Naledi/Bontleng /Tsolamosese - STGABZT	STGABZT1263	0	Yes	1	No	0	1	1	No	0	No	0	No	0	No	0	0	0	No	0	0	0	No	0	No	0	No	0	0	0	No	0	0	0		1	call EMS (991/997/998)	Immediately	1	MC	2	MC	2	MC
856	Yes	[document]	04/07/2019	1	Old Naledi/Bontleng /Tsolamosese - STGABZT	STGABZT1265	0	No	0	Yes	1	1	1	No	0	No	0	No	0	No	0	0	0	No	0	0	0	No	0	No	0	No	0	0	0	No	0	0	0		1	call EMS (991/997/998)	Immediately	1	MC	2	WAS	3	WAS
858	Yes	[document]	04/07/2019	1	Old Naledi/Bontleng /Tsolamosese - STGABZT	STGABZT1267	0	Yes	1	No	0	1	1	No	0	No	0	No	0	No	0	0	0	No	0	0	0	No	0	No	0	No	0	0	0	No	0	0	0		1	call EMS (991/997/998)	Immediately	1	WAS	3	WAS	3	MC
859	Yes	[document]	04/07/2019	1	Old Naledi/Bontleng /Tsolamosese - STGABZT	STGABZT1268	0	Yes	1	No	0	1	1	No	0	No	0	No	0	No	0	0	0	No	0	0	0	No	0	No	0	No	0	0	0	No	0	0	0		1	call EMS (991/997/998)	Immediately	1	MC	2	MC	2	WAS
861	Yes	[document]	04/07/2019	1	Old Naledi/Bontleng /Tsolamosese - STGABZT	STGABZT1270	0	No	0	No	0	0	0	No	0	No	0	No	0	No	0	0	0	No	0	0	0	No	0	No	0	No	0	0	0	Yes	1	1	1	Neighbour	1	call EMS (991/997/998)	Immediately	1	MC	2	MC	2	MC
862	Yes	[document]	04/07/2019	1	Old Naledi/Bontleng /Tsolamosese - STGABZT	STGABZT1271	0	No	0	No	0	0	0	No	0	No	0	No	0	No	0	0	0	No	0	0	0	No	0	No	0	No	0	0	0	No	0	0	0		1	call EMS (991/997/998)	Immediately	1	WAS	3	WAS	3	WAS
864	Yes	[document]	03/07/2019	1	Ramotswa - STRAM	STRAM0641	0	No	0	Yes	1	1	1	No	0	No	0	Yes	1	No	0	0	0	No	0	1	1	No	0	No	0	No	0	0	0	No	0	0	0		1	call EMS (991/997/998)	Immediately	1	MC	2	MC	2	MC
865	Yes	[document]	03/07/2019	1	Ramotswa - STRAM	STRAM0642	0	No	0	Yes	1	1	1	No	0	No	0	No	0	Yes	1	1	1	No	0	0	0	No	0	No	0	No	0	0	0	No	0	0	0		1	call EMS (991/997/998)	Immediately	1	MC	2	MC	2	MC
866	Yes	[document]	03/07/2019	1	Ramotswa - STRAM	STRAM0643	0	No	0	Yes	1	1	1	No	0	No	0	Yes	1	No	0	0	0	Yes	1	2	1	No	0	No	0	No	0	0	0	No	0	0	0		1	call EMS (991/997/998)	Immediately	1	MC	2	MC	2	MC
867	Yes	[document]	03/07/2019	1	Ramotswa - STRAM	STRAM0644	0	No	0	No	0	0	0	Yes	1	No	0	No	0	No	0	1	1	Yes	1	1	1	No	0	No	0	No	0	0	0	No	0	0	0		1	call EMS (991/997/998)	Immediately	1	EM	1	MC	2	WAS
868	Yes	[document]	03/07/2019	1	Ramotswa - STRAM	STRAM0645	0	No	0	Yes	1	1	1	No	0	No	0	No	0	No	0	0	0	No	0	0	0	Yes	1	No	0	No	0	1	1	No	0	0	0		1	call EMS (991/997/998)	Immediately	1	MC	2	MC	2	EM
869	Yes	[document]	03/07/2019	1	Ramotswa - STRAM	STRAM0646	0	Yes	1	Yes	1	2	1	No	0	No	0	Yes	1	No	0	0	0	No	0	1	1	Yes	1	No	0	No	0	1	1	No	0	0	0		1	call EMS (991/997/998)	Immediately	1	MC	2	MC	2	EM
871	Yes	[document]	03/07/2019	1	Ramotswa - STRAM	STRAM0647	0	No	0	Yes	1	1	1	No	0	No	0	Yes	1	No	0	0	0	No	0	1	1	No	0	Yes	1	No	0	0	0	No	0	0	0		1	call EMS (991/997/998)	Immediately	1	MC	2	MC	2	WAS
872	Yes	[document]	03/07/2019	1	Ramotswa - STRAM	STRAM0648	0	No	0	Yes	1	1	1	No	0	No	0	Yes	1	No	0	0	0	No	0	1	1	No	0	No	0	No	0	0	0	No	0	0	0		1	call EMS (991/997/998)	Immediately	1	EM	1	EM	1	MC
874	Yes	[document]	02/07/2019	1	Blocks and others - STGABZB	STGABZB1847	0	Yes	1	Yes	1	2	1	Yes	1	No	0	Yes	1	Yes	1	2	1	Yes	1	2	1	Yes	1	Yes	1	Yes	1	2	1	No	0	0	0		1	call EMS (991/997/998)	Immediately	1	MC	2	MC	2	MC
875	Yes	[document]	02/07/2019	1	Blocks and others - STGABZB	STGABZB1848	0	Yes	1	Yes	1	2	1	Yes	1	No	0	Yes	1	Yes	1	2	1	Yes	1	2	1	Yes	1	Yes	1	Yes	1	2	1	No	0	0	0		1	call EMS (991/997/998)	Immediately	1	EM	1	EM	1	EM
877	Yes	[document]	04/07/2019	1	Blocks and others - STGABZB	STGABZB1852	0	Yes	1	Yes	1	2	1	Yes	1	Yes	1	Yes	1	Yes	1	2	1	Yes	1	2	1	Yes	1	Yes	1	Yes	1	2	1	No	0	1	1		1	call EMS (991/997/998)	Immediately	1	MC	2	MC	2	MC
878	Yes	[document]	04/07/2019	1	Blocks and others - STGABZB	STGABZB1853	0	Yes	1	Yes	1	2	1	Yes	1	No	0	Yes	1	Yes	1	2	1	Yes	1	2	1	Yes	1	Yes	1	Yes	1	2	1	No	0	0	0		1	call EMS (991/997/998)	Immediately	1	EM	1	MC	2	MC
881	Yes	[document]	05/07/2019	1	Ramotswa - STRAM	STRAM 0396	0	Yes	1	Yes	1	2	1	No	0	No	0	No	0	Yes	1	1	1	Yes	1	1	1	No	0	Yes	1	No	0	0	0	No	0	0	0		1	call EMS (991/997/998)	Immediately	1	MC	2	MC	2	WAS
885	Yes	[document]	05/07/2019	1	Blocks and others - STGABZB	STGABZB 1622	0	No	0	No	0	0	0	Yes	1	No	0	Yes	1	No	0	1	1	Yes	1	2	1	No	0	Yes	1	No	0	0	0	No	0	0	0		1	call EMS (991/997/998)	Immediately	1	EM	1	EM	1	EM
886	Yes	[document]	05/07/2019	1	Blocks and others - STGABZB	STGABZB 1623	0	No	0	No	0	0	0	Yes	1	No	0	Yes	1	No	0	1	1	Yes	1	2	1	Yes	1	Yes	1	Yes	1	2	1	No	0	0	0		1	call EMS (991/997/998)	Immediately	1	EM	1	EM	1	EM
887	Yes	[document]	05/07/2019	1	Blocks and others - STGABZB	STGABZB 1624	0	No	0	No	0	0	0	Yes	1	No	0	Yes	1	No	0	1	1	Yes	1	2	1	Yes	1	Yes	1	Yes	1	2	1	No	0	0	0		1	call EMS (991/997/998)	Immediately	1	EM	1	EM	1	EM
888	Yes	[document]	05/07/2019	1	Blocks and others - STGABZB	STGABZB 1625	0	No	0	No	0	0	0	Yes	1	No	0	Yes	1	No	0	1	1	Yes	1	2	1	No	0	Yes	1	No	0	0	0	No	0	0	0		1	call EMS (991/997/998)	Immediately	1	EM	1	EM	1	EM
889	Yes	[document]	05/07/2019	1	Blocks and others - STGABZB	STGABZB 1626	0	No	0	No	0	0	0	Yes	1	No	0	Yes	1	No	0	1	1	Yes	1	2	1	No	0	No	0	No	0	0	0	No	0	0	0		1	call EMS (991/997/998)	Immediately	1	EM	1	EM	1	EM
890	Yes	[document]	05/07/2019	1	Blocks and others - STGABZB	STGABZB 1627	0	No	0	No	0	0	0	Yes	1	No	0	Yes	1	No	0	1	1	Yes	1	2	1	Yes	1	No	0	Yes	1	2	1	No	0	0	0		1	call EMS (991/997/998)	Immediately	1	EM	1	EM	1	EM
891	Yes	[document]	05/07/2019	1	Blocks and others - STGABZB	STGABZB 1628	0	No	0	No	0	0	0	Yes	1	No	0	Yes	1	Yes	1	2	1	Yes	1	2	1	Yes	1	Yes	1	Yes	1	2	1	No	0	0	0		1	call EMS (991/997/998)	Immediately	1	EM	1	EM	1	EM
892	Yes	[document]	05/07/2019	1	Blocks and others - STGABZB	STGABZB 1628	0	No	0	No	0	0	0	Yes	1	No	0	Yes	1	No	0	1	1	Yes	1	2	1	Yes	1	Yes	1	No	0	1	1	No	0	0	0		1	call EMS (991/997/998)	Immediately	1	EM	1	EM	1	EM
893	Yes	[document]	05/07/2019	1	Blocks and others - STGABZB	STGABZB 1629	0	No	0	No	0	0	0	Yes	1	No	0	Yes	1	No	0	1	1	Yes	1	2	1	No	0	Yes	1	No	0	0	0	No	0	0	0		1	call EMS (991/997/998)	Immediately	1	EM	1	EM	1	EM
894	Yes	[document]	05/07/2019	1	Blocks and others - STGABZB	STGABZB 1630	0	No	0	No	0	0	0	Yes	1	No	0	Yes	1	Yes	1	2	1	No	0	1	1	Yes	1	Yes	1	No	0	1	1	No	0	0	0		1	call EMS (991/997/998)	Immediately	1	EM	1	EM	1	EM
895	Yes	[document]	05/07/2019	1	Blocks and others - STGABZB	STGABZB 1631	0	No	0	No	0	0	0	Yes	1	No	0	Yes	1	No	0	1	1	Yes	1	2	1	Yes	1	No	0	Yes	1	2	1	No	0	0	0		1	call EMS (991/997/998)	Immediately	1	EM	1	EM	1	EM
896	Yes	[document]	05/07/2019	1	Blocks and others - STGABZB	STGABZB 1632	0	No	0	No	0	0	0	Yes	1	No	0	Yes	1	No	0	1	1	No	0	1	1	Yes	1	No	0	Yes	1	2	1	No	0	0	0		1	call EMS (991/997/998)	Immediately	1	EM	1	EM	1	MC
897	Yes	[document]	05/07/2019	1	Moshupa - STMOSH	STMOSH115	0	Yes	1	No	0	1	1	No	0	No	0	No	0	No	0	0	0	No	0	0	0	No	0	No	0	No	0	0	0	Yes	1	1	1	saw patient's	1	call EMS (991/997/998)	1 day	0	EM	1	MC	2	EM
898	Yes	[document]	05/07/2019	1	Moshupa - STMOSH	STMOSH116	0	Yes	1	No	0	1	1	No	0	No	0	No	0	No	0	0	0	No	0	0	0	Yes	1	No	0	Yes	1	2	1	Yes	1	1	1	school	1	call EMS (991/997/998)	Immediately	1	EM	1	MC	2	EM
899	Yes	[document]	05/07/2019	1	Moshupa - STMOSH	STMOSH116	0	No	0	Yes	1	1	1	No	0	No	0	No	0	No	0	0	0		0	0	0	Yes	1	No	0	No	0	1	1	No	0	0	0		1	call EMS (991/997/998)	Immediately	1	EM	1	MC	2	EM
900	Yes	[document]	05/07/2019	1	Moshupa - STMOSH	STMOSH118	0	No	0	Yes	1	1	1	No	0	No	0	No	0	No	0	0	0	No	0	0	0	No	0	No	0	No	0	0	0	No	0	0	0		1	call EMS (991/997/998)	Immediately	1	EM	1	MC	2	EM
902	Yes	[document]	05/07/2019	1	Moshupa - STMOSH	STMOSH119	0	No	0	Yes	1	1	1	No	0	No	0	No	0	No	0	0	0	No	0	0	0	No	0	No	0	No	0	0	0	Yes	1	1	1	relative	1	call EMS (991/997/998)	1 day	0	EM	1	MC	2	EM
903	Yes	[document]	05/07/2019	1	Moshupa - STMOSH	STMOSH117	0	Yes	1	No	0	1	1	No	0	No	0	Yes	1	No	0	0	0	Yes	1	2	1	No	0	No	0	No	0	0	0	No	0	0	0		1	call EMS (991/997/998)	Immediately	1	EM	1	EM	1	MC
904	Yes	[document]	05/07/2019	1	Moshupa - STMOSH	STMOSH120	0	Yes	1	No	0	1	1	No	0	No	0	No	0	No	0	0	0	No	0	0	0	No	0	No	0	No	0	0	0	Yes	1	1	1	saw a patient	1	call EMS (991/997/998)	Immediately	1	EM	1	MC	2	EM
905	Yes	[document]	05/07/2019	1	Moshupa - STMOSH	STMOSH120	0	No	0	No	0	0	0	No	0	No	0	No	0	No	0	0	0	No	0	0	0	No	0	No	0	No	0	0	0	Yes	1	1	1	saw a patient	1	call EMS (991/997/998)	Immediately	1	EM	1	WAS	3	MC
907	Yes	[document]	05/07/2019	1	Blocks and others - STGABZB	STGABZB1854	0	Yes	1	Yes	1	2	1	Yes	1	No	0	Yes	1	Yes	1	2	1	Yes	1	2	1	Yes	1	Yes	1	Yes	1	2	1	No	0	0	0		1	call EMS (991/997/998)	Immediately	1	MC	2	MC	2	MC
908	Yes	[document]	05/07/2019	1	Blocks and others - STGABZB	STGABZB1855	0	Yes	1	Yes	1	2	1	Yes	1	No	0	No	0	Yes	1	2	1	Yes	1	1	1	Yes	1	Yes	1	Yes	1	2	1	No	0	0	0		1	call EMS (991/997/998)	Immediately	1	EM	1	EM	1	EM
910	Yes	[document]	05/07/2019	1	Blocks and others - STGABZB	STGABZB1857	0	Yes	1	Yes	1	2	1	Yes	1	No	0	Yes	1	Yes	1	2	1	Yes	1	2	1	Yes	1	Yes	1	Yes	1	2	1	No	0	0	0		1	call EMS (991/997/998)	Immediately	1	MC	2	MC	2	MC
911	Yes	[document]	05/07/2019	1	Blocks and others - STGABZB	STGABZB1858	0	Yes	1	Yes	1	2	1	Yes	1	No	0	Yes	1	Yes	1	2	1	Yes	1	2	1	Yes	1	Yes	1	Yes	1	2	1	No	0	0	0		1	call EMS (991/997/998)	Immediately	1	MC	2	MC	2	MC
912	Yes	[document]	05/07/2019	1	Blocks and others - STGABZB	STGABZB1859	0	Yes	1	Yes	1	2	1	Yes	1	No	0	Yes	1	Yes	1	2	1	Yes	1	2	1	Yes	1	Yes	1	Yes	1	2	1	No	0	0	0		1	call EMS (991/997/998)	Immediately	1	EM	1	EM	1	EM
914	Yes	[document]	05/07/2019	1	Blocks and others - STGABZB	STGABZB1861	0	Yes	1	Yes	1	2	1	Yes	1	No	0	Yes	1	Yes	1	2	1	Yes	1	2	1	Yes	1	Yes	1	Yes	1	2	1	No	0	0	0		1	call EMS (991/997/998)	Immediately	1	MC	2	MC	2	MC
915	Yes	[document]	05/07/2019	1	Blocks and others - STGABZB	STGABZB1862	0	Yes	1	Yes	1	2	1	Yes	1	No	0	Yes	1	Yes	1	2	1	Yes	1	2	1	Yes	1	Yes	1	Yes	1	2	1	No	0	0	0		1	call EMS (991/997/998)	Immediately	1	EM	1	EM	1	EM
918	Yes	[document]	05/07/2019	1	Old Naledi/Bontleng /Tsolamosese - STGABZT	STGABZT1274	0	Yes	1	No	0	1	1	No	0	No	0	No	0	No	0	0	0	No	0	0	0	No	0	No	0	No	0	0	0	No	0	0	0		1	call EMS (991/997/998)	Immediately	1	MC	2	MC	2	WAS
919	Yes	[document]	05/07/2019	1	Old Naledi/Bontleng /Tsolamosese - STGABZT	STGABZT1275	0	No	0	Yes	1	1	1	No	0	No	0	No	0	No	0	0	0	No	0	0	0	No	0	No	0	No	0	0	0	No	0	0	0		1	call EMS (991/997/998)	1 day	0	MC	2	MC	2	WAS
920,Yes,[document],05/07/2019,1,Old Naledi/Bontleng /Tsolamosese - STGABZT,STGABZT1276,0,Yes,1,No,0,1,1,No,0,No,0,No,0,No,0,0,0,No,0,0,0,No,0,No,0,No,0,0,0,No,0,0,0,,1,call EMS (991/997/998),Immediately,1,MC,2,MC,2,WAS,3,MC,2,MC,2,MC,2,MC,2,MC,2,Male,1,27,1,1,Secondary Level,,0,Single,0,No,0,No,0,No,0,No,1,Yes,1,Yes,1,Yes,"Lifting,running",50,7,2250,2,1,Yes,0,No,0,0,1,Both,,66.1,170.26,170.26,170…
921	Yes	[document]	05/07/2019	1	Old Naledi/Bontleng /Tsolamosese - STGABZT	STGABZT1277	0	No	0	No	0	0	0	No	0	No	0	No	0	No	0	0	0	No	0	0	0	No	0	No	0	No	0	0	0	No	0	0	0		1	call EMS (991/997/998)	Immediately	1	MC	2	MC	2	MC
924	Yes	[document]	05/07/2019	1	Old Naledi/Bontleng /Tsolamosese - STGABZT	STGABZT1280	0	No	0	Yes	1	1	1	No	0	No	0	No	0	No	0	0	0	No	0	0	0	No	0	No	0	No	0	0	0	No	0	0	0		1	call EMS (991/997/998)	Immediately	1	MC	2	WAS	3	MC
925	Yes	[document]	05/07/2019	1	Old Naledi/Bontleng /Tsolamosese - STGABZT	STGABZT1281	0	No	0	No	0	0	0	No	0	No	0	Yes	1	No	0	0	0	No	0	1	1	No	0	No	0	No	0	0	0	No	0	0	0		1	call EMS (991/997/998)	Immediately	1	MC	2	MC	2	MC
927	Yes	[document]	04/07/2019	1	Ramotswa - STRAM	STRAM0649	0	Yes	1	No	0	1	1	Yes	1	No	0	No	0	Yes	1	2	1	No	0	0	0	No	0	Yes	1	No	0	0	0	No	0	0	0		1	call EMS (991/997/998)	Immediately	1	MC	2	MC	2	EM
929	Yes	[document]	04/07/2019	1	Ramotswa - STRAM	STRAM0651	0	No	0	No	0	0	0	Yes	1	No	0	Yes	1	No	0	1	1	No	0	1	1	No	0	No	0	No	0	0	0	No	0	0	0		1	call EMS (991/997/998)	7 hours	0	NI	3	MC	2	EM
930	Yes	[document]	04/07/2019	1	Ramotswa - STRAM	STRAM0652	0	Yes	1	Yes	1	2	1	No	0	No	0	No	0	No	0	0	0	Yes	1	1	1	No	0	Yes	1	No	0	0	0	Yes	1	1	1	School	1	call EMS (991/997/998)	Immediately	1	MC	2	MC	2	WAS
931	Yes	[document]	04/07/2019	1	Ramotswa - STRAM	STRAM0653	0	No	0	No	0	0	0	No	0	No	0	Yes	1	No	0	0	0	No	0	1	1	Yes	1	Yes	1	No	0	1	1	No	0	0	0		1	call EMS (991/997/998)	Immediately	1	EM	1	EM	1	EM
932	Yes	[document]	04/07/2019	1	Ramotswa - STRAM	STRAM0654	0	No	0	Yes	1	1	1	No	0	No	0	No	0	No	0	0	0	Yes	1	1	1	No	0	Yes	1	No	0	0	0	No	0	0	0		1	call EMS (991/997/998)	Immediately	1	MC	2	MC	2	EM
933	Yes	[document]	04/07/2019	1	Ramotswa - STRAM	STRAM0655	0	No	0	No	0	0	0	Yes	1	No	0	Yes	1	No	0	1	1	No	0	1	1	Yes	1	No	0	No	0	1	1	No	0	0	0		1	call EMS (991/997/998)	Immediately	1	WAS	3	MC	2	EM
934	Yes	[document]	04/07/2019	1	Ramotswa - STRAM	STRAM0656	0	Yes	1	No	0	1	1	No	0	No	0	No	0	Yes	1	1	1	No	0	0	0	No	0	No	0	No	0	0	0	Yes	1	1	1	Reading	1	call EMS (991/997/998)	1 day	0	MC	2	MC	2	MC
935	Yes	[document]	04/07/2019	1	Ramotswa - STRAM	STRAM0657	0	No	0	Yes	1	1	1	Yes	1	No	0	No	0	Yes	1	2	1	No	0	0	0	No	0	No	0	No	0	0	0	No	0	0	0		1	call EMS (991/997/998)	Immediately	1	EM	1	WAS	3	WAS
936	Yes	[document]	04/07/2019	1	Ramotswa - STRAM	STRAM0658	0	No	0	No	0	0	0	Yes	1	No	0	Yes	1	No	0	1	1	Yes	1	2	1	No	0	No	0	No	0	0	0	No	0	0	0		1	call EMS (991/997/998)	Immediately	1	WAS	3	EM	1	EM
937	Yes	[document]	04/07/2019	1	Ramotswa - STRAM	STRAM0659	0	No	0	No	0	0	0	No	0	No	0	No	0	Yes	1	1	1	Yes	1	1	1	Yes	1	No	0	Yes	1	2	1	No	0	0	0		1	call EMS (991/997/998)	Immediately	1	EM	1	MC	2	WAS
938	Yes	[document]	04/07/2019	1	Ramotswa - STRAM	STRAM0660	0	Yes	1	No	0	1	1	Yes	1	Yes	1	Yes	1	Yes	1	2	1	Yes	1	2	1	No	0	No	0	No	0	0	0	No	0	1	1		1	call EMS (991/997/998)	Immediately	1	MC	2	MC	2	MC
941	Yes	[document]	04/07/2019	1	Ramotswa - STRAM	STRAM0661	0	No	0	Yes	1	1	1	No	0	No	0	Yes	1	Yes	1	1	1	Yes	1	2	1	No	0	No	0	No	0	0	0	No	0	0	0		1	call EMS (991/997/998)	7 hours	0	EM	1	EM	1	WAS
942	Yes	[document]	06/07/2019	1	Blocks and others - STGABZB	STGABZB 1633	0	No	0	No	0	0	0	Yes	1	No	0	Yes	1	No	0	1	1	Yes	1	2	1	No	0	No	0	No	0	0	0	No	0	0	0		1	call EMS (991/997/998)	Immediately	1	EM	1	EM	1	EM
943	Yes	[document]	06/07/2019	1	Blocks and others - STGABZB	STGABZB 1634	0	No	0	No	0	0	0	Yes	1	No	0	Yes	1	No	0	1	1	Yes	1	2	1	No	0	Yes	1	No	0	0	0	No	0	0	0		1	call EMS (991/997/998)	Immediately	1	EM	1	EM	1	EM
944	Yes	[document]	06/07/2019	1	Blocks and others - STGABZB	STGABZB 1635	0	No	0	No	0	0	0	Yes	1	No	0	Yes	1	Yes	1	2	1	Yes	1	2	1	Yes	1	No	0	Yes	1	2	1	No	0	0	0		1	call EMS (991/997/998)	Immediately	1	EM	1	EM	1	EM
945	Yes	[document]	06/07/2019	1	Blocks and others - STGABZB	STGABZB 1636	0	No	0	No	0	0	0	Yes	1	No	0	Yes	1	No	0	1	1	Yes	1	2	1	No	0	Yes	1	No	0	0	0	No	0	0	0		1	call EMS (991/997/998)	Immediately	1	EM	1	EM	1	EM
946	Yes	[document]	06/07/2019	1	Blocks and others - STGABZB	STGABZB 1637	0	No	0	No	0	0	0	Yes	1	No	0	Yes	1	Yes	1	2	1	Yes	1	2	1	Yes	1	Yes	1	Yes	1	2	1	No	0	0	0		1	call EMS (991/997/998)	Immediately	1	EM	1	EM	1	EM
954	Yes	[document]	08/07/2019	1	Ramotswa - STRAM	STRAM 0407	0	Yes	1	No	0	1	1	Yes	1	No	0	Yes	1	No	0	1	1	No	0	1	1	No	0	No	0	No	0	0	0	No	0	0	0		1	call EMS (991/997/998)	Immediately	1	MC	2	MC	2	MC
959	Yes	[document]	05/07/2019	1	Blocks and others - STGABZB	STGABZB1865	0	Yes	1	Yes	1	2	1	Yes	1	No	0	Yes	1	Yes	1	2	1	Yes	1	2	1	Yes	1	Yes	1	Yes	1	2	1	No	0	0	0		1	call EMS (991/997/998)	Immediately	1	MC	2	MC	2	MC
960	Yes	[document]	05/07/2019	1	Blocks and others - STGABZB	STGABZB1866	0	Yes	1	Yes	1	2	1	Yes	1	No	0	Yes	1	Yes	1	2	1	Yes	1	2	1	Yes	1	Yes	1	Yes	1	2	1	No	0	0	0		1	call EMS (991/997/998)	Immediately	1	MC	2	MC	2	MC
962	Yes	[document]	08/07/2019	1	Blocks and others - STGABZB	STGABZB1869	0	Yes	1	Yes	1	2	1	Yes	1	No	0	Yes	1	Yes	1	2	1	Yes	1	2	1	Yes	1	Yes	1	Yes	1	2	1	No	0	0	0		1	call EMS (991/997/998)	Immediately	1	MC	2	MC	2	MC
963	Yes	[document]	08/07/2019	1	Blocks and others - STGABZB	STGABZB1864	0	Yes	1	Yes	1	2	1	Yes	1	No	0	Yes	1	Yes	1	2	1	Yes	1	2	1	Yes	1	Yes	1	Yes	1	2	1	No	0	0	0		1	call EMS (991/997/998)	Immediately	1	MC	2	MC	2	MC
964	Yes	[document]	08/07/2019	1	Blocks and others - STGABZB	STGABZB1865	0	Yes	1	Yes	1	2	1	Yes	1	No	0	Yes	1	Yes	1	2	1	Yes	1	2	1	Yes	1	Yes	1	Yes	1	2	1	No	0	0	0		1	call EMS (991/997/998)	Immediately	1	EM	1	EM	1	EM
966	Yes	[document]	08/07/2019	1	Blocks and others - STGABZB	STGABZB1867	0	Yes	1	No	0	1	1	Yes	1	No	0	Yes	1	Yes	1	2	1	Yes	1	2	1	Yes	1	Yes	1	Yes	1	2	1	No	0	0	0		1	call EMS (991/997/998)	Immediately	1	MC	2	MC	2	MC
967	Yes	[document]	08/07/2019	1	Blocks and others - STGABZB	STGABZB1868	0	Yes	1	Yes	1	2	1	Yes	1	No	0	Yes	1	Yes	1	2	1	Yes	1	2	1	Yes	1	Yes	1	Yes	1	2	1	No	0	0	0		1	call EMS (991/997/998)	Immediately	1	EM	1	MC	2	MC
968	Yes	[document]	07/07/2019	1	Old Naledi/Bontleng /Tsolamosese - STGABZT	STGABZT1283	0	No	0	No	0	0	0	Yes	1	No	0	No	0	Yes	1	2	1	No	0	0	0	No	0	Yes	1	Yes	1	1	1	No	0	0	0		1	call EMS (991/997/998)	Immediately	1	MC	2	WAS	3	MC
969	Yes	[document]	07/07/2019	1	Old Naledi/Bontleng /Tsolamosese - STGABZT	STGABZT1284	0	No	0	Yes	1	1	1	No	0	No	0	No	0	No	0	0	0	No	0	0	0	No	0	Yes	1	No	0	0	0	No	0	0	0		1	call EMS (991/997/998)	Immediately	1	WAS	3	WAS	3	MC
970	Yes	[document]	07/07/2019	1	Old Naledi/Bontleng /Tsolamosese - STGABZT	STGABT1285	0	No	0	Yes	1	1	1	No	0	No	0	No	0	Yes	1	1	1	No	0	0	0	No	0	Yes	1	No	0	0	0	No	0	0	0		1	call EMS (991/997/998)	Immediately	1	EM	1	MC	2	EM
971	Yes	[document]	08/07/2019	1	Old Naledi/Bontleng /Tsolamosese - STGABZT	STGABZT1286	0	Yes	1	No	0	1	1	No	0	No	0	No	0	No	0	0	0	No	0	0	0	No	0	No	0	No	0	0	0	No	0	0	0		1	call EMS (991/997/998)	Immediately	1	WAS	3	WAS	3	MC
973	Yes	[document]	08/07/2019	1	Old Naledi/Bontleng /Tsolamosese - STGABZT	STGABZT1288	0	No	0	No	0	0	0	No	0	No	0	No	0	No	0	0	0	No	0	0	0	No	0	No	0	No	0	0	0	Yes	1	1	1	Neighbour	1	call EMS (991/997/998)	Immediately	1	WAS	3	WAS	3	WAS
974	Yes	[document]	08/07/2019	1	Old Naledi/Bontleng /Tsolamosese - STGABZT	STGABZT1289	0	Yes	1	No	0	1	1	No	0	No	0	No	0	No	0	0	0	No	0	0	0	No	0	No	0	No	0	0	0	No	0	0	0		1	call EMS (991/997/998)	1 day	0	WAS	3	MC	2	MC
975	Yes	[document]	08/07/2019	1	Old Naledi/Bontleng /Tsolamosese - STGABZT	STGABZT1290	0	No	0	Yes	1	1	1	No	0	No	0	No	0	No	0	0	0	No	0	0	0	No	0	No	0	No	0	0	0	No	0	0	0		1	call EMS (991/997/998)	Immediately	1	WAS	3	WAS	3	WAS
976	Yes	[document]	08/07/2019	1	Old Naledi/Bontleng /Tsolamosese - STGABZT	STGABZT1291	0	No	0	Yes	1	1	1	No	0	No	0	No	0	No	0	0	0	No	0	0	0	No	0	No	0	No	0	0	0	No	0	0	0		1	call EMS (991/997/998)	Immediately	1	WAS	3	MC	2	MC
979	Yes	[document]	08/07/2019	1	Old Naledi/Bontleng /Tsolamosese - STGABZT	STGABZT1294	0	Yes	1	No	0	1	1	No	0	No	0	No	0	No	0	0	0	No	0	0	0	No	0	No	0	No	0	0	0	No	0	0	0		1	call EMS (991/997/998)	Immediately	1	MC	2	MC	2	MC
980	Yes	[document]	08/07/2019	1	Old Naledi/Bontleng /Tsolamosese - STGABZT	STGABZT1295	0	No	0	No	0	0	0	No	0	No	0	No	0	Yes	1	1	1	Yes	1	1	1	No	0	Yes	1	No	0	0	0	No	0	0	0		1	call EMS (991/997/998)	Immediately	1	MC	2	MC	2	EM
982	Yes	[document]	08/07/2019	1	Old Naledi/Bontleng /Tsolamosese - STGABZT	STGABZT1297	0	No	0	Yes	1	1	1	No	0	No	0	No	0	No	0	0	0	No	0	0	0	No	0	No	0	No	0	0	0	No	0	0	0		1	call EMS (991/997/998)	Immediately	1	WAS	3	WAS	3	MC
983	Yes	[document]	08/07/2019	1	Ramotswa - STRAM	STRAM0662	0	Yes	1	No	0	1	1	Yes	1	No	0	Yes	1	No	0	1	1	Yes	1	2	1	No	0	No	0	No	0	0	0	No	0	0	0		1	call EMS (991/997/998)	Immediately	1	MC	2	WAS	3	EM
984	Yes	[document]	08/07/2019	1	Ramotswa - STRAM	STRAM0663	0	Yes	1	Yes	1	2	1	No	0	No	0	No	0	No	0	0	0	No	0	0	0	Yes	1	No	0	No	0	1	1	No	0	0	0		1	call EMS (991/997/998)	Immediately	1	EM	1	EM	1	WAS
985	Yes	[document]	08/07/2019	1	Ramotswa - STRAM	STRAM0664	0	Yes	1	Yes	1	2	1	No	0	No	0	Yes	1	Yes	1	1	1	No	0	1	1	No	0	No	0	No	0	0	0	No	0	0	0		1	call EMS (991/997/998)	Immediately	1	EM	1	MC	2	WAS
988	Yes	[document]	08/07/2019	1	Ramotswa - STRAM	STRAM0666	0	No	0	No	0	0	0	Yes	1	No	0	Yes	1	No	0	1	1	No	0	1	1	Yes	1	No	0	No	0	1	1	No	0	0	0		1	call EMS (991/997/998)	Immediately	1	EM	1	EM	1	EM
989	Yes	[document]	08/07/2019	1	Ramotswa - STRAM	STRAM0667	0	No	0	No	0	0	0	Yes	1	No	0	No	0	Yes	1	2	1	No	0	0	0	No	0	No	0	Yes	1	1	1	No	0	0	0		1	call EMS (991/997/998)	Immediately	1	EM	1	EM	1	WAS
990	Yes	[document]	08/07/2019	1	Ramotswa - STRAM	STRAM0668	0	No	0	No	0	0	0	Yes	1	No	0	Yes	1	No	0	1	1	No	0	1	1	No	0	No	0	No	0	0	0	No	0	0	0		1	call EMS (991/997/998)	Immediately	1	WAS	3	WAS	3	WAS
991	Yes	[document]	08/07/2019	1	Ramotswa - STRAM	STRAM0669	0	No	0	No	0	0	0	Yes	1	No	0	Yes	1	No	0	1	1	Yes	1	2	1	Yes	1	No	0	No	0	1	1	No	0	0	0		1	call EMS (991/997/998)	Immediately	1	EM	1	EM	1	EM
993	Yes	[document]	08/07/2019	1	Ramotswa - STRAM	STRAM0670	0	No	0	No	0	0	0	Yes	1	No	0	Yes	1	No	0	1	1	Yes	1	2	1	Yes	1	No	0	No	0	1	1	No	0	0	0		1	call EMS (991/997/998)	Immediately	1	MC	2	MC	2	MC
994	Yes	[document]	08/07/2019	1	Ramotswa - STRAM	STRAM0671	0	No	0	No	0	0	0	Yes	1	No	0	Yes	1	Yes	1	2	1	No	0	1	1	No	0	No	0	No	0	0	0	No	0	0	0		1	call EMS (991/997/998)	Immediately	1	MC	2	MC	2	WAS
995	Yes	[document]	08/07/2019	1	Ramotswa - STRAM	STRAM0672	0	No	0	No	0	0	0	Yes	1	No	0	Yes	1	No	0	1	1	No	0	1	1	No	0	No	0	No	0	0	0	No	0	0	0		1	call EMS (991/997/998)	Immediately	1	MC	2	MC	2	MC
996	Yes	[document]	08/07/2019	1	Ramotswa - STRAM	STRAM0673	0	No	0	No	0	0	0	Yes	1	No	0	Yes	1	Yes	1	2	1	No	0	1	1	No	0	No	0	No	0	0	0	No	0	0	0		1	call EMS (991/997/998)	Immediately	1	MC	2	MC	2	MC
998	Yes	[document]	09/07/2019	1	Moshupa - STMOSH	STMOSH121	0	No	0	Yes	1	1	1	No	0	No	0	No	0	No	0	0	0	No	0	0	0	No	0	No	0	No	0	0	0	Yes	1	1	1	saw someone	1	call EMS (991/997/998)	1 day	0	EM	1	MC	2	EM
1000	Yes	[document]	09/07/2019	1	Moshupa - STMOSH	STMOSH122	0	No	0	No	0	0	0	No	0	No	0	No	0	No	0	0	0	No	0	0	0	No	0	No	0	No	0	0	0	Yes	1	1	1	saw a patients	1	call EMS (991/997/998)	Immediately	1	EM	1	WAS	3	WAS
1001	Yes	[document]	09/07/2019	1	Moshupa - STMOSH	STMOSH123	0	No	0	Yes	1	1	1	No	0	No	0	No	0	No	0	0	0	No	0	0	0	No	0	No	0	No	0	0	0	No	0	0	0		1	call EMS (991/997/998)	Immediately	1	EM	1	MC	2	EM
1002	Yes	[document]	09/07/2019	1	Moshupa - STMOSH	STMOSH124	0	No	0	No	0	0	0	No	0	No	0	No	0	No	0	0	0	No	0	0	0	No	0	No	0	No	0	0	0	Yes	1	1	1	saw people	1	call EMS (991/997/998)	Immediately	1	EM	1	EM	1	EM
1003	Yes	[document]	09/07/2019	1	Moshupa - STMOSH	STMOSH125	0	No	0	No	0	0	0	No	0	No	0	No	0	No	0	0	0	No	0	0	0	No	0	No	0	No	0	0	0	Yes	1	1	1	school	1	call EMS (991/997/998)	3 days	0	EM	1	MC	2	WAS
1004	Yes	[document]	09/07/2019	1	Moshupa - STMOSH	STMOSH126	0	No	0	No	0	0	0	No	0	No	0	No	0	No	0	0	0	No	0	0	0	No	0	No	0	No	0	0	0	Yes	1	1	1	saw patient	1	call EMS (991/997/998)	Immediately	1	EM	1	EM	1	MC
1005	Yes	[document]	09/07/2019	1	Moshupa - STMOSH	STMOSH127	0	No	0	No	0	0	0	No	0	No	0	No	0	No	0	0	0		0	0	0	No	0	No	0	No	0	0	0	Yes	1	1	1	saw other people	1	call EMS (991/997/998)	Immediately	1	EM	1	EM	1	MC
1006	Yes	[document]	09/07/2019	1	Moshupa - STMOSH	STMOSH127	0	Yes	1	No	0	1	1	No	0	No	0	No	0	No	0	0	0	No	0	0	0	No	0	No	0	No	0	0	0	No	0	0	0		1	call EMS (991/997/998)	7 hours	0	EM	1	MC	2	EM
1018	Yes	[document]	09/07/2019	1	Ramotswa - STRAM	STRAM 0421	0	No	0	Yes	1	1	1	No	0	No	0	Yes	1	No	0	0	0	No	0	1	1	Yes	1	No	0	No	0	1	1	No	0	0	0		1	call EMS (991/997/998)	Immediately	1	MC	2	MC	2	EM
1020	Yes	[document]	09/07/2019	1	Old Naledi/Bontleng /Tsolamosese - STGABZT	STGABZT1298	0	Yes	1	No	0	1	1	No	0	No	0	No	0	No	0	0	0	No	0	0	0	No	0	No	0	No	0	0	0	No	0	0	0		1	call EMS (991/997/998)	Immediately	1	MC	2	WAS	3	WAS
1021	Yes	[document]	09/07/2019	1	Old Naledi/Bontleng /Tsolamosese - STGABZT	STGABZT1299	0	No	0	Yes	1	1	1	No	0	No	0	No	0	No	0	0	0	No	0	0	0	No	0	No	0	No	0	0	0	No	0	0	0		1	call EMS (991/997/998)	Immediately	1	MC	2	MC	2	MC
1022	Yes	[document]	09/07/2019	1	Old Naledi/Bontleng /Tsolamosese - STGABZT	STGABZT1300	0	No	0	Yes	1	1	1	No	0	No	0	No	0	No	0	0	0	No	0	0	0	No	0	No	0	No	0	0	0	No	0	0	0		1	call EMS (991/997/998)	Immediately	1	MC	2	MC	2	MC
1023	Yes	[document]	09/07/2019	1	Old Naledi/Bontleng /Tsolamosese - STGABZT	STGABZT1301	0	No	0	Yes	1	1	1	No	0	No	0	No	0	No	0	0	0	No	0	0	0	No	0	No	0	No	0	0	0	No	0	0	0		1	call EMS (991/997/998)	Immediately	1	MC	2	MC	2	MC
1024	Yes	[document]	09/07/2019	1	Old Naledi/Bontleng /Tsolamosese - STGABZT	STGABZT1302	0	Yes	1	No	0	1	1	No	0	No	0	No	0	No	0	0	0	No	0	0	0	No	0	No	0	No	0	0	0	No	0	0	0		1	call EMS (991/997/998)	Immediately	1	WAS	3	WAS	3	WAS
1025	Yes	[document]	09/07/2019	1	Old Naledi/Bontleng /Tsolamosese - STGABZT	STGABZT1303	0	Yes	1	No	0	1	1	No	0	No	0	No	0	No	0	0	0	No	0	0	0	No	0	No	0	No	0	0	0	No	0	0	0		1	call EMS (991/997/998)	Immediately	1	WAS	3	WAS	3	WAS
1027	Yes	[document]	09/07/2019	1	Old Naledi/Bontleng /Tsolamosese - STGABZT	STGABZT1305	0	Yes	1	No	0	1	1	No	0	No	0	No	0	No	0	0	0	No	0	0	0	No	0	No	0	No	0	0	0	No	0	0	0		1	call EMS (991/997/998)	Immediately	1	MC	2	MC	2	MC
1029	Yes	[document]	09/07/2019	1	Old Naledi/Bontleng /Tsolamosese - STGABZT	STGABZT1307	0	Yes	1	No	0	1	1	No	0	Yes	1	No	0	No	0	0	0	No	0	0	0	No	0	No	0	No	0	0	0	No	0	1	1		1	call EMS (991/997/998)	Immediately	1	MC	2	WAS	3	WAS
1030	Yes	[document]	09/07/2019	1	Old Naledi/Bontleng /Tsolamosese - STGABZT	STGABZT1308	0	No	0	No	0	0	0	No	0	No	0	No	0	No	0	0	0	No	0	0	0	No	0	No	0	No	0	0	0	No	0	0	0		1	call EMS (991/997/998)	Immediately	1	WAS	3	WAS	3	WAS
1032	Yes	[document]	09/07/2019	1	Old Naledi/Bontleng /Tsolamosese - STGABZT	STGABZT1310	0	No	0	No	0	0	0	No	0	No	0	Yes	1	No	0	0	0	No	0	1	1	No	0	No	0	No	0	0	0	No	0	0	0		1	call EMS (991/997/998)	Immediately	1	MC	2	MC	2	MC
1033	Yes	[document]	09/07/2019	1	Blocks and others - STGABZB	STGABZB1869	0	Yes	1	Yes	1	2	1	Yes	1	No	0	Yes	1	Yes	1	2	1	Yes	1	2	1	Yes	1	Yes	1	Yes	1	2	1	Yes	1	1	1	Church	1	call EMS (991/997/998)	Immediately	1	MC	2	MC	2	MC
1034	Yes	[document]	09/07/2019	1	Blocks and others - STGABZB	STGABZB1870	0	Yes	1	Yes	1	2	1	Yes	1	No	0	Yes	1	Yes	1	2	1	Yes	1	2	1	Yes	1	Yes	1	Yes	1	2	1	No	0	0	0		1	call EMS (991/997/998)	Immediately	1	MC	2	MC	2	MC
1036	Yes	[document]	09/07/2019	1	Blocks and others - STGABZB	STGABZB1872	0	Yes	1	Yes	1	2	1	Yes	1	No	0	Yes	1	Yes	1	2	1	Yes	1	2	1	Yes	1	Yes	1	Yes	1	2	1	No	0	0	0		1	call EMS (991/997/998)	Immediately	1	EM	1	EM	1	EM
1037	Yes	[document]	09/07/2019	1	Blocks and others - STGABZB	STGABZB1873	0	Yes	1	Yes	1	2	1	Yes	1	No	0	Yes	1	Yes	1	2	1	Yes	1	2	1	Yes	1	Yes	1	Yes	1	2	1	Yes	1	1	1		1	call EMS (991/997/998)	Immediately	1	MC	2	MC	2	MC
1038	Yes	[document]	09/07/2019	1	Ramotswa - STRAM	STRAM0676	0	No	0	No	0	0	0	Yes	1	Yes	1	No	0	No	0	1	1	No	0	0	0	Yes	1	No	0	Yes	1	2	1	No	0	1	1		1	call EMS (991/997/998)	Immediately	1	MC	2	MC	2	MC
1039	Yes	[document]	09/07/2019	1	Ramotswa - STRAM	STRAM0677	0	No	0	No	0	0	0	Yes	1	No	0	No	0	No	0	1	1	Yes	1	1	1	No	0	No	0	No	0	0	0	No	0	0	0		1	call EMS (991/997/998)	Immediately	1	MC	2	MC	2	MC
1040	Yes	[document]	09/07/2019	1	Ramotswa - STRAM	STRAM0678	0	No	0	No	0	0	0	Yes	1	No	0	Yes	1	No	0	1	1	No	0	1	1	No	0	No	0	No	0	0	0	No	0	0	0		1	call EMS (991/997/998)	Immediately	1	WAS	3	WAS	3	MC
1041	Yes	[document]	09/07/2019	1	Ramotswa - STRAM	STRAM0679	0	No	0	No	0	0	0	Yes	1	No	0	No	0	No	0	1	1	No	0	0	0	Yes	1	No	0	No	0	1	1	No	0	0	0		1	call EMS (991/997/998)	Immediately	1	EM	1	EM	1	MC
1042	Yes	[document]	09/07/2019	1	Ramotswa - STRAM	STRAM0680	0	No	0	No	0	0	0	Yes	1	No	0	Yes	1	Yes	1	2	1	No	0	1	1	No	0	No	0	Yes	1	1	1	No	0	0	0		1	call EMS (991/997/998)	Immediately	1	EM	1	WAS	3	WAS
1043	Yes	[document]	09/07/2019	1	Ramotswa - STRAM	STRAM0681	0	Yes	1	No	0	1	1	Yes	1	No	0	Yes	1	No	0	1	1	Yes	1	2	1	No	0	No	0	No	0	0	0	No	0	0	0		1	call EMS (991/997/998)	Immediately	1	MC	2	WAS	3	WAS
1045	Yes	[document]	09/07/2019	1	Ramotswa - STRAM	STRAM0683	0	Yes	1	No	0	1	1	Yes	1	No	0	No	0	Yes	1	2	1	No	0	0	0	No	0	No	0	No	0	0	0	No	0	0	0		1	call EMS (991/997/998)	Immediately	1	MC	2	WAS	3	WAS
1046	Yes	[document]	09/07/2019	1	Ramotswa - STRAM	STRAM0684	0	No	0	Yes	1	1	1	No	0	No	0	Yes	1	Yes	1	1	1	Yes	1	2	1	No	0	No	0	No	0	0	0	No	0	0	0		1	call EMS (991/997/998)	Immediately	1	EM	1	MC	2	MC
1048	Yes	[document]	10/07/2019	1	Ramotswa - STRAM	STRAM0685	0	Yes	1	No	0	1	1	Yes	1	No	0	No	0	No	0	1	1	Yes	1	1	1	No	0	No	0	No	0	0	0	No	0	0	0		1	call EMS (991/997/998)	Immediately	1	EM	1	MC	2	WAS
1049	Yes	[document]	09/07/2019	1	Ramotswa - STRAM	STRAM0686	0	No	0	No	0	0	0	No	0	No	0	Yes	1	No	0	0	0	Yes	1	2	1	No	0	No	0	No	0	0	0	Yes	1	1	1	School	1	call EMS (991/997/998)	Immediately	1	EM	1	MC	2	EM
1050	Yes	[document]	09/07/2019	1	Ramotswa - STRAM	STRAM0687	0	No	0	Yes	1	1	1	No	0	No	0	No	0	No	0	0	0	No	0	0	0	Yes	1	Yes	1	No	0	1	1	No	0	0	0		1	call EMS (991/997/998)	Immediately	1	MC	2	MC	2	MC
1051	Yes	[document]	09/07/2019	1	Ramotswa - STRAM	STRAM0674	0	Yes	1	Yes	1	2	1	No	0	No	0	No	0	Yes	1	1	1	Yes	1	1	1	Yes	1	No	0	Yes	1	2	1	No	0	0	0		1	call EMS (991/997/998)	Immediately	1	EM	1	EM	1	EM
1052,Yes,[document],09/07/2019,1,Ramotswa - STRAM,STRAM0675,0,No,0,No,0,0,0,Yes,1,No,0,Yes,1,No,0,1,1,Yes,1,2,1,No,0,No,0,No,0,0,0,No,0,0,0,,1,call EMS (991/997/998),Immediately,1,EM,1,WAS,3,WAS,3,WAS,3,EM,1,EM,1,MC,2,MC,2,Female,0,60,3,1,Secondary Level,,1,Married,0,No,0,No,1,Yes,0,No,0,No,1,Yes,1,Yes,"sweeping yard,",10,7,420,1,0,No,0,No,0,0,3,Stroke,,90.2,167.5,167.3,167.4,1.674,4,32.188,Norma…
1053	Yes	[document]	10/07/2019	1	Moshupa - STMOSH	STMOSH128	0	No	0	No	0	0	0	No	0	No	0	Yes	1	No	0	0	0	No	0	1	1	Yes	1	No	0	No	0	1	1	Yes	1	1	1	saw patients	1	call EMS (991/997/998)	Immediately	1	EM	1	MC	2	EM
1054	Yes	[document]	10/07/2019	1	Moshupa - STMOSH	STMOSH129	0	No	0	Yes	1	1	1	No	0	No	0	No	0	No	0	0	0	No	0	0	0	No	0	No	0	No	0	0	0	No	0	0	0		1	call EMS (991/997/998)	1 day	0	EM	1	MC	2	EM
1056	Yes	[document]	10/07/2019	1	Moshupa - STMOSH	STMOSH130	0	No	0	Yes	1	1	1	No	0	No	0	No	0	No	0	0	0	No	0	0	0	No	0	No	0	No	0	0	0	No	0	0	0		1	call EMS (991/997/998)	Immediately	1	EM	1	WAS	3	EM
1057	Yes	[document]	10/07/2019	1	Moshupa - STMOSH	STMOSH131	0	No	0	No	0	0	0	No	0	No	0	No	0	No	0	0	0	No	0	0	0	No	0	No	0	No	0	0	0	Yes	1	1	1	school	1	call EMS (991/997/998)	Immediately	1	EM	1	MC	2	EM
1059	Yes	[document]	10/07/2019	1	Moshupa - STMOSH	STMOSH133	0	Yes	1	No	0	1	1	No	0	No	0	No	0	No	0	0	0	No	0	0	0	No	0	No	0	No	0	0	0	Yes	1	1	1	saw patient	1	call EMS (991/997/998)	Immediately	1	EM	1	MC	2	EM
1060	Yes	[document]	10/07/2019	1	Moshupa - STMOSH	STMOSH134	0	No	0	No	0	0	0	No	0	No	0	No	0	No	0	0	0	No	0	0	0	No	0	No	0	No	0	0	0	Yes	1	1	1	saw a patient	1	call EMS (991/997/998)	Immediately	1	EM	1	EM	1	EM
1061	Yes	[document]	10/07/2019	1	Moshupa - STMOSH	STMOSH135	0	No	0	No	0	0	0	No	0	No	0	No	0	No	0	0	0	No	0	0	0	No	0	No	0	No	0	0	0	Yes	1	1	1	saw a neighbourhood	1	call EMS (991/997/998)	Immediately	1	MC	2	MC	2	MC
1062	Yes	[document]	10/07/2019	1	Moshupa - STMOSH	STMOSH136	0	Yes	1	No	0	1	1	No	0	No	0	No	0	No	0	0	0	No	0	0	0	No	0	No	0	No	0	0	0	Yes	1	1	1	school	1	call EMS (991/997/998)	Immediately	1	EM	1	MC	2	EM
1064	Yes	[document]	10/07/2019	1	Blocks and others - STGABZB	STGABZB1874	0	Yes	1	Yes	1	2	1	Yes	1	No	0	Yes	1	Yes	1	2	1	Yes	1	2	1	Yes	1	Yes	1	Yes	1	2	1	No	0	0	0		1	call EMS (991/997/998)	Immediately	1	MC	2	MC	2	MC
1065	Yes	[document]	10/07/2019	1	Blocks and others - STGABZB	STGABZB1875	0	Yes	1	Yes	1	2	1	Yes	1	No	0	Yes	1	Yes	1	2	1	Yes	1	2	1	Yes	1	Yes	1	Yes	1	2	1	No	0	0	0		1	call EMS (991/997/998)	Immediately	1	MC	2	MC	2	MC
1067	Yes	[document]	10/07/2019	1	Blocks and others - STGABZB	STGABZB1877	0	Yes	1	Yes	1	2	1	Yes	1	No	0	Yes	1	Yes	1	2	1	Yes	1	2	1	Yes	1	Yes	1	Yes	1	2	1	No	0	0	0		1	call EMS (991/997/998)	Immediately	1	MC	2	MC	2	MC
1068	Yes	[document]	10/07/2019	1	Blocks and others - STGABZB	STGABZB1878	0	Yes	1	Yes	1	2	1	Yes	1	No	0	Yes	1	Yes	1	2	1	Yes	1	2	1	Yes	1	Yes	1	Yes	1	2	1	No	0	0	0		1	call EMS (991/997/998)	Immediately	1	MC	2	EM	1	EM
1070	Yes	[document]	10/07/2019	1	Blocks and others - STGABZB	STGABZB1880	0	Yes	1	Yes	1	2	1	Yes	1	No	0	Yes	1	Yes	1	2	1	Yes	1	2	1	Yes	1	Yes	1	Yes	1	2	1	No	0	0	0		1	call EMS (991/997/998)	Immediately	1	EM	1	EM	1	EM
1071	Yes	[document]	10/07/2019	1	Blocks and others - STGABZB	STGABZB1881	0	Yes	1	Yes	1	2	1	Yes	1	No	0	Yes	1	Yes	1	2	1	Yes	1	2	1	Yes	1	Yes	1	Yes	1	2	1	No	0	0	0		1	call EMS (991/997/998)	Immediately	1	EM	1	EM	1	EM
1072	Yes	[document]	10/07/2019	1	Blocks and others - STGABZB	STGABZB1882	0	Yes	1	Yes	1	2	1	Yes	1	Yes	1	Yes	1	Yes	1	2	1	Yes	1	2	1	Yes	1	Yes	1	Yes	1	2	1	No	0	1	1		1	call EMS (991/997/998)	Immediately	1	EM	1	EM	1	EM
1082	Yes	[document]	10/07/2019	1	Old Naledi/Bontleng /Tsolamosese - STGABZT	STGABZT1311	0	No	0	Yes	1	1	1	No	0	No	0	No	0	No	0	0	0	No	0	0	0	No	0	No	0	No	0	0	0	No	0	0	0		1	call EMS (991/997/998)	Immediately	1	MC	2	MC	2	MC
1084	Yes	[document]	10/07/2019	1	Old Naledi/Bontleng /Tsolamosese - STGABZT	STGABZT1313	0	Yes	1	No	0	1	1	No	0	No	0	No	0	No	0	0	0	No	0	0	0	No	0	No	0	No	0	0	0	No	0	0	0		1	call EMS (991/997/998)	Immediately	1	WAS	3	WAS	3	WAS
1085	Yes	[document]	10/07/2019	1	Old Naledi/Bontleng /Tsolamosese - STGABZT	STGABZT1314	0	No	0	No	0	0	0	No	0	No	0	No	0	No	0	0	0	No	0	0	0	No	0	No	0	No	0	0	0	No	0	0	0		1	call EMS (991/997/998)	Immediately	1	MC	2	MC	2	MC
1086	Yes	[document]	10/07/2019	1	Old Naledi/Bontleng /Tsolamosese - STGABZT	STGABZT1315	0	Yes	1	No	0	1	1	No	0	No	0	No	0	No	0	0	0	No	0	0	0	No	0	No	0	No	0	0	0	No	0	0	0		1	call EMS (991/997/998)	Immediately	1	MC	2	MC	2	WAS
1087	Yes	[document]	10/07/2019	1	Old Naledi/Bontleng /Tsolamosese - STGABZT	STGABZT1316	0	No	0	No	0	0	0	No	0	No	0	Yes	1	No	0	0	0	No	0	1	1	No	0	No	0	No	0	0	0	No	0	0	0		1	call EMS (991/997/998)	1 day	0	WAS	3	WAS	3	WAS
1090	Yes	[document]	10/07/2019	1	Old Naledi/Bontleng /Tsolamosese - STGABZT	STGABZT1319	0	No	0	No	0	0	0	No	0	No	0	No	0	No	0	0	0	No	0	0	0	No	0	No	0	No	0	0	0	No	0	0	0		1	call EMS (991/997/998)	Immediately	1	WAS	3	WAS	3	WAS
1091	Yes	[document]	10/07/2019	1	Old Naledi/Bontleng /Tsolamosese - STGABZT	STGABZT1320	0	No	0	Yes	1	1	1	No	0	No	0	No	0	No	0	0	0	No	0	0	0	No	0	No	0	No	0	0	0	No	0	0	0		1	call EMS (991/997/998)	Immediately	1	MC	2	MC	2	WAS
1093	Yes	[document]	10/07/2019	1	Old Naledi/Bontleng /Tsolamosese - STGABZT	STGABZT1322	0	No	0	No	0	0	0	No	0	No	0	No	0	No	0	0	0	No	0	0	0	No	0	No	0	No	0	0	0	Yes	1	1	1	Neighbour	1	call EMS (991/997/998)	Immediately	1	MC	2	WAS	3	WAS
1096	Yes	[document]	11/07/2019	1	Old Naledi/Bontleng /Tsolamosese - STGABZT	STGABZT1325	0	Yes	1	No	0	1	1	No	0	No	0	No	0	No	0	0	0	No	0	0	0	No	0	No	0	No	0	0	0	No	0	0	0		1	call EMS (991/997/998)	1 day	0	WAS	3	WAS	3	WAS
1097	Yes	[document]	11/07/2019	1	Old Naledi/Bontleng /Tsolamosese - STGABZT	STGABZT1326	0	No	0	No	0	0	0	No	0	No	0	No	0	No	0	0	0	No	0	0	0	No	0	No	0	No	0	0	0	No	0	0	0		1	call EMS (991/997/998)	Immediately	1	MC	2	WAS	3	WAS
1098	Yes	[document]	11/07/2019	1	Old Naledi/Bontleng /Tsolamosese - STGABZT	STGABZT1327	0	Yes	1	No	0	1	1	No	0	No	0	No	0	No	0	0	0	No	0	0	0	No	0	No	0	No	0	0	0	No	0	0	0		1	call EMS (991/997/998)	1 day	0	WAS	3	WAS	3	MC
1099	Yes	[document]	11/07/2019	1	Old Naledi/Bontleng /Tsolamosese - STGABZT	STGABZ1328	0	No	0	No	0	0	0	No	0	No	0	No	0	No	0	0	0	No	0	0	0	No	0	No	0	No	0	0	0	Yes	1	1	1	Neighbour	1	call EMS (991/997/998)	Immediately	1	MC	2	MC	2	MC
1100	Yes	[document]	11/07/2019	1	Old Naledi/Bontleng /Tsolamosese - STGABZT	STGABZT1329	0	No	0	Yes	1	1	1	No	0	No	0	No	0	No	0	0	0	No	0	0	0	No	0	No	0	No	0	0	0	No	0	0	0		1	call EMS (991/997/998)	Immediately	1	MC	2	MC	2	MC
1101	Yes	[document]	11/07/2019	1	Old Naledi/Bontleng /Tsolamosese - STGABZT	STGABZT1330	0	No	0	No	0	0	0	No	0	No	0	No	0	No	0	0	0	No	0	0	0	No	0	No	0	No	0	0	0	Yes	1	1	1	Neighbour	1	call EMS (991/997/998)	Immediately	1	MC	2	MC	2	MC
1102	Yes	[document]	11/07/2019	1	Old Naledi/Bontleng /Tsolamosese - STGABZT	STGABZT1331	0	No	0	Yes	1	1	1	No	0	No	0	No	0	No	0	0	0	No	0	0	0	No	0	No	0	No	0	0	0	No	0	0	0		1	call EMS (991/997/998)	Immediately	1	MC	2	WAS	3	WAS
1103	Yes	[document]	11/07/2019	1	Old Naledi/Bontleng /Tsolamosese - STGABZT	STGABZT1332	0	Yes	1	No	0	1	1	No	0	No	0	No	0	No	0	0	0	No	0	0	0	No	0	No	0	No	0	0	0	No	0	0	0		1	call EMS (991/997/998)	Immediately	1	MC	2	MC	2	WAS
1105	Yes	[document]	11/07/2019	1	Old Naledi/Bontleng /Tsolamosese - STGABZT	STGABZT1334	0	No	0	No	0	0	0	No	0	Yes	1	No	0	No	0	0	0	No	0	0	0	No	0	No	0	No	0	0	0	No	0	1	1		1	call EMS (991/997/998)	Immediately	1	MC	2	MC	2	MC
1106	Yes	[document]	11/07/2019	1	Moshupa - STMOSH	STMOSH139	0	No	0	Yes	1	1	1	No	0	No	0	No	0	No	0	0	0	No	0	0	0	No	0	No	0	No	0	0	0	Yes	1	1	1	saw patients	1	call EMS (991/997/998)	7 hours	0	EM	1	MC	2	EM
1107	Yes	[document]	11/07/2019	1	Moshupa - STMOSH	STMOSH140	0	No	0	No	0	0	0	No	0	Yes	1	No	0	No	0	0	0	No	0	0	0	No	0	No	0	No	0	0	0	No	0	1	1		1	call EMS (991/997/998)	Immediately	1	EM	1	MC	2	EM
1108	Yes	[document]	11/07/2019	1	Moshupa - STMOSH	STMOSH141	0	No	0	Yes	1	1	1	No	0	No	0	No	0	No	0	0	0	No	0	0	0	No	0	No	0	No	0	0	0	Yes	1	1	1	saw patient	1	call EMS (991/997/998)	Immediately	1	EM	1	MC	2	EM
1109	Yes	[document]	11/07/2019	1	Moshupa - STMOSH	STMOSH142	0	No	0	Yes	1	1	1	No	0	No	0	No	0	No	0	0	0	No	0	0	0	No	0	No	0	No	0	0	0	No	0	0	0		1	call EMS (991/997/998)	Immediately	1	EM	1	MC	2	EM
1110	Yes	[document]	11/07/2019	1	Moshupa - STMOSH	STMOSH143	0	No	0	No	0	0	0	No	0	No	0	No	0	No	0	0	0	No	0	0	0	No	0	No	0	No	0	0	0	Yes	1	1	1	school	1	call EMS (991/997/998)	1 day	0	EM	1	MC	2	EM
1111	Yes	[document]	11/07/2019	1	Moshupa - STMOSH	STMOSH144	0	No	0	No	0	0	0	No	0	No	0	No	0	No	0	0	0	No	0	0	0	No	0	No	0	No	0	0	0	Yes	1	1	1	school	1	call EMS (991/997/998)	Immediately	1	EM	1	EM	1	WAS
1112	Yes	[document]	11/07/2019	1	Moshupa - STMOSH	STMOSH145	0	Yes	1	No	0	1	1	No	0	No	0	Yes	1	No	0	0	0	Yes	1	2	1	No	0	No	0	No	0	0	0	No	0	0	0		1	call EMS (991/997/998)	Immediately	1	EM	1	MC	2	EM
1114	Yes	[document]	11/07/2019	1	Moshupa - STMOSH	STMOSH 147	0	Yes	1	Yes	1	2	1	No	0	No	0	No	0	No	0	0	0		0	0	0	No	0	No	0	No	0	0	0	Yes	1	1	1	saw and had patient relatives	1	call EMS (991/997/998)	Immediately	1	EM	1	MC	2	EM
1116	Yes	[document]	11/07/2019	1	Blocks and others - STGABZB	STGABZ6B1884	0	Yes	1	Yes	1	2	1	Yes	1	No	0	Yes	1	Yes	1	2	1	Yes	1	2	1	Yes	1	Yes	1	Yes	1	2	1	No	0	0	0		1	call EMS (991/997/998)	Immediately	1	MC	2	MC	2	MC
1117	Yes	[document]	11/07/2019	1	Blocks and others - STGABZB	STGABZ6B1885	0	Yes	1	Yes	1	2	1	Yes	1	No	0	Yes	1	Yes	1	2	1	Yes	1	2	1	Yes	1	Yes	1	Yes	1	2	1	No	0	0	0		1	call EMS (991/997/998)	Immediately	1	MC	2	MC	2	MC
1119	Yes	[document]	11/07/2019	1	Blocks and others - STGABZB	STGABZB1887	0	Yes	1	Yes	1	2	1	Yes	1	No	0	Yes	1	Yes	1	2	1	Yes	1	2	1	Yes	1	Yes	1	Yes	1	2	1	No	0	0	0		1	call EMS (991/997/998)	Immediately	1	EM	1	EM	1	EM
1120	Yes	[document]	11/07/2019	1	Blocks and others - STGABZB	STGABZB1888	0	Yes	1	Yes	1	2	1	Yes	1	No	0	Yes	1	Yes	1	2	1	Yes	1	2	1	Yes	1	Yes	1	Yes	1	2	1	No	0	0	0		1	call EMS (991/997/998)	Immediately	1	MC	2	MC	2	MC
1121	Yes	[document]	11/07/2019	1	Blocks and others - STGABZB	STGABZ 1638	0	Yes	1	Yes	1	2	1	Yes	1	No	0	Yes	1	Yes	1	2	1	Yes	1	2	1	Yes	1	Yes	1	Yes	1	2	1	No	0	0	0		1	call EMS (991/997/998)	Immediately	1	EM	1	EM	1	EM
1122	Yes	[document]	11/07/2019	1	Blocks and others - STGABZB	STGABZ 1639	0	Yes	1	Yes	1	2	1	Yes	1	No	0	Yes	1	Yes	1	2	1	Yes	1	2	1	Yes	1	Yes	1	Yes	1	2	1	No	0	0	0		1	call EMS (991/997/998)	Immediately	1	EM	1	EM	1	EM
1123	Yes	[document]	11/07/2019	1	Blocks and others - STGABZB	STGABZB 1639	0	Yes	1	Yes	1	2	1	Yes	1	No	0	Yes	1	Yes	1	2	1	Yes	1	2	1	Yes	1	Yes	1	Yes	1	2	1	No	0	0	0		1	call EMS (991/997/998)	Immediately	1	EM	1	WAS	3	WAS
1124	Yes	[document]	11/07/2019	1	Blocks and others - STGABZB	STGABZB 1640	0	Yes	1	Yes	1	2	1	No	0	No	0	No	0	No	0	0	0	No	0	0	0	Yes	1	No	0	Yes	1	2	1	No	0	0	0		1	call EMS (991/997/998)	Immediately	1	EM	1	EM	1	EM
1125	Yes	[document]	11/07/2019	1	Blocks and others - STGABZB	STGABZB 1641	0	No	0	No	0	0	0	Yes	1	No	0	Yes	1	Yes	1	2	1	Yes	1	2	1	No	0	Yes	1	No	0	0	0	No	0	0	0		1	call EMS (991/997/998)	Immediately	1	EM	1	EM	1	EM
1126	Yes	[document]	11/07/2019	1	Blocks and others - STGABZB	STGABZB 1642	0	No	0	No	0	0	0	Yes	1	No	0	Yes	1	Yes	1	2	1	Yes	1	2	1	Yes	1	Yes	1	Yes	1	2	1	No	0	0	0		1	call EMS (991/997/998)	Immediately	1	EM	1	EM	1	EM
1127	Yes	[document]	11/07/2019	1	Blocks and others - STGABZB	STGABZB 1643	0	No	0	Yes	1	1	1	Yes	1	No	0	Yes	1	No	0	1	1	Yes	1	2	1	No	0	No	0	No	0	0	0	No	0	0	0		1	call EMS (991/997/998)	Immediately	1	EM	1	EM	1	EM
1128	Yes	[document]	11/07/2019	1	Blocks and others - STGABZB	STGABZB 1644	0	No	0	No	0	0	0	Yes	1	No	0	Yes	1	No	0	1	1	Yes	1	2	1	No	0	Yes	1	No	0	0	0	No	0	0	0		1	call EMS (991/997/998)	Immediately	1	EM	1	EM	1	EM
1129	Yes	[document]	11/07/2019	1	Blocks and others - STGABZB	STGABZB 1645	0	No	0	No	0	0	0	Yes	1	No	0	Yes	1	No	0	1	1	Yes	1	2	1	No	0	No	0	No	0	0	0	No	0	0	0		1	call EMS (991/997/998)	Immediately	1	EM	1	EM	1	EM
1130	Yes	[document]	11/07/2019	1	Blocks and others - STGABZB	STGABZB 1647	0	No	0	No	0	0	0	Yes	1	No	0	Yes	1	No	0	1	1	Yes	1	2	1	No	0	No	0	Yes	1	1	1	No	0	0	0		1	call EMS (991/997/998)	Immediately	1	EM	1	EM	1	EM
1131	Yes	[document]	10/07/2019	1	Ramotswa - STRAM	STRAM0676	0	Yes	1	No	0	1	1	Yes	1	No	0	No	0	No	0	1	1	Yes	1	1	1	No	0	No	0	No	0	0	0	No	0	0	0		1	call EMS (991/997/998)	Immediately	1	WAS	3	WAS	3	MC
1132	Yes	[document]	10/07/2019	1	Ramotswa - STRAM	STRAM0677	0	No	0	Yes	1	1	1	Yes	1	No	0	No	0	No	0	1	1	Yes	1	1	1	No	0	No	0	No	0	0	0	No	0	0	0		1	call EMS (991/997/998)	Immediately	1	MC	2	MC	2	MC
1133	Yes	[document]	10/07/2019	1	Ramotswa - STRAM	STRAM0678	0	Yes	1	No	0	1	1	No	0	No	0	No	0	No	0	0	0	No	0	0	0	No	0	No	0	No	0	0	0	No	0	0	0		1	call EMS (991/997/998)	Immediately	1	EM	1	EM	1	EM
1134	Yes	[document]	10/07/2019	1	Ramotswa - STRAM	STRAM0679	0	Yes	1	No	0	1	1	Yes	1	No	0	No	0	No	0	1	1	Yes	1	1	1	No	0	No	0	No	0	0	0	No	0	0	0		1	call EMS (991/997/998)	Immediately	1	MC	2	WAS	3	No
1135	Yes	[document]	10/07/2019	1	Ramotswa - STRAM	STRAM0680	0	No	0	Yes	1	1	1	No	0	No	0	No	0	No	0	0	0	No	0	0	0	No	0	No	0	No	0	0	0	No	0	0	0		1	call EMS (991/997/998)	Immediately	1	MC	2	MC	2	MC
1136	Yes	[document]	10/07/2019	1	Ramotswa - STRAM	STRAM0681	0	Yes	1	No	0	1	1	No	0	No	0	No	0	No	0	0	0	No	0	0	0	No	0	No	0	No	0	0	0	No	0	0	0		1	call EMS (991/997/998)	Immediately	1	EM	1	WAS	3	WAS
1137	Yes	[document]	10/07/2019	1	Ramotswa - STRAM	STRAM0682	0	Yes	1	No	0	1	1	No	0	No	0	Yes	1	No	0	0	0	No	0	1	1	No	0	No	0	No	0	0	0	No	0	0	0		1	call EMS (991/997/998)	Immediately	1	EM	1	WAS	3	EM
1138	Yes	[document]	10/07/2019	1	Ramotswa - STRAM	STRAM0683	0	No	0	No	0	0	0	Yes	1	No	0	No	0	Yes	1	2	1	No	0	0	0	No	0	No	0	No	0	0	0	No	0	0	0		1	call EMS (991/997/998)	Immediately	1	EM	1	MC	2	MC
1139	Yes	[document]	10/07/2019	1	Ramotswa - STRAM	STRAM0684	0	No	0	No	0	0	0	Yes	1	No	0	No	0	Yes	1	2	1	No	0	0	0	No	0	No	0	No	0	0	0	No	0	0	0		1	call EMS (991/997/998)	Immediately	1	EM	1	EM	1	WAS
1140	Yes	[document]	10/07/2019	1	Ramotswa - STRAM	STRAM0685	0	No	0	No	0	0	0	Yes	1	No	0	No	0	Yes	1	2	1	No	0	0	0	Yes	1	No	0	No	0	1	1	No	0	0	0		1	call EMS (991/997/998)	Immediately	1	EM	1	EM	1	EM
1141	Yes	[document]	10/07/2019	1	Ramotswa - STRAM	STRAM0686	0	No	0	Yes	1	1	1	No	0	No	0	Yes	1	No	0	0	0	No	0	1	1	No	0	No	0	No	0	0	0	No	0	0	0		1	call EMS (991/997/998)	Immediately	1	MC	2	MC	2	MC
1142	Yes	[document]	10/07/2019	1	Ramotswa - STRAM	STRAM0687	0	No	0	No	0	0	0	Yes	1	No	0	Yes	1	No	0	1	1	No	0	1	1	No	0	No	0	No	0	0	0	No	0	0	0		1	call EMS (991/997/998)	Immediately	1	EM	1	No	3	MC
1143	Yes	[document]	10/07/2019	1	Ramotswa - STRAM	STRAM0688	0	No	0	No	0	0	0	Yes	1	Yes	1	Yes	1	No	0	1	1	No	0	1	1	Yes	1	No	0	Yes	1	2	1	No	0	1	1		1	call EMS (991/997/998)	Immediately	1	EM	1	WAS	3	WAS
1145	Yes	[document]	12/07/2019	1	Moshupa - STMOSH	STMOSH148	0	No	0	No	0	0	0	No	0	No	0	Yes	1	No	0	0	0	Yes	1	2	1	No	0	No	0	No	0	0	0	No	0	0	0		1	call EMS (991/997/998)	Immediately	1	EM	1	MC	2	EM
1146	Yes	[document]	12/07/2019	1	Moshupa - STMOSH	STMOSH149	0	Yes	1	No	0	1	1	No	0	No	0	No	0	No	0	0	0	No	0	0	0	No	0	No	0	No	0	0	0	Yes	1	1	1	school	1	call EMS (991/997/998)	Immediately	1	EM	1	WAS	3	EM
1147	Yes	[document]	12/07/2019	1	Moshupa - STMOSH	STMOSH150	0	Yes	1	No	0	1	1	No	0	No	0	No	0	No	0	0	0	No	0	0	0	No	0	No	0	No	0	0	0	Yes	1	1	1	school	1	call EMS (991/997/998)	1 day	0	EM	1	MC	2	EM
1148	Yes	[document]	12/07/2019	1	Moshupa - STMOSH	STMOSH150	0	No	0	Yes	1	1	1	No	0	No	0	No	0	No	0	0	0	No	0	0	0	No	0	No	0	No	0	0	0	No	0	0	0		1	call EMS (991/997/998)	Immediately	1	EM	1	MC	2	MC
1150	Yes	[document]	12/07/2019	1	Moshupa - STMOSH	STMOSH151	0	Yes	1	No	0	1	1	No	0	No	0	No	0	No	0	0	0	No	0	0	0	No	0	No	0	No	0	0	0	No	0	0	0		1	call EMS (991/997/998)	Immediately	1	EM	1	MC	2	EM
1151	Yes	[document]	12/07/2019	1	Moshupa - STMOSH	STMOSH153	0	Yes	1	No	0	1	1	No	0	No	0	No	0	No	0	0	0	No	0	0	0	No	0	No	0	No	0	0	0	Yes	1	1	1	school	1	call EMS (991/997/998)	Immediately	1	EM	1	MC	2	EM
1152	Yes	[document]	12/07/2019	1	Moshupa - STMOSH	STMOSH153	0	No	0	Yes	1	1	1	No	0	No	0	Yes	1	No	0	0	0	Yes	1	2	1	No	0	No	0	No	0	0	0	No	0	0	0		1	call EMS (991/997/998)	Immediately	1	EM	1	MC	2	EM
1153	Yes	[document]	12/07/2019	1	Moshupa - STMOSH	STMOSH154	0	Yes	1	No	0	1	1	No	0	No	0	Yes	1	No	0	0	0	Yes	1	2	1	No	0	No	0	No	0	0	0	Yes	1	1	1	School	1	call EMS (991/997/998)	Immediately	1	EM	1	MC	2	EM
1155	Yes	[document]	12/07/2019	1	Blocks and others - STGABZB	STGABZB 1643	0	No	0	No	0	0	0	Yes	1	No	0	Yes	1	No	0	1	1	Yes	1	2	1	No	0	No	0	Yes	1	1	1	No	0	0	0		1	call EMS (991/997/998)	Immediately	1	EM	1	EM	1	EM
1156	Yes	[document]	12/07/2019	1	Blocks and others - STGABZB	STGABZB 1644	0	No	0	No	0	0	0	Yes	1	No	0	Yes	1	No	0	1	1	Yes	1	2	1	No	0	Yes	1	No	0	0	0	No	0	0	0		1	call EMS (991/997/998)	Immediately	1	EM	1	EM	1	EM
1157	Yes	[document]	12/07/2019	1	Blocks and others - STGABZB	STGABZB 1645	0	No	0	No	0	0	0	Yes	1	No	0	Yes	1	No	0	1	1	Yes	1	2	1	Yes	1	No	0	Yes	1	2	1	No	0	0	0		1	call EMS (991/997/998)	Immediately	1	EM	1	EM	1	EM
1158	Yes	[document]	12/07/2019	1	Blocks and others - STGABZB	STGABZB 1646	0	No	0	No	0	0	0	Yes	1	No	0	Yes	1	No	0	1	1	Yes	1	2	1	No	0	No	0	Yes	1	1	1	No	0	0	0		1	call EMS (991/997/998)	Immediately	1	EM	1	EM	1	EM
1159	Yes	[document]	12/07/2019	1	Blocks and others - STGABZB	STGABZB 16	0	No	0	No	0	0	0	Yes	1	No	0	Yes	1	No	0	1	1	Yes	1	2	1	No	0	No	0	No	0	0	0	No	0	0	0		1	call EMS (991/997/998)	Immediately	1	EM	1	EM	1	EM
1160	Yes	[document]	12/07/2019	1	Blocks and others - STGABZB	STGABZB 1647	0	No	0	No	0	0	0	Yes	1	Yes	1	Yes	1	No	0	1	1	Yes	1	2	1	No	0	No	0	No	0	0	0	No	0	1	1		1	call EMS (991/997/998)	Immediately	1	EM	1	EM	1	EM
1162	Yes	[document]	12/07/2019	1	Blocks and others - STGABZB	STGABZB1892	0	Yes	1	Yes	1	2	1	Yes	1	No	0	Yes	1	Yes	1	2	1	Yes	1	2	1	Yes	1	Yes	1	Yes	1	2	1	No	0	0	0		1	call EMS (991/997/998)	Immediately	1	EM	1	EM	1	EM
1164	Yes	[document]	12/07/2019	1	Blocks and others - STGABZB	STGABZB1894	0	Yes	1	Yes	1	2	1	Yes	1	No	0	Yes	1	Yes	1	2	1	Yes	1	2	1	Yes	1	Yes	1	Yes	1	2	1	No	0	0	0		1	call EMS (991/997/998)	Immediately	1	EM	1	EM	1	EM
1165	Yes	[document]	12/07/2019	1	Blocks and others - STGABZB	STGABZB1889	0	Yes	1	Yes	1	2	1	Yes	1	No	0	Yes	1	Yes	1	2	1	Yes	1	2	1	Yes	1	Yes	1	Yes	1	2	1	No	0	0	0		1	call EMS (991/997/998)	Immediately	1	EM	1	EM	1	EM
1167	Yes	[document]	11/07/2019	1	Ramotswa - STRAM	STRAM0689	0	No	0	No	0	0	0	Yes	1	No	0	No	0	No	0	1	1	Yes	1	1	1	No	0	No	0	No	0	0	0	No	0	0	0		1	call EMS (991/997/998)	Immediately	1	MC	2	MC	2	WAS
1168	Yes	[document]	11/07/2019	1	Ramotswa - STRAM	STRAM0690	0	Yes	1	No	0	1	1	No	0	No	0	Yes	1	Yes	1	1	1	Yes	1	2	1	No	0	Yes	1	No	0	0	0	No	0	0	0		1	call EMS (991/997/998)	Immediately	1	EM	1	EM	1	No
1169	Yes	[document]	11/07/2019	1	Ramotswa - STRAM	STRAM0691	0	No	0	Yes	1	1	1	No	0	No	0	Yes	1	No	0	0	0	No	0	1	1	No	0	No	0	No	0	0	0	No	0	0	0		1	call EMS (991/997/998)	Immediately	1	EM	1	WAS	3	EM
1170	Yes	[document]	11/07/2019	1	Ramotswa - STRAM	STRAM0692	0	No	0	No	0	0	0	Yes	1	No	0	No	0	No	0	1	1	No	0	0	0	No	0	No	0	No	0	0	0	Yes	1	1	1	School	1	call EMS (991/997/998)	Immediately	1	MC	2	MC	2	WAS
1171	Yes	[document]	11/07/2019	1	Ramotswa - STRAM	STRAM0693	0	Yes	1	No	0	1	1	No	0	No	0	Yes	1	No	0	0	0	No	0	1	1	No	0	No	0	No	0	0	0	No	0	0	0		1	call EMS (991/997/998)	Immediately	1	EM	1	EM	1	WAS
1172	Yes	[document]	11/07/2019	1	Ramotswa - STRAM	STRAM0694	0	No	0	No	0	0	0	Yes	1	No	0	Yes	1	No	0	1	1	Yes	1	2	1	No	0	No	0	No	0	0	0	No	0	0	0		1	call EMS (991/997/998)	Immediately	1	MC	2	EM	1	EM
1173	Yes	[document]	11/07/2019	1	Ramotswa - STRAM	STRAM0695	0	No	0	No	0	0	0	Yes	1	No	0	Yes	1	No	0	1	1	Yes	1	2	1	Yes	1	No	0	No	0	1	1	No	0	0	0		1	call EMS (991/997/998)	Immediately	1	MC	2	MC	2	MC
1174	Yes	[document]	11/07/2019	1	Ramotswa - STRAM	STRAM0696	0	No	0	No	0	0	0	No	0	No	0	Yes	1	No	0	0	1	Yes	0	1	1	Yes	1	Yes	1	No	0	1	1	No	0	0	0		1	call EMS (991/997/998)	Immediately	1	MC	2	EM	1	EM
1175	Yes	[document]	11/07/2019	1	Ramotswa - STRAM	STRAM0697	0	No	0	No	0	0	0	Yes	1	No	0	Yes	1	No	0	1	1	Yes	1	2	1	No	0	No	0	No	0	0	0	No	0	0	0		1	call EMS (991/997/998)	Immediately	1	EM	1	EM	1	MC
1176	Yes	[document]	11/07/2019	1	Ramotswa - STRAM	STRAM0698	0	No	0	Yes	1	1	1	No	0	No	0	Yes	1	Yes	1	1	1	No	0	1	1	No	0	No	0	No	0	0	0	No	0	0	0		1	call EMS (991/997/998)	Immediately	1	EM	1	EM	1	MC
1177	Yes	[document]	13/07/2019	1	Old Naledi/Bontleng /Tsolamosese - STGABZT	STGABZT1335	0	No	0	Yes	1	1	1	No	0	No	0	No	0	No	0	0	0	No	0	0	0	No	0	No	0	No	0	0	0	No	0	0	0		1	call EMS (991/997/998)	Immediately	1	MC	2	MC	2	MC
1178	Yes	[document]	13/07/2019	1	Old Naledi/Bontleng /Tsolamosese - STGABZT	STGABZT1336	0	Yes	1	No	0	1	1	No	0	No	0	No	0	No	0	0	0	No	0	0	0	No	0	No	0	No	0	0	0	No	0	0	0		1	call EMS (991/997/998)	Immediately	1	MC	2	MC	2	WAS
1180	Yes	[document]	14/07/2019	1	Old Naledi/Bontleng /Tsolamosese - STGABZT	STGABZT1338	0	No	0	Yes	1	1	1	No	0	No	0	No	0	No	0	0	0	No	0	0	0	No	0	No	0	No	0	0	0	No	0	0	0		1	call EMS (991/997/998)	Immediately	1	WAS	3	WAS	3	WAS
1181	Yes	[document]	15/07/2019	1	Old Naledi/Bontleng /Tsolamosese - STGABZT	STGABZT1339	0	Yes	1	Yes	1	2	1	No	0	No	0	No	0	No	0	0	0	No	0	0	0	No	0	No	0	No	0	0	0	No	0	0	0		1	call EMS (991/997/998)	Immediately	1	MC	2	MC	2	WAS
1182	Yes	[document]	15/07/2019	1	Old Naledi/Bontleng /Tsolamosese - STGABZT	STGABZT1340	0	No	0	Yes	1	1	1	No	0	No	0	No	0	No	0	0	0	No	0	0	0	No	0	No	0	No	0	0	0	No	0	0	0		1	call EMS (991/997/998)	Immediately	1	MC	2	WAS	3	MC
1183	Yes	[document]	15/07/2019	1	Old Naledi/Bontleng /Tsolamosese - STGABZT	STGABZT1341	0	Yes	1	No	0	1	1	No	0	No	0	No	0	No	0	0	0	No	0	0	0	No	0	No	0	No	0	0	0	No	0	0	0		1	call EMS (991/997/998)	Immediately	1	MC	2	MC	2	MC
1184	Yes	[document]	15/07/2019	1	Old Naledi/Bontleng /Tsolamosese - STGABZT	STGABZT1342	0	No	0	Yes	1	1	1	No	0	No	0	No	0	No	0	0	0	No	0	0	0	No	0	No	0	No	0	0	0	No	0	0	0		1	call EMS (991/997/998)	Immediately	1	MC	2	MC	2	WAS
1185	Yes	[document]	15/07/2019	1	Old Naledi/Bontleng /Tsolamosese - STGABZT	STGABZT1343	0	No	0	Yes	1	1	1	No	0	No	0	No	0	No	0	0	0	No	0	0	0	No	0	No	0	No	0	0	0	No	0	0	0		1	call EMS (991/997/998)	Immediately	1	MC	2	MC	2	WAS
1186	Yes	[document]	15/07/2019	1	Old Naledi/Bontleng /Tsolamosese - STGABZT	STGABZT1344	0	Yes	1	No	0	1	1	No	0	No	0	No	0	No	0	0	0	No	0	0	0	No	0	No	0	No	0	0	0	No	0	0	0		1	call EMS (991/997/998)	Immediately	1	MC	2	WAS	3	WAS
1187	Yes	[document]	15/07/2019	1	Old Naledi/Bontleng /Tsolamosese - STGABZT	STGABZT1345	0	No	0	No	0	0	0	No	0	No	0	Yes	1	No	0	0	0	No	0	1	1	No	0	No	0	No	0	0	0	No	0	0	0		1	call EMS (991/997/998)	1 day	0	WAS	3	WAS	3	WAS
1188	Yes	[document]	15/07/2019	1	Old Naledi/Bontleng /Tsolamosese - STGABZT	STGABZT1346	0	Yes	1	No	0	1	1	No	0	No	0	No	0	No	0	0	0	No	0	0	0	No	0	No	0	No	0	0	0	No	0	0	0		1	call EMS (991/997/998)	Immediately	1	MC	2	WAS	3	MC
1189	Yes	[document]	15/07/2019	1	Old Naledi/Bontleng /Tsolamosese - STGABZT	STGABZT1347	0	Yes	1	No	0	1	1	No	0	No	0	No	0	No	0	0	0	No	0	0	0	No	0	No	0	No	0	0	0	No	0	0	0		1	call EMS (991/997/998)	Immediately	1	MC	2	MC	2	WAS
1190	Yes	[document]	15/07/2019	1	Old Naledi/Bontleng /Tsolamosese - STGABZT	STGABZT1348	0	No	0	No	0	0	0	No	0	No	0	No	0	No	0	0	0	No	0	0	0	No	0	No	0	No	0	0	0	Yes	1	1	1	Neighbour	1	call EMS (991/997/998)	Immediately	1	MC	2	MC	2	MC
1191	Yes	[document]	15/07/2019	1	Old Naledi/Bontleng /Tsolamosese - STGABZT	STGABZT1349	0	No	0	Yes	1	1	1	No	0	No	0	No	0	No	0	0	0	No	0	0	0	No	0	No	0	No	0	0	0	No	0	0	0		1	call EMS (991/997/998)	Immediately	1	WAS	3	MC	2	MC
1192	Yes	[document]	12/07/2019	1	Moshupa - STMOSH	STMOSH148	0	No	0	No	0	0	0	No	0	No	0	Yes	1	No	0	0	0	Yes	1	2	1	No	0	No	0	No	0	0	0	No	0	0	0		1	call EMS (991/997/998)	Immediately	1	EM	1	MC	2	EM
1193	Yes	[document]	12/07/2019	1	Moshupa - STMOSH	STMOSH149	0	Yes	1	No	0	1	1	No	0	No	0	No	0	No	0	0	0	No	0	0	0	No	0	No	0	No	0	0	0	Yes	1	1	1	school	1	call EMS (991/997/998)	Immediately	1	EM	1	WAS	3	EM
1194	Yes	[document]	12/07/2019	1	Moshupa - STMOSH	STMOSH150	0	Yes	1	No	0	1	1	No	0	No	0	No	0	No	0	0	0	No	0	0	0	No	0	No	0	No	0	0	0	Yes	1	1	1	school	1	call EMS (991/997/998)	1 day	0	EM	1	MC	2	EM
1195	Yes	[document]	12/07/2019	1	Moshupa - STMOSH	STMOSH150	0	No	0	Yes	1	1	1	No	0	No	0	No	0	No	0	0	0	No	0	0	0	No	0	No	0	No	0	0	0	No	0	0	0		1	call EMS (991/997/998)	Immediately	1	EM	1	MC	2	MC
1197	Yes	[document]	12/07/2019	1	Moshupa - STMOSH	STMOSH151	0	Yes	1	No	0	1	1	No	0	No	0	No	0	No	0	0	0	No	0	0	0	No	0	No	0	No	0	0	0	No	0	0	0		1	call EMS (991/997/998)	Immediately	1	EM	1	MC	2	EM
1198	Yes	[document]	12/07/2019	1	Moshupa - STMOSH	STMOSH153	0	Yes	1	No	0	1	1	No	0	No	0	No	0	No	0	0	0	No	0	0	0	No	0	No	0	No	0	0	0	Yes	1	1	1	school	1	call EMS (991/997/998)	Immediately	1	EM	1	MC	2	EM
1199	Yes	[document]	12/07/2019	1	Moshupa - STMOSH	STMOSH153	0	No	0	Yes	1	1	1	No	0	No	0	Yes	1	No	0	0	0	Yes	1	2	1	No	0	No	0	No	0	0	0	No	0	0	0		1	call EMS (991/997/998)	Immediately	1	EM	1	MC	2	EM
1200	Yes	[document]	12/07/2019	1	Moshupa - STMOSH	STMOSH154	0	Yes	1	No	0	1	1	No	0	No	0	Yes	1	No	0	0	0	Yes	1	2	1	No	0	No	0	No	0	0	0	Yes	1	1	1	School	1	call EMS (991/997/998)	Immediately	1	EM	1	MC	2	EM
1202	Yes	[document]	16/07/2019	1	Moshupa - STMOSH	STMOSH155	0	No	0	Yes	1	1	1	No	0	No	0	Yes	1	No	0	0	0	Yes	1	2	1	No	0	No	0	No	0	0	0	Yes	1	1	1	school	1	call EMS (991/997/998)	1 day	0	EM	1	EM	1	EM
1203	Yes	[document]	13/07/2019	1	Blocks and others - STGABZB	STGABZB1896	0	No	0	Yes	1	1	1	No	0	No	0	Yes	1	No	0	0	0	Yes	1	2	1	No	0	No	0	No	0	0	0	No	0	0	0		1	call EMS (991/997/998)	Immediately	1	WAS	3	EM	1	EM
1204	Yes	[document]	13/07/2019	1	Blocks and others - STGABZB	STGABZB1897	0	Yes	1	Yes	1	2	1	Yes	1	No	0	Yes	1	Yes	1	2	1	Yes	1	2	1	Yes	1	Yes	1	Yes	1	2	1	No	0	0	0		1	call EMS (991/997/998)	Immediately	1	MC	2	MC	2	MC
1205	Yes	[document]	13/07/2019	1	Blocks and others - STGABZB	STGABZB1898	0	Yes	1	Yes	1	2	1	Yes	1	No	0	Yes	1	Yes	1	2	1	Yes	1	2	1	Yes	1	Yes	1	Yes	1	2	1	No	0	0	0		1	call EMS (991/997/998)	Immediately	1	MC	2	MC	2	MC
1206	Yes	[document]	13/07/2019	1	Blocks and others - STGABZB	STGABZB1899	0	Yes	1	Yes	1	2	1	Yes	1	No	0	Yes	1	Yes	1	2	1	Yes	1	2	1	Yes	1	Yes	1	Yes	1	2	1	No	0	0	0		1	call EMS (991/997/998)	Immediately	1	EM	1	EM	1	EM
1207,Yes,[document],13/07/2019,1,Blocks and others - STGABZB,STGABZB1900,0,Yes,1,Yes,1,2,1,Yes,1,No,0,Yes,1,Yes,1,2,1,Yes,1,2,1,Yes,1,Yes,1,Yes,1,2,1,No,0,0,0,,1,call EMS (991/997/998),Immediately,1,MC,2,MC,2,MC,2,MC,2,MC,2,MC,2,MC,2,MC,2,Male,1,41,2,2,Tertiary Level,Degree,0,Single,0,No,0,No,0,No,0,No,0,No,0,No,1,Yes,"Riding bicyle,weight lifting",60,5 days,1875,2,1,Yes,0,No,0,0,0,,,148,167,168,…
1208	Yes	[document]	13/07/2019	1	Blocks and others - STGABZB	STGABZB1901	0	Yes	1	Yes	1	2	1	Yes	1	No	0	Yes	1	Yes	1	2	1	Yes	1	2	1	Yes	1	Yes	1	Yes	1	2	1	No	0	0	0		1	call EMS (991/997/998)	Immediately	1	EM	1	EM	1	EM
1209	Yes	[document]	13/07/2019	1	Blocks and others - STGABZB	STGABZB1902	0	Yes	1	Yes	1	2	1	Yes	1	No	0	Yes	1	Yes	1	2	1	Yes	1	2	1	Yes	1	Yes	1	Yes	1	2	1	No	0	0	0		1	call EMS (991/997/998)	Immediately	1	MC	2	EM	1	EM
1212	Yes	[document]	13/07/2019	1	Blocks and others - STGABZB	STGABZB1905	0	Yes	1	Yes	1	2	1	Yes	1	No	0	Yes	1	Yes	1	2	1	Yes	1	2	1	Yes	1	Yes	1	Yes	1	2	1	No	0	0	0		1	call EMS (991/997/998)	Immediately	1	MC	2	MC	2	MC
1213	Yes	[document]	13/07/2019	1	Blocks and others - STGABZB	STGABZB1906	0	Yes	1	Yes	1	2	1	Yes	1	No	0	Yes	1	Yes	1	2	1	Yes	1	2	1	Yes	1	Yes	1	Yes	1	2	1	No	0	0	0		1	call EMS (991/997/998)	Immediately	1	MC	2	MC	2	MC
1214	Yes	[document]	13/07/2019	1	Blocks and others - STGABZB	STGABZB1907	0	Yes	1	Yes	1	2	1	Yes	1	No	0	Yes	1	Yes	1	2	1	Yes	1	2	1	Yes	1	Yes	1	Yes	1	2	1	No	0	0	0		1	call EMS (991/997/998)	Immediately	1	EM	1	WAS	3	EM
1216	Yes	[document]	13/07/2019	1	Blocks and others - STGABZB	STGABZB1909	0	Yes	1	Yes	1	2	1	Yes	1	No	0	Yes	1	Yes	1	2	1	Yes	1	2	1	Yes	1	No	0	Yes	1	2	1	No	0	0	0		1	call EMS (991/997/998)	Immediately	1	EM	1	EM	1	EM
1217	Yes	[document]	13/07/2019	1	Blocks and others - STGABZB	STGABZB1910	0	Yes	1	Yes	1	2	1	Yes	1	No	0	Yes	1	Yes	1	2	1	Yes	1	2	1	Yes	1	Yes	1	Yes	1	2	1	No	0	0	0		1	call EMS (991/997/998)	1 day	0	EM	1	EM	1	EM
1218	Yes	[document]	13/07/2019	1	Blocks and others - STGABZB	STGABZB1911	0	Yes	1	Yes	1	2	1	Yes	1	No	0	Yes	1	Yes	1	2	1	Yes	1	2	1	Yes	1	Yes	1	Yes	1	2	1	No	0	0	0		1	call EMS (991/997/998)	Immediately	1	MC	2	MC	2	MC
1222	Yes	[document]	14/07/2019	1	Blocks and others - STGABZB	STGABZB1915	0	Yes	1	Yes	1	2	1	Yes	1	No	0	Yes	1	Yes	1	2	1	Yes	1	2	1	Yes	1	Yes	1	Yes	1	2	1	No	0	0	0		1	call EMS (991/997/998)	Immediately	1	MC	2	MC	2	MC
1223	Yes	[document]	14/07/2019	1	Blocks and others - STGABZB	STGABZB1916	0	Yes	1	Yes	1	2	1	Yes	1	No	0	Yes	1	Yes	1	2	1	Yes	1	2	1	Yes	1	Yes	1	Yes	1	2	1	No	0	0	0		1	call EMS (991/997/998)	Immediately	1	MC	2	MC	2	MC
1224	Yes	[document]	14/07/2019	1	Blocks and others - STGABZB	STGABZB1917	0	Yes	1	Yes	1	2	1	Yes	1	No	0	Yes	1	Yes	1	2	1	Yes	1	2	1	Yes	1	Yes	1	Yes	1	2	1	No	0	0	0		1	call EMS (991/997/998)	Immediately	1	MC	2	MC	2	MC
1226	Yes	[document]	15/07/2019	1	Blocks and others - STGABZB	STGABZB1919	0	Yes	1	Yes	1	2	1	Yes	1	No	0	Yes	1	Yes	1	2	1	Yes	1	2	1	Yes	1	Yes	1	Yes	1	2	1	No	0	0	0		1	call EMS (991/997/998)	Immediately	1	EM	1	EM	1	EM
1227	Yes	[document]	15/07/2019	1	Blocks and others - STGABZB	STGABZB1920	0	Yes	1	Yes	1	2	1	Yes	1	No	0	Yes	1	Yes	1	2	1	Yes	1	2	1	Yes	1	Yes	1	Yes	1	2	1	No	0	0	0		1	call EMS (991/997/998)	Immediately	1	EM	1	EM	1	EM
1229	Yes	[document]	15/07/2019	1	Blocks and others - STGABZB	STGABZB1922	0	Yes	1	Yes	1	2	1	Yes	1	No	0	Yes	1	Yes	1	2	1	Yes	1	2	1	Yes	1	Yes	1	Yes	1	2	1	No	0	0	0		1	call EMS (991/997/998)	Immediately	1	MC	2	MC	2	MC
1230	Yes	[document]	16/07/2019	1	Old Naledi/Bontleng /Tsolamosese - STGABZT	STGABZT1350	0	No	0	Yes	1	1	1	No	0	No	0	No	0	No	0	0	0	No	0	0	0	No	0	No	0	No	0	0	0	No	0	0	0		1	call EMS (991/997/998)	Immediately	1	MC	2	MC	2	MC
1231	Yes	[document]	16/07/2019	1	Old Naledi/Bontleng /Tsolamosese - STGABZT	STGABZT1351	0	No	0	Yes	1	1	1	No	0	No	0	No	0	No	0	0	0	No	0	0	0	No	0	No	0	No	0	0	0	No	0	0	0		1	call EMS (991/997/998)	Immediately	1	MC	2	MC	2	MC
1232	Yes	[document]	16/07/2019	1	Old Naledi/Bontleng /Tsolamosese - STGABZT	STGABZT1352	0	No	0	Yes	1	1	1	No	0	No	0	No	0	No	0	0	0	No	0	0	0	No	0	No	0	No	0	0	0	No	0	0	0		1	call EMS (991/997/998)	Immediately	1	MC	2	MC	2	WAS
1233	Yes	[document]	16/07/2019	1	Old Naledi/Bontleng /Tsolamosese - STGABZT	STGABZT1353	0	No	0	No	0	0	0	No	0	No	0	Yes	1	No	0	0	0	No	0	1	1	No	0	No	0	No	0	0	0	No	0	0	0		1	call EMS (991/997/998)	Immediately	1	MC	2	MC	2	MC
1237	Yes	[document]	16/07/2019	1	Old Naledi/Bontleng /Tsolamosese - STGABZT	STGABZT1357	0	No	0	No	0	0	0	No	0	No	0	No	0	No	0	0	0	No	0	0	0	No	0	No	0	No	0	0	0	Yes	1	1	1	Clinic	1	call EMS (991/997/998)	Immediately	1	MC	2	MC	2	MC
1238	Yes	[document]	16/07/2019	1	Old Naledi/Bontleng /Tsolamosese - STGABZT	STGABZT1358	0	No	0	No	0	0	0	No	0	No	0	No	0	No	0	0	0	Yes	1	1	1	No	0	No	0	No	0	0	0	No	0	0	0		1	call EMS (991/997/998)	Immediately	1	WAS	3	MC	2	MC
1239	Yes	[document]	16/07/2019	1	Old Naledi/Bontleng /Tsolamosese - STGABZT	STGABZT1359	0	Yes	1	No	0	1	1	No	0	No	0	No	0	No	0	0	0	No	0	0	0	No	0	No	0	No	0	0	0	No	0	0	0		1	call EMS (991/997/998)	Immediately	1	MC	2	MC	2	MC
1240	Yes	[document]	16/07/2019	1	Old Naledi/Bontleng /Tsolamosese - STGABZT	STGABZT1360	0	Yes	1	No	0	1	1	No	0	No	0	No	0	No	0	0	0	No	0	0	0	No	0	No	0	No	0	0	0	No	0	0	0		1	call EMS (991/997/998)	Immediately	1	MC	2	MC	2	MC
1242	Yes	[document]	16/07/2019	1	Old Naledi/Bontleng /Tsolamosese - STGABZT	STGABZT1362	0	No	0	No	0	0	0	No	0	No	0	No	0	No	0	0	0	No	0	0	0	No	0	No	0	No	0	0	0	Yes	1	1	1	Neighbour	1	call EMS (991/997/998)	Immediately	1	WAS	3	WAS	3	MC
1243	Yes	[document]	16/07/2019	1	Old Naledi/Bontleng /Tsolamosese - STGABZT	STGABZT1363	0	No	0	Yes	1	1	1	No	0	No	0	No	0	No	0	0	0	No	0	0	0	No	0	No	0	No	0	0	0	No	0	0	0		1	call EMS (991/997/998)	1 day	0	WAS	3	MC	2	MC
1264	Yes	[document]	17/07/2019	1	Moshupa - STMOSH	STMOSH155	0	No	0	Yes	1	1	1	No	0	No	0	No	0	No	0	0	0	No	0	0	0	No	0	No	0	No	0	0	0	Yes	1	1	1	saw patient	1	call EMS (991/997/998)	Immediately	1	EM	1	EM	1	EM
1266	Yes	[document]	17/07/2019	1	Moshupa - STMOSH	STMOSH157	0	No	0	No	0	0	0	No	0	No	0	No	0	No	0	0	0	No	0	0	0	No	0	No	0	No	0	0	0	Yes	1	1	1	saw patients	1	call EMS (991/997/998)	Immediately	1	EM	1	WAS	3	WAS
1267	Yes	[document]	17/07/2019	1	Moshupa - STMOSH	STMOSH158	0	No	0	Yes	1	1	1	No	0	No	0	No	0	No	0	0	0	No	0	0	0	No	0	No	0	No	0	0	0	Yes	1	1	1	school	1	call EMS (991/997/998)	Immediately	1	EM	1	MC	2	EM
1268	Yes	[document]	17/07/2019	1	Moshupa - STMOSH	STMOSH159	0	No	0	Yes	1	1	1	No	0	No	0	No	0	No	0	0	0	No	0	0	0	No	0	No	0	No	0	0	0	Yes	1	1	1	saw a relative	1	call EMS (991/997/998)	1 day	0	EM	1	MC	2	WAS
1269	Yes	[document]	17/07/2019	1	Moshupa - STMOSH	STMOSH160	0	No	0	Yes	1	1	1	No	0	No	0	No	0	No	0	0	0	No	0	0	0	No	0	No	0	No	0	0	0	No	0	0	0		1	call EMS (991/997/998)	Immediately	1	EM	1	MC	2	WAS
1270	Yes	[document]	17/07/2019	1	Moshupa - STMOSH	STMOSH161	0	No	0	Yes	1	1	1	No	0	No	0	No	0	No	0	0	0	No	0	0	0	No	0	No	0	No	0	0	0	No	0	0	0		1	call EMS (991/997/998)	Immediately	1	EM	1	MC	2	EM
1271	Yes	[document]	17/07/2019	1	Moshupa - STMOSH	STMOSH162	0	No	0	No	0	0	0	No	0	No	0	Yes	1	No	0	0	0	Yes	1	2	1	Yes	1	No	0	No	0	1	1	No	0	0	0		1	call EMS (991/997/998)	Immediately	1	EM	1	MC	2	WAS
1272	Yes	[document]	17/07/2019	1	Moshupa - STMOSH	STMOSH163	0	No	0	Yes	1	1	1	No	0	No	0	No	0	No	0	0	0	No	0	0	0	No	0	No	0	No	0	0	0	Yes	1	1	1	school	1	call EMS (991/997/998)	7 hours	0	EM	1	WAS	3	WAS
1274	Yes	[document]	17/07/2019	1	Moshupa - STMOSH	STMOSH164	0	No	0	No	0	0	0	No	0	No	0	Yes	1	No	0	0	0	Yes	1	2	1	No	0	No	0	No	0	0	0	Yes	1	1	1	School	1	call EMS (991/997/998)	Immediately	1	EM	1	MC	2	EM
1277	Yes	[document]	12/07/2019	1	Ramotswa - STRAM	STRAM0700	0	No	0	No	0	0	0	Yes	1	No	0	Yes	1	No	0	1	1	No	0	1	1	Yes	1	No	0	No	0	1	1	No	0	0	0		1	call EMS (991/997/998)	Immediately	1	EM	1	EM	1	WAS
1278	Yes	[document]	12/07/2019	1	Ramotswa - STRAM	STRAM0701	0	No	0	No	0	0	0	No	0	No	0	Yes	1	No	0	0	0	Yes	1	2	1	No	0	No	0	No	0	0	0	No	0	0	0		1	call EMS (991/997/998)	Immediately	1	EM	1	EM	1	MC
1279	Yes	[document]	12/07/2019	1	Ramotswa - STRAM	STRAM0702	0	No	0	Yes	1	1	1	No	0	No	0	Yes	1	No	0	0	0	No	0	1	1	No	0	Yes	1	No	0	0	0	No	0	0	0		1	call EMS (991/997/998)	Immediately	1	MC	2	EM	1	EM
1280	Yes	[document]	12/07/2019	1	Ramotswa - STRAM	STRAM0703	0	No	0	No	0	0	0	Yes	1	No	0	No	0	No	0	1	1	Yes	1	1	1	No	0	No	0	No	0	0	0	Yes	1	1	1	school	1	call EMS (991/997/998)	Immediately	1	EM	1	WAS	3	EM
1281	Yes	[document]	12/07/2019	1	Ramotswa - STRAM	STRAM0704	0	Yes	1	Yes	1	2	1	No	0	No	0	No	0	No	0	0	0	Yes	1	1	1	No	0	No	0	No	0	0	0	No	0	0	0		1	call EMS (991/997/998)	Immediately	1	EM	1	WAS	3	EM
1282	Yes	[document]	12/07/2019	1	Ramotswa - STRAM	STRAM0705	0	No	0	Yes	1	1	1	Yes	1	Yes	1	No	0	No	0	1	1	Yes	1	1	1	Yes	1	No	0	Yes	1	2	1	No	0	1	1		1	call EMS (991/997/998)	Immediately	1	EM	1	MC	2	MC
1283	Yes	[document]	17/07/2019	1	Ramotswa - STRAM	STRAM0706	0	Yes	1	No	0	1	1	No	0	No	0	No	0	Yes	1	1	1	No	0	0	0	No	0	Yes	1	No	0	0	0	No	0	0	0		1	call EMS (991/997/998)	Immediately	1	EM	1	WAS	3	EM
1286	Yes	[document]	17/07/2019	1	Ramotswa - STRAM	STRAM0709	0	No	0	Yes	1	1	1	No	0	No	0	No	0	Yes	1	1	1	No	0	0	0	Yes	1	Yes	1	No	0	1	1	No	0	0	0		1	call EMS (991/997/998)	Immediately	1	EM	1	EM	1	EM
1287	Yes	[document]	17/07/2019	1	Ramotswa - STRAM	STRAM0710	0	Yes	1	Yes	1	2	1	No	0	No	0	No	0	No	0	0	0	No	0	0	0	Yes	1	No	0	No	0	1	1	No	0	0	0		1	call EMS (991/997/998)	Immediately	1	EM	1	EM	1	EM
1288	Yes	[document]	17/07/2019	1	Ramotswa - STRAM	STRAM0711	0	No	0	Yes	1	1	1	No	0	No	0	No	0	No	0	0	0	No	0	0	0	No	0	No	0	No	0	0	0	No	0	0	0		1	call EMS (991/997/998)	Immediately	1	EM	1	WAS	3	WAS
1289	Yes	[document]	17/07/2019	1	Ramotswa - STRAM	STRAM0712	0	Yes	1	Yes	1	2	1	No	0	No	0	No	0	No	0	0	0	Yes	1	1	1	No	0	No	0	No	0	0	0	No	0	0	0		1	call EMS (991/997/998)	Immediately	1	EM	1	EM	1	EM
1290	Yes	[document]	17/07/2019	1	Ramotswa - STRAM	STRAM0713	0	Yes	1	Yes	1	2	1	No	0	No	0	No	0	No	0	0	0	No	0	0	0	No	0	No	0	No	0	0	0	No	0	0	0		1	call EMS (991/997/998)	Immediately	1	MC	2	EM	1	WAS
1291	Yes	[document]	17/07/2019	1	Ramotswa - STRAM	STRAM0714	0	Yes	1	No	0	1	1	No	0	No	0	No	0	No	0	0	0	No	0	0	0	Yes	1	No	0	No	0	1	1	No	0	0	0		1	call EMS (991/997/998)	Immediately	1	EM	1	WAS	3	MC
1292	Yes	[document]	16/07/2019	1	Blocks and others - STGABZB	STGABZB 1648	0	Yes	1	Yes	1	2	1	No	0	No	0	No	0	No	0	0	0	No	0	0	0	Yes	1	Yes	1	Yes	1	2	1	No	0	0	0		1	call EMS (991/997/998)	Immediately	1	EM	1	EM	1	EM
1293	Yes	[document]	16/07/2019	1	Blocks and others - STGABZB	STGABZB 1685	0	Yes	1	Yes	1	2	1	No	0	No	0	No	0	No	0	0	0	No	0	0	0	No	0	No	0	No	0	0	0	No	0	0	0		1	call EMS (991/997/998)	Immediately	1	EM	1	EM	1	EM
1294	Yes	[document]	16/07/2019	1	Blocks and others - STGABZB	STGABZB 1686	0	Yes	1	Yes	1	2	1	Yes	1	No	0	Yes	1	Yes	1	2	1	Yes	1	2	1	Yes	1	Yes	1	Yes	1	2	1	No	0	0	0		1	call EMS (991/997/998)	Immediately	1	EM	1	EM	1	EM
1295	Yes	[document]	16/07/2019	1	Blocks and others - STGABZB	STGABZB 1688	0	Yes	1	Yes	1	2	1	Yes	1	No	0	Yes	1	Yes	1	2	1		0	1	1	Yes	1	Yes	1	Yes	1	2	1	Yes	1	1	1	community groups	1	call EMS (991/997/998)	Immediately	1	EM	1	EM	1	EM
1296	Yes	[document]	16/07/2019	1	Old Naledi/Bontleng /Tsolamosese - STGABZT	STGABZB 1689	0	Yes	1	Yes	1	2	1	Yes	1	No	0	Yes	1	No	0	1	1	Yes	1	2	1	Yes	1	Yes	1	Yes	1	2	1	No	0	0	0		1	call EMS (991/997/998)	Immediately	1	EM	1	EM	1	EM
1297	Yes	[document]	16/07/2019	1	Blocks and others - STGABZB	STGABZB 1689	0	Yes	1	No	0	1	1	No	0	No	0	No	0	No	0	0	0	No	0	0	0	No	0	No	0	No	0	0	0	No	0	0	0		1	call EMS (991/997/998)	Immediately	1	EM	1	EM	1	WAS
1298	Yes	[document]	16/07/2019	1	Blocks and others - STGABZB	STGABZB 1690	0	Yes	1	Yes	1	2	1	Yes	1	No	0	Yes	1	Yes	1	2	1	Yes	1	2	1	Yes	1	Yes	1	Yes	1	2	1	No	0	0	0		1	call EMS (991/997/998)	Immediately	1	EM	1	EM	1	WAS
1299	Yes	[document]	16/07/2019	1	Blocks and others - STGABZB	STGABZB 1692	0	Yes	1	Yes	1	2	1	No	0	No	0	No	0	Yes	1	1	1	Yes	1	1	1	Yes	1	Yes	1	Yes	1	2	1	No	0	0	0		1	call EMS (991/997/998)	Immediately	1	EM	1	EM	1	EM
1300	Yes	[document]	17/07/2019	1	Blocks and others - STGABZB	STGABZB 1693	0	No	0	No	0	0	0	Yes	1	No	0	Yes	1	No	0	1	1	Yes	1	2	1	Yes	1	No	0	Yes	1	2	1	No	0	0	0		1	call EMS (991/997/998)	Immediately	1	EM	1	EM	1	EM
1301	Yes	[document]	17/07/2019	1	Blocks and others - STGABZB	STGABZB 1694	0	No	0	No	0	0	0	Yes	1	No	0	Yes	1	No	0	1	1	Yes	1	2	1	No	0	No	0	No	0	0	0	No	0	0	0		1	call EMS (991/997/998)	Immediately	1	EM	1	EM	1	EM
1302	Yes	[document]	17/07/2019	1	Blocks and others - STGABZB	STGABZB 1695	0	No	0	No	0	0	0	Yes	1	No	0	Yes	1	No	0	1	1	Yes	1	2	1	Yes	1	No	0	Yes	1	2	1	No	0	0	0		1	call EMS (991/997/998)	Immediately	1	EM	1	EM	1	EM
1303	Yes	[document]	17/07/2019	1	Blocks and others - STGABZB	STGABZB 1696	0	No	0	No	0	0	0	Yes	1	No	0	Yes	1	No	0	1	1	Yes	1	2	1	No	0	Yes	1	No	0	0	0	No	0	0	0		1	call EMS (991/997/998)	Immediately	1	EM	1	EM	1	EM
1304	Yes	[document]	17/07/2019	1	Blocks and others - STGABZB	STGABZB 1696	0	No	0	No	0	0	0	Yes	1	No	0	Yes	1	No	0	1	1	Yes	1	2	1	No	0	Yes	1	No	0	0	0	No	0	0	0		1	call EMS (991/997/998)	Immediately	1	EM	1	EM	1	EM
1305	Yes	[document]	17/07/2019	1	Old Naledi/Bontleng /Tsolamosese - STGABZT	STGABZT1365	0	No	0	Yes	1	1	1	No	0	No	0	No	0	No	0	0	0	No	0	0	0	No	0	No	0	No	0	0	0	No	0	0	0		1	call EMS (991/997/998)	Immediately	1	MC	2	MC	2	EM
1306	Yes	[document]	17/07/2019	1	Old Naledi/Bontleng /Tsolamosese - STGABZT	STGABZT1366	0	Yes	1	No	0	1	1	No	0	No	0	No	0	No	0	0	0	No	0	0	0	No	0	No	0	No	0	0	0	No	0	0	0		1	call EMS (991/997/998)	Immediately	1	WAS	3	WAS	3	MC
1307	Yes	[document]	17/07/2019	1	Old Naledi/Bontleng /Tsolamosese - STGABZT	STGABZT1367	0	No	0	No	0	0	0	No	0	No	0	Yes	1	No	0	0	0	No	0	1	1	No	0	No	0	No	0	0	0	No	0	0	0		1	call EMS (991/997/998)	Immediately	1	MC	2	MC	2	MC
1309	Yes	[document]	17/07/2019	1	Old Naledi/Bontleng /Tsolamosese - STGABZT	STGABZT1369	0	No	0	Yes	1	1	1	No	0	No	0	No	0	No	0	0	0	No	0	0	0	No	0	No	0	No	0	0	0	No	0	0	0		1	call EMS (991/997/998)	Immediately	1	MC	2	MC	2	MC
1314	Yes	[document]	17/07/2019	1	Old Naledi/Bontleng /Tsolamosese - STGABZT	STGABZT1374	0	No	0	Yes	1	1	1	No	0	No	0	No	0	No	0	0	0	No	0	0	0	No	0	No	0	No	0	0	0	No	0	0	0		1	call EMS (991/997/998)	Immediately	1	MC	2	MC	2	MC
1315	Yes	[document]	18/07/2019	1	Moshupa - STMOSH	STMOSH165	0	No	0	Yes	1	1	1	No	0	No	0	No	0	No	0	0	0	No	0	0	0	No	0	No	0	No	0	0	0	No	0	0	0		1	call EMS (991/997/998)	Immediately	1	EM	1	MC	2	EM
1316	Yes	[document]	18/07/2019	1	Moshupa - STMOSH	STMOSH166	0	No	0	Yes	1	1	1	No	0	No	0	No	0	No	0	0	0	No	0	0	0	No	0	No	0	No	0	0	0	Yes	1	1	1	Saw relatives	1	call EMS (991/997/998)	Immediately	1	EM	1	MC	2	EM
1317	Yes	[document]	18/07/2019	1	Moshupa - STMOSH	STMOSH167	0	No	0	Yes	1	1	1	No	0	No	0	No	0	No	0	0	0	No	0	0	0	No	0	No	0	No	0	0	0		0	0	0		1	call EMS (991/997/998)	Immediately	1	EM	1	MC	2	EM
1318	Yes	[document]	18/07/2019	1	Moshupa - STMOSH	STMOSH168	0	No	0	Yes	1	1	1	No	0	No	0	No	0	No	0	0	0	No	0	0	0	Yes	1	No	0	No	0	1	1	No	0	0	0		1	call EMS (991/997/998)	Immediately	1	EM	1	EM	1	WAS
1319	Yes	[document]	18/07/2019	1	Moshupa - STMOSH	STMOSH169	0	No	0	Yes	1	1	1	No	0	No	0	No	0	No	0	0	0	No	0	0	0	No	0	No	0	No	0	0	0	No	0	0	0		1	call EMS (991/997/998)	Immediately	1	MC	2	MC	2	MC
1320	Yes	[document]	18/07/2019	1	Moshupa - STMOSH	STMOSH169	0	Yes	1	Yes	1	2	1	No	0	No	0	No	0	No	0	0	0	No	0	0	0	No	0	No	0	No	0	0	0	No	0	0	0		1	call EMS (991/997/998)	Immediately	1	EM	1	MC	2	EM
1321	Yes	[document]	18/07/2019	1	Moshupa - STMOSH	STMOSH170	0	No	0	No	0	0	0	Yes	1	No	0	No	0	No	0	1	1	No	0	0	0	No	0	No	0	No	0	0	0	Yes	1	1	1	books	1	call EMS (991/997/998)	Immediately	1	EM	1	WAS	3	WAS
1322,Yes,[document],18/07/2019,1,Moshupa - STMOSH,STMOSH171,0,No,0,No,0,0,0,No,0,No,0,No,0,No,0,0,0,No,0,0,0,No,0,No,0,No,0,0,0,Yes,1,1,1,"school,saw a patient",1,call EMS (991/997/998),Immediately,1,WAS,3,MC,2,EM,1,EM,1,EM,1,EM,1,EM,1,MC,2,Female,0,20,1,1,Secondary Level,,0,Single,0,No,0,No,0,No,0,No,0,No,0,No,0,No,,,,,0,0,No,0,No,0,0,0,,,69.8,152,152,152,1.52,4,30.211,Normal,2,1,Yes,0,No,0,No,0…
1324	Yes	[document]	18/07/2019	1	Moshupa - STMOSH	STMOSH173	0	No	0	No	0	0	0	No	0	No	0	No	0	No	0	0	0	No	0	0	0	Yes	1	No	0	No	0	1	1	No	0	0	0		1	call EMS (991/997/998)	Immediately	1	EM	1	MC	2	EM
1325	Yes	[document]	18/07/2019	1	Blocks and others - STGABZB	STGABZB 1695	0	Yes	1	Yes	1	2	1	Yes	1	No	0	Yes	1	Yes	1	2	1	Yes	1	2	1	Yes	1	Yes	1	Yes	1	2	1	No	0	0	0		1	call EMS (991/997/998)	Immediately	1	EM	1	EM	1	EM
1329	Yes	[document]	18/07/2019	1	Blocks and others - STGABZB	STGABZB 1696	0	Yes	1	Yes	1	2	1	Yes	1	No	0	Yes	1	Yes	1	2	1	Yes	1	2	1	Yes	1	Yes	1	Yes	1	2	1	No	0	0	0		1	call EMS (991/997/998)	Immediately	1	EM	1	EM	1	EM
1330	Yes	[document]	18/07/2019	1	Blocks and others - STGABZB	STGABZB 1697	0	No	0	No	0	0	0	Yes	1	No	0	Yes	1	No	0	1	1	Yes	1	2	1	Yes	1	No	0	Yes	1	2	1	No	0	0	0		1	call EMS (991/997/998)	Immediately	1	EM	1	EM	1	EM
1331	Yes	[document]		1	Blocks and others - STGABZB	STGABZB 1697	0	No	0	No	0	0	0	Yes	1	No	0	Yes	1	No	0	1	1	Yes	1	2	1	No	0	Yes	1	Yes	1	1	1	No	0	0	0		1	call EMS (991/997/998)	Immediately	1	EM	1	EM	1	EM
1332	Yes	[document]	18/07/2019	1	Blocks and others - STGABZB	STGABZB 1698	0	No	0	No	0	0	0	Yes	1	No	0	Yes	1	No	0	1	1	Yes	1	2	1	Yes	1	No	0	Yes	1	2	1	No	0	0	0		1	call EMS (991/997/998)	Immediately	1	EM	1	EM	1	EM
1333	Yes	[document]	18/07/2019	1	Blocks and others - STGABZB	STGABZB 1699	0	No	0	No	0	0	0	Yes	1	No	0	Yes	1	No	0	1	1	Yes	1	2	1	Yes	1	No	0	Yes	1	2	1	No	0	0	0		1	call EMS (991/997/998)	Immediately	1	EM	1	EM	1	EM
1334	Yes	[document]	18/07/2019	1	Blocks and others - STGABZB	STGABZB 1700	0	No	0	No	0	0	0	Yes	1	No	0	Yes	1	No	0	1	1	Yes	1	2	1	Yes	1	No	0	Yes	1	2	1	No	0	0	0		1	call EMS (991/997/998)	Immediately	1	EM	1	EM	1	EM
1335	Yes	[document]	18/07/2019	1	Blocks and others - STGABZB	STGABZB 1701	0	No	0	No	0	0	0	Yes	1	No	0	Yes	1	No	0	1	1	Yes	1	2	1	Yes	1	No	0	Yes	1	2	1	No	0	0	0		1	call EMS (991/997/998)	Immediately	1	EM	1	EM	1	EM
1336	Yes	[document]	18/07/2019	1	Blocks and others - STGABZB	STGABZB 1702	0	No	0	No	0	0	0	Yes	1	No	0	Yes	1	No	0	1	1	Yes	1	2	1	Yes	1	No	0	Yes	1	2	1	No	0	0	0		1	call EMS (991/997/998)	Immediately	1	EM	1	EM	1	EM
1337	Yes	[document]	18/07/2019	1	Blocks and others - STGABZB	STGABZB 1703	0	No	0	No	0	0	0	Yes	1	No	0	Yes	1	No	0	1	1	Yes	1	2	1	No	0	Yes	1	Yes	1	1	1	No	0	0	0		1	call EMS (991/997/998)	Immediately	1	EM	1	EM	1	EM
1338	Yes	[document]	18/07/2019	1	Blocks and others - STGABZB	STGABZB 1704	0	No	0	No	0	0	0	Yes	1	No	0	Yes	1	No	0	1	1	Yes	1	2	1	No	0	Yes	1	No	0	0	0	No	0	0	0		1	call EMS (991/997/998)	Immediately	1	EM	1	EM	1	EM
1339	Yes	[document]	18/07/2019	1	Blocks and others - STGABZB	STGABZB 1706	0	No	0	No	0	0	0	Yes	1	No	0	Yes	1	No	0	1	1	Yes	1	2	1	Yes	1	No	0	Yes	1	2	1	No	0	0	0		1	call EMS (991/997/998)	Immediately	1	EM	1	EM	1	EM
1340	Yes	[document]	18/07/2019	1	Blocks and others - STGABZB	STGABZB 1700	0	Yes	1	No	0	1	1	No	0	No	0	Yes	1	No	0	0	0	Yes	1	2	1	Yes	1	Yes	1	Yes	1	2	1	No	0	0	0		1	call EMS (991/997/998)	Immediately	1	EM	1	EM	1	EM
1341	Yes	[document]	18/07/2019	1	Blocks and others - STGABZB	STGABZB1923	0	Yes	1	Yes	1	2	1	Yes	1	No	0	Yes	1	Yes	1	2	1	Yes	1	2	1	Yes	1	Yes	1	Yes	1	2	1	No	0	0	0		1	call EMS (991/997/998)	Immediately	1	EM	1	EM	1	EM
1342	Yes	[document]	18/07/2019	1	Blocks and others - STGABZB	STGABZB1924	0	Yes	1	Yes	1	2	1	Yes	1	No	0	Yes	1	Yes	1	2	1	Yes	1	2	1	Yes	1	Yes	1	Yes	1	2	1	No	0	0	0		1	call EMS (991/997/998)	Immediately	1	MC	2	MC	2	MC
1344	Yes	[document]	18/07/2019	1	Blocks and others - STGABZB	STGABZB1926	0	Yes	1	Yes	1	2	1	Yes	1	No	0	Yes	1	Yes	1	2	1	Yes	1	2	1	Yes	1	Yes	1	Yes	1	2	1	No	0	0	0		1	call EMS (991/997/998)	Immediately	1	MC	2	MC	2	MC
1345	Yes	[document]	18/07/2019	1	Blocks and others - STGABZB	STGABZB1927	0	Yes	1	Yes	1	2	1	Yes	1	No	0	Yes	1	Yes	1	2	1	Yes	1	2	1	Yes	1	Yes	1	Yes	1	2	1	No	0	0	0		1	call EMS (991/997/998)	Immediately	1	MC	2	MC	2	MC
1346	Yes	[document]	18/07/2019	1	Blocks and others - STGABZB	STGABZB1928	0	Yes	1	Yes	1	2	1	Yes	1	No	0	Yes	1	Yes	1	2	1	Yes	1	2	1	Yes	1	Yes	1	Yes	1	2	1	No	0	0	0		1	call EMS (991/997/998)	Immediately	1	MC	2	MC	2	MC
1347	Yes	[document]	18/07/2019	1	Blocks and others - STGABZB	STGABZB1929	0	Yes	1	Yes	1	2	1	Yes	1	No	0	Yes	1	Yes	1	2	1	Yes	1	2	1	Yes	1	Yes	1	Yes	1	2	1	No	0	0	0		1	call EMS (991/997/998)	Immediately	1	EM	1	EM	1	EM
1348	Yes	[document]	18/07/2019	1	Blocks and others - STGABZB	STGABZB1930	0	Yes	1	Yes	1	2	1	Yes	1	No	0	Yes	1	Yes	1	2	1	Yes	1	2	1	Yes	1	Yes	1	Yes	1	2	1	No	0	0	0		1	call EMS (991/997/998)	Immediately	1	MC	2	MC	2	MC
1349	Yes	[document]	18/07/2019	1	Old Naledi/Bontleng /Tsolamosese - STGABZT	STGABZT1375	0	Yes	1	No	0	1	1	No	0	No	0	No	0	No	0	0	0	No	0	0	0	No	0	No	0	No	0	0	0	No	0	0	0		1	call EMS (991/997/998)	Immediately	1	MC	2	MC	2	WAS
1352	Yes	[document]	18/07/2019	1	Old Naledi/Bontleng /Tsolamosese - STGABZT	STGABZT1378	0	No	0	No	0	0	0	No	0	No	0	No	0	No	0	0	0	No	0	0	0	No	0	No	0	No	0	0	0	Yes	1	1	1	Neighbour	1	call EMS (991/997/998)	Immediately	1	MC	2	WAS	3	WAS
1353	Yes	[document]	18/07/2019	1	Old Naledi/Bontleng /Tsolamosese - STGABZT	STGABZT1379	0	No	0	No	0	0	0	Yes	1	No	0	No	0	No	0	1	1	No	0	0	0	No	0	No	0	No	0	0	0	No	0	0	0		1	call EMS (991/997/998)	Immediately	1	WAS	3	WAS	3	WAS
1354	Yes	[document]	18/07/2019	1	Old Naledi/Bontleng /Tsolamosese - STGABZT	STGABZT1380	0	Yes	1	No	0	1	1	No	0	No	0	No	0	No	0	0	0	No	0	0	0	No	0	No	0	No	0	0	0	No	0	0	0		1	call EMS (991/997/998)	Immediately	1	MC	2	MC	2	MC
1355	Yes	[document]	18/07/2019	1	Old Naledi/Bontleng /Tsolamosese - STGABZT	STGABZT1381	0	No	0	Yes	1	1	1	No	0	No	0	No	0	No	0	0	0	No	0	0	0	No	0	No	0	No	0	0	0	No	0	0	0		1	call EMS (991/997/998)	Immediately	1	MC	2	WAS	3	WAS
1356	Yes	[document]	18/07/2019	1	Old Naledi/Bontleng /Tsolamosese - STGABZT	STGABZT1382	0	No	0	No	0	0	0	No	0	No	0	No	0	No	0	0	0	Yes	1	1	1	No	0	No	0	No	0	0	0	No	0	0	0		1	call EMS (991/997/998)	Immediately	1	MC	2	MC	2	MC
1357	Yes	[document]	18/07/2019	1	Old Naledi/Bontleng /Tsolamosese - STGABZT	STGABZT1383	0	No	0	No	0	0	0	No	0	No	0	No	0	No	0	0	0	Yes	1	1	1	No	0	No	0	No	0	0	0	No	0	0	0		1	call EMS (991/997/998)	Immediately	1	MC	2	MC	2	MC
1358	Yes	[document]	18/07/2019	1	Old Naledi/Bontleng /Tsolamosese - STGABZT	STGABZT1384	0	No	0	No	0	0	0	No	0	No	0	No	0	No	0	0	0	No	0	0	0	No	0	No	0	No	0	0	0	No	0	0	0		1	call EMS (991/997/998)	Immediately	1	MC	2	MC	2	MC
1360	Yes	[document]	18/07/2019	1	Old Naledi/Bontleng /Tsolamosese - STGABZT	STGABZT1386	0	Yes	1	No	0	1	1	No	0	No	0	No	0	No	0	0	0	No	0	0	0	No	0	No	0	No	0	0	0	No	0	0	0		1	call EMS (991/997/998)	Immediately	1	WAS	3	WAS	3	MC
1361	Yes	[document]	18/07/2019	1	Old Naledi/Bontleng /Tsolamosese - STGABZT	STGABZT1387	0	Yes	1	No	0	1	1	No	0	No	0	No	0	No	0	0	0	No	0	0	0	No	0	No	0	No	0	0	0	No	0	0	0		1	call EMS (991/997/998)	1 day	0	WAS	3	WAS	3	MC
1362	Yes	[document]	18/07/2019	1	Old Naledi/Bontleng /Tsolamosese - STGABZT	STGABZT1388	0	No	0	Yes	1	1	1	No	0	No	0	No	0	No	0	0	0	Yes	1	1	1	No	0	No	0	No	0	0	0	No	0	0	0		1	call EMS (991/997/998)	Immediately	1	WAS	3	WAS	3	MC
1363	Yes	[document]	18/07/2019	1	Old Naledi/Bontleng /Tsolamosese - STGABZT	STGABZT1389	0	No	0	No	0	0	0	No	0	No	0	Yes	1	No	0	0	0	Yes	1	2	1	No	0	No	0	No	0	0	0	No	0	0	0		1	call EMS (991/997/998)	Immediately	1	WAS	3	WAS	3	MC
1364	Yes	[document]	19/07/2019	1	Blocks and others - STGABZB	STGABZB	0	No	0	No	0	0	0	Yes	1	No	0	Yes	1	No	0	1	1	Yes	1	2	1	No	0	Yes	1	Yes	1	1	1	No	0	0	0		1	call EMS (991/997/998)	Immediately	1	EM	1	EM	1	EM
1365	Yes	[document]	19/07/2019	1	Blocks and others - STGABZB	STGABZB 0001	0	No	0	No	0	0	0	Yes	1	No	0	Yes	1	No	0	1	1	Yes	1	2	1	No	0	No	0	Yes	1	1	1	No	0	0	0		1	call EMS (991/997/998)	Immediately	1	EM	1	EM	1	EM
1366	Yes	[document]	19/07/2019	1	Blocks and others - STGABZB	STGABZB 0002	0	No	0	No	0	0	0	Yes	1	No	0	Yes	1	No	0	1	1	Yes	1	2	1	Yes	1	No	0	Yes	1	2	1	No	0	0	0		1	call EMS (991/997/998)	Immediately	1	EM	1	EM	1	EM
1367	Yes	[document]	19/07/2019	1	Blocks and others - STGABZB	STGABZB	0	No	0	No	0	0	0	Yes	1	No	0	Yes	1	No	0	1	1	Yes	1	2	1	Yes	1	No	0	No	0	1	1	No	0	0	0		1	call EMS (991/997/998)	Immediately	1	EM	1	EM	1	EM
1368	Yes	[document]	19/07/2019	1	Blocks and others - STGABZB	STGABZB 0003	0	No	0	No	0	0	0	Yes	1	No	0	Yes	1	No	0	1	1	Yes	1	2	1	Yes	1	No	0	Yes	1	2	1	No	0	0	0		1	call EMS (991/997/998)	Immediately	1	EM	1	EM	1	EM
1369	Yes	[document]	19/07/2019	1	Blocks and others - STGABZB	STGABZB 0005	0	No	0	No	0	0	0	Yes	1	No	0	Yes	1	No	0	1	1	Yes	1	2	1	Yes	1	No	0	Yes	1	2	1	No	0	0	0		1	call EMS (991/997/998)	Immediately	1	EM	1	EM	1	EM
1370	Yes	[document]	19/07/2019	1	Blocks and others - STGABZB	STGABZB 0006	0	No	0	No	0	0	0	Yes	1	No	0	Yes	1	No	0	1	1	Yes	1	2	1	Yes	1	No	0	Yes	1	2	1	No	0	0	0		1	call EMS (991/997/998)	Immediately	1	EM	1	EM	1	EM
1371	Yes	[document]	19/07/2019	1	Blocks and others - STGABZB	STGABZB 0007	0	No	0	No	0	0	0	Yes	1	No	0	Yes	1	No	0	1	1	Yes	1	2	1	Yes	1	No	0	Yes	1	2	1	No	0	0	0		1	call EMS (991/997/998)	Immediately	1	EM	1	EM	1	EM
1372	Yes	[document]	19/07/2019	1	Blocks and others - STGABZB	STGABZB 0008	0	No	0	No	0	0	0	Yes	1	No	0	Yes	1	No	0	1	1	Yes	1	2	1	Yes	1	No	0	Yes	1	2	1	No	0	0	0		1	call EMS (991/997/998)	Immediately	1	EM	1	EM	1	EM
1373	Yes	[document]	19/07/2019	1	Blocks and others - STGABZB	STGABZB 0009	0	No	0	No	0	0	0	Yes	1	No	0	Yes	1	No	0	1	1	Yes	1	2	1	Yes	1	No	0	Yes	1	2	1	No	0	0	0		1	call EMS (991/997/998)	Immediately	1	EM	1	EM	1	EM
1374	Yes	[document]	19/07/2019	1	Blocks and others - STGABZB	STGABZB 0009	0	No	0	No	0	0	0	Yes	1	No	0	Yes	1	No	0	1	1	Yes	1	2	1	Yes	1	No	0	Yes	1	2	1	No	0	0	0		1	call EMS (991/997/998)	Immediately	1	EM	1	EM	1	EM
1375	Yes	[document]	19/07/2019	1	Blocks and others - STGABZB	STGABZB 0010	0	Yes	1	Yes	1	2	1	Yes	1	No	0	Yes	1	Yes	1	2	1	Yes	1	2	1	Yes	1	Yes	1	Yes	1	2	1	No	0	0	0		1	call EMS (991/997/998)	Immediately	1	EM	1	EM	1	EM
1378	Yes	[document]	19/07/2019	1	Moshupa - STMOSH	STMOSH174	0	No	0	Yes	1	1	1	No	0	No	0	No	0	No	0	0	0	No	0	0	0	No	0	No	0	No	0	0	0	No	0	0	0		1	call EMS (991/997/998)	Immediately	1	EM	1	MC	2	WAS
1379	Yes	[document]	19/07/2019	1	Moshupa - STMOSH	STMOSH175	0	No	0	Yes	1	1	1	No	0	No	0	No	0	No	0	0	0	No	0	0	0	No	0	No	0	No	0	0	0	No	0	0	0		1	call EMS (991/997/998)	Immediately	1	EM	1	WAS	3	MC
1380,Yes,[document],19/07/2019,1,Moshupa - STMOSH,STMOSH177,0,No,0,Yes,1,1,1,No,0,No,0,No,0,No,0,0,0,No,0,0,0,No,0,No,0,No,0,0,0,No,0,0,0,,1,call EMS (991/997/998),Immediately,1,EM,1,WAS,3,EM,1,WAS,3,EM,1,EM,1,EM,1,MC,2,Male,1,30,1,1,Secondary Level,,1,Cohabiting,0,No,0,No,0,No,0,No,1,Yes,1,Yes,0,No,,,,,0,1,Yes,0,No,0,0,0,,,"62,1",158,158,158,1.58,2,24.876,Normal,2,1,Yes,0,No,0,No,0,No,0,No,0,0,0…
1381	Yes	[document]	19/07/2019	1	Moshupa - STMOSH	STMOSH178	0	No	0	Yes	1	1	1	No	0	No	0	No	0	No	0	0	0	No	0	0	0	No	0	No	0	No	0	0	0	No	0	0	0		1	call EMS (991/997/998)	Immediately	1	EM	1	MC	2	WAS
1383	Yes	[document]	19/07/2019	1	Moshupa - STMOSH	STMOSH178	0	Yes	1	No	0	1	1	Yes	1	No	0	No	0	No	0	1	1	No	0	0	0	No	0	No	0	No	0	0	0	No	0	0	0		1	call EMS (991/997/998)	Immediately	1	EM	1	MC	2	EM
1384	Yes	[document]	19/07/2019	1	Moshupa - STMOSH	STMOSH179	0	Yes	1	No	0	1	1	No	0	No	0	No	0	No	0	0	0	No	0	0	0	No	0	No	0	No	0	0	0	Yes	1	1	1	school	1	call EMS (991/997/998)	Immediately	1	EM	1	MC	2	WAS
1385	Yes	[document]	19/07/2019	1	Moshupa - STMOSH	STMOSH180	0	No	0	Yes	1	1	1	No	0	No	0	No	0	No	0	0	0	No	0	0	0	No	0	No	0	No	0	0	0	Yes	1	1	1	saw a patient	1	call EMS (991/997/998)	Immediately	1	EM	1	MC	2	EM
1388	Yes	[document]	19/07/2019	1	Old Naledi/Bontleng /Tsolamosese - STGABZT	STGABZT1391	0	No	0	Yes	1	1	1	No	0	No	0	No	0	No	0	0	0	No	0	0	0	No	0	No	0	No	0	0	0	No	0	0	0		1	call EMS (991/997/998)	Immediately	1	MC	2	MC	2	MC
1389	Yes	[document]	19/07/2019	1	Old Naledi/Bontleng /Tsolamosese - STGABZT	STGABZT1392	0	Yes	1	No	0	1	1	No	0	No	0	No	0	No	0	0	0	No	0	0	0	No	0	No	0	No	0	0	0	No	0	0	0		1	call EMS (991/997/998)	Immediately	1	MC	2	WAS	3	MC
1391	Yes	[document]	19/07/2019	1	Old Naledi/Bontleng /Tsolamosese - STGABZT	STGABZT1394	0	Yes	1	No	0	1	1	No	0	No	0	No	0	No	0	0	0	No	0	0	0	No	0	Yes	1	Yes	1	1	1	No	0	0	0		1	call EMS (991/997/998)	Immediately	1	MC	2	MC	2	WAS
1392	Yes	[document]	19/07/2019	1	Old Naledi/Bontleng /Tsolamosese - STGABZT	STGABZT1395	0	Yes	1	No	0	1	1	No	0	No	0	No	0	No	0	0	0	No	0	0	0	No	0	No	0	No	0	0	0	No	0	0	0		1	call EMS (991/997/998)	Immediately	1	MC	2	WAS	3	MC
1393	Yes	[document]	19/07/2019	1	Old Naledi/Bontleng /Tsolamosese - STGABZT	STGABZT1396	0	No	0	No	0	0	0	No	0	No	0	No	0	No	0	0	0	No	0	0	0	No	0	No	0	No	0	0	0	No	0	0	0		1	call EMS (991/997/998)	Immediately	1	MC	2	WAS	3	MC
1394	Yes	[document]	19/07/2019	1	Old Naledi/Bontleng /Tsolamosese - STGABZT	STGABZT1397	0	No	0	No	0	0	0	No	0	No	0	No	0	No	0	0	0	No	0	0	0	No	0	No	0	No	0	0	0	Yes	1	1	1	Neighbour	1	call EMS (991/997/998)	Immediately	1	MC	2	MC	2	MC
1395	Yes	[document]	19/07/2019	1	Old Naledi/Bontleng /Tsolamosese - STGABZT	STGABZT1398	0	No	0	Yes	1	1	1	No	0	No	0	No	0	No	0	0	0	No	0	0	0	No	0	No	0	No	0	0	0	No	0	0	0		1	call EMS (991/997/998)	Immediately	1	MC	2	MC	2	MC
1396	Yes	[document]	19/07/2019	1	Old Naledi/Bontleng /Tsolamosese - STGABZT	STGABZT1399	0	No	0	Yes	1	1	1	No	0	No	0	No	0	No	0	0	0	No	0	0	0	No	0	No	0	No	0	0	0	No	0	0	0		1	call EMS (991/997/998)	Immediately	1	MC	2	MC	2	MC
1397	Yes	[document]	19/07/2019	1	Old Naledi/Bontleng /Tsolamosese - STGABZT	STGABZT1400	0	No	0	Yes	1	1	1	No	0	No	0	No	0	No	0	0	0	No	0	0	0	No	0	No	0	No	0	0	0	No	0	0	0		1	call EMS (991/997/998)	Immediately	1	WAS	3	WAS	3	MC
1398	Yes	[document]	19/07/2019	1	Old Naledi/Bontleng /Tsolamosese - STGABZT	STGABZT1401	0	Yes	1	No	0	1	1	No	0	No	0	No	0	No	0	0	0	Yes	1	1	1	No	0	No	0	No	0	0	0	No	0	0	0		1	call EMS (991/997/998)	Immediately	1	WAS	3	WAS	3	MC
1399	Yes	[document]	19/07/2019	1	Old Naledi/Bontleng /Tsolamosese - STGABZT	STGABZT1402	0	No	0	Yes	1	1	1	No	0	No	0	No	0	No	0	0	0	No	0	0	0	No	0	No	0	No	0	0	0	No	0	0	0		1	call EMS (991/997/998)	1 day	0	WAS	3	MC	2	MC
1400	Yes	[document]	19/07/2019	1	Old Naledi/Bontleng /Tsolamosese - STGABZT	STGABZT1403	0	No	0	No	0	0	0	No	0	No	0	No	0	No	0	0	0	Yes	1	1	1	No	0	No	0	No	0	0	0	No	0	0	0		1	call EMS (991/997/998)	Immediately	1	WAS	3	WAS	3	MC
1401	Yes	[document]	19/07/2019	1	Old Naledi/Bontleng /Tsolamosese - STGABZT	STGABZT1404	0	No	0	No	0	0	0	No	0	No	0	No	0	No	0	0	0	No	0	0	0	No	0	No	0	No	0	0	0	Yes	1	1	1	Clinic	1	call EMS (991/997/998)	Immediately	1	MC	2	WAS	3	MC
1403	Yes	[document]	20/07/2019	1	Blocks and others - STGABZB	STGABZB1931	0	Yes	1	Yes	1	2	1	Yes	1	No	0	Yes	1	Yes	1	2	1	Yes	1	2	1	Yes	1	Yes	1	Yes	1	2	1	No	0	0	0		1	call EMS (991/997/998)	Immediately	1	MC	2	MC	2	MC
1423	Yes	[document]	20/07/2019	1	Ramotswa - STRAM	STRAM 0468	0	Yes	1	Yes	1	2	1	No	0	No	0	No	0	No	0	0	0	No	0	0	0	No	0	No	0	No	0	0	0	No	0	0	0		1	call EMS (991/997/998)	Immediately	1	MC	2	MC	2	MC
1426	Yes	[document]	20/07/2019	1	Ramotswa - STRAM	STRAM 0471	0	No	0	No	0	0	0	No	0	No	0	Yes	1	No	0	0	0	Yes	1	2	1	No	0	No	0	No	0	0	0	No	0	0	0		1	call EMS (991/997/998)	Immediately	1	MC	2	MC	2	MC
1427	Yes	[document]	20/07/2019	1	Ramotswa - STRAM	STRAM 0472	0	Yes	1	Yes	1	2	1	No	0	No	0	Yes	1	No	0	0	0	Yes	1	2	1	No	0	No	0	No	0	0	0	No	0	0	0		1	call EMS (991/997/998)	Immediately	1	MC	2	MC	2	MC
1429	Yes	[document]	20/07/2019	1	Ramotswa - STRAM	STRAM 0474	0	Yes	1	Yes	1	2	1	No	0	No	0	No	0	No	0	0	0	No	0	0	0	No	0	No	0	No	0	0	0	No	0	0	0		1	call EMS (991/997/998)	Immediately	1	MC	2	MC	2	MC
1430	Yes	[document]	20/07/2019	1	Ramotswa - STRAM	STRAM 0475	0	Yes	1	Yes	1	2	1	No	0	No	0	No	0	No	0	0	0	No	0	0	0	No	0	No	0	No	0	0	0	No	0	0	0		1	call EMS (991/997/998)	Immediately	1	MC	2	MC	2	MC
1431	Yes	[document]	20/07/2019	1	Ramotswa - STRAM	STRAM 0476	0	Yes	1	Yes	1	2	1	No	0	No	0	Yes	1	No	0	0	0	Yes	1	2	1	Yes	1	No	0	No	0	1	1	No	0	0	0		1	call EMS (991/997/998)	Immediately	1	MC	2	MC	2	MC
1433	Yes	[document]	20/07/2019	1	Ramotswa - STRAM	STRAM 0478	0	No	0	No	0	0	0	No	0	No	0	No	0	No	0	0	0	No	0	0	0	Yes	1	No	0	Yes	1	2	1	No	0	0	0		1	call EMS (991/997/998)	Immediately	1	MC	2	MC	2	MC
1434	Yes	[document]	20/07/2019	1	Ramotswa - STRAM	STRAM 0479	0	Yes	1	Yes	1	2	1	No	0	No	0	No	0	No	0	0	0	No	0	0	0	Yes	1	No	0	Yes	1	2	1	No	0	0	0		1	call EMS (991/997/998)	Immediately	1	MC	2	MC	2	MC
1436	Yes	[document]	18/07/2019	1	Ramotswa - STRAM	STRAM0715	0	Yes	1	Yes	1	2	1	No	0	No	0	No	0	No	0	0	0	No	0	0	0	No	0	No	0	No	0	0	0	No	0	0	0		1	call EMS (991/997/998)	Immediately	1	EM	1	EM	1	WAS
1437	Yes	[document]	18/07/2019	1	Ramotswa - STRAM	STRAM0716	0	Yes	1	No	0	1	1	No	0	No	0	Yes	1	Yes	1	1	1	No	0	1	1	No	0	No	0	No	0	0	0	No	0	0	0		1	call EMS (991/997/998)	Immediately	1	EM	1	EM	1	MC
1438	Yes	[document]	18/07/2019	1	Ramotswa - STRAM	STRAM0717	0	No	0	No	0	0	0	Yes	1	No	0	Yes	1	No	0	1	1	Yes	1	2	1	No	0	No	0	No	0	0	0	No	0	0	0		1	call EMS (991/997/998)	Immediately	1	EM	1	EM	1	EM
1439	Yes	[document]	18/07/2019	1	Ramotswa - STRAM	STRAM0718	0	No	0	Yes	1	1	1	No	0	No	0	Yes	1	No	0	0	0	No	0	1	1	No	0	Yes	1	No	0	0	0	No	0	0	0		1	call EMS (991/997/998)	Immediately	1	EM	1	MC	2	MC
1440	Yes	[document]	18/07/2019	1	Ramotswa - STRAM	STRAM0719	0	No	0	Yes	1	1	1	No	0	No	0	No	0	No	0	0	0	Yes	1	1	1	No	0	No	0	No	0	0	0	Yes	1	1	1	School	1	call EMS (991/997/998)	Immediately	1	MC	2	MC	2	MC
1441	Yes	[document]	18/07/2019	1	Ramotswa - STRAM	STRAM0719	0	No	0	No	0	0	0	No	0	No	0	No	0	Yes	1	1	1	No	0	0	0	No	0	Yes	1	No	0	0	0	No	0	0	0		1	call EMS (991/997/998)	Immediately	1	EM	1	WAS	3	WAS
1442	Yes	[document]	18/07/2019	1	Ramotswa - STRAM	STRAM0720	0	No	0	No	0	0	0	Yes	1	No	0	No	0	Yes	1	2	1	Yes	1	1	1	No	0	No	0	No	0	0	0	No	0	0	0		1	call EMS (991/997/998)	Immediately	1	EM	1	EM	1	MC
1443	Yes	[document]	18/07/2019	1	Ramotswa - STRAM	STRAM0721	0	No	0	No	0	0	0	No	0	No	0	Yes	1	No	0	0	0	Yes	1	2	1	No	0	No	0	No	0	0	0	No	0	0	0		1	call EMS (991/997/998)	Immediately	1	MC	2	MC	2	MC
1444	Yes	[document]	18/07/2019	1	Ramotswa - STRAM	STRAM0722	0	No	0	No	0	0	0	No	0	No	0	Yes	1	No	0	0	0	Yes	1	2	1	No	0	No	0	No	0	0	0	Yes	1	1	1	School	1	call EMS (991/997/998)	Immediately	1	EM	1	EM	1	WAS
1445	Yes	[document]	18/07/2019	1	Ramotswa - STRAM	STRAM0723	0	Yes	1	No	0	1	1	No	0	No	0	Yes	1	No	0	0	0	No	0	1	1	No	0	No	0	No	0	0	0	No	0	0	0		1	call EMS (991/997/998)	Immediately	1	EM	1	EM	1	WAS
1446	Yes	[document]	18/07/2019	1	Ramotswa - STRAM	STRAM0724	0	No	0	No	0	0	0	No	0	No	0	No	0	No	0	0	0	Yes	1	1	1	No	0	No	0	No	0	0	0	No	0	0	0		1	call EMS (991/997/998)	Immediately	1	EM	1	MC	2	EM
1447	Yes	[document]	18/07/2019	1	Ramotswa - STRAM	STRAM0725	0	No	0	Yes	1	1	1	No	0	No	0	No	0	No	0	0	0	No	0	0	0	Yes	1	No	0	Yes	1	2	1	No	0	0	0		1	call EMS (991/997/998)	Immediately	1	EM	1	EM	1	WAS
1448	Yes	[document]	18/07/2019	1	Ramotswa - STRAM	STRAM0726	0	Yes	1	No	0	1	1	No	0	No	0	No	0	Yes	1	1	1	No	0	0	0	Yes	1	No	0	No	0	1	1	No	0	0	0		1	call EMS (991/997/998)	Immediately	1	EM	1	MC	2	MC
1449	Yes	[document]	18/07/2019	1	Ramotswa - STRAM	STRAM0727	0	Yes	1	Yes	1	2	1	Yes	1	No	0	Yes	1	No	0	1	1	No	0	1	1	No	0	No	0	No	0	0	0	No	0	0	0		1	call EMS (991/997/998)	Immediately	1	EM	1	EM	1	MC
1450	Yes	[document]	18/07/2019	1	Ramotswa - STRAM	STRAM0728	0	No	0	Yes	1	1	1	No	0	No	0	No	0	No	0	0	0	No	0	0	0	No	0	No	0	No	0	0	0	No	0	0	0		1	call EMS (991/997/998)	Immediately	1	MC	2	MC	2	MC
1452	Yes	[document]	21/07/2019	1	Old Naledi/Bontleng /Tsolamosese - STGABZT	STGABZT1407	0	Yes	1	No	0	1	1	No	0	No	0	No	0	No	0	0	0	No	0	0	0	No	0	No	0	No	0	0	0	No	0	0	0		1	call EMS (991/997/998)	Immediately	1	MC	2	MC	2	MC
1453	Yes	[document]	21/07/2019	1	Old Naledi/Bontleng /Tsolamosese - STGABZT	STGABZT1408	0	No	0	No	0	0	0	No	0	No	0	No	0	No	0	0	0	No	0	0	0	No	0	No	0	No	0	0	0	Yes	1	1	1	Neighbour	1	call EMS (991/997/998)	Immediately	1	WAS	3	MC	2	MC
1455	Yes	[document]	21/07/2019	1	Old Naledi/Bontleng /Tsolamosese - STGABZT	STGABZT1410	0	Yes	1	No	0	1	1	No	0	No	0	No	0	No	0	0	0	No	0	0	0	No	0	No	0	No	0	0	0	No	0	0	0		1	call EMS (991/997/998)	Immediately	1	WAS	3	WAS	3	MC
1456	Yes	[document]	21/07/2019	1	Old Naledi/Bontleng /Tsolamosese - STGABZT	STGABZT1411	0	No	0	Yes	1	1	1	No	0	No	0	No	0	No	0	0	0	No	0	0	0	No	0	No	0	No	0	0	0	No	0	0	0		1	call EMS (991/997/998)	Immediately	1	MC	2	MC	2	MC
1457	Yes	[document]	21/07/2019	1	Old Naledi/Bontleng /Tsolamosese - STGABZT	STGABZT1412	0	No	0	No	0	0	0	No	0	No	0	No	0	No	0	0	0	No	0	0	0	No	0	No	0	No	0	0	0	Yes	1	1	1	Neighbour	1	call EMS (991/997/998)	Immediately	1	MC	2	WAS	3	MC
1460	Yes	[document]	21/07/2019	1	Old Naledi/Bontleng /Tsolamosese - STGABZT	STGABZT1415	0	No	0	Yes	1	1	1	No	0	No	0	No	0	No	0	0	0	No	0	0	0	No	0	No	0	No	0	0	0	No	0	0	0		1	call EMS (991/997/998)	Immediately	1	EM	1	WAS	3	MC
1461	Yes	[document]	21/07/2019	1	Old Naledi/Bontleng /Tsolamosese - STGABZT	STGABZT1416	0	No	0	No	0	0	0	No	0	No	0	No	0	No	0	0	0	No	0	0	0	No	0	Yes	1	No	0	0	0	No	0	0	0		1	call EMS (991/997/998)	Immediately	1	MC	2	MC	2	MC
1462	Yes	[document]	21/07/2019	1	Old Naledi/Bontleng /Tsolamosese - STGABZT	STGABZT1417	0	Yes	1	Yes	1	2	1	No	0	No	0	No	0	No	0	0	0	No	0	0	0	No	0	No	0	No	0	0	0	No	0	0	0		1	call EMS (991/997/998)	Immediately	1	WAS	3	MC	2	WAS
1464	Yes	[document]	20/07/2019	1	Blocks and others - STGABZB	STGABZB1932	0	Yes	1	Yes	1	2	1	Yes	1	No	0	Yes	1	Yes	1	2	1	Yes	1	2	1	Yes	1	Yes	1	Yes	1	2	1	Yes	1	1	1	church	1	call EMS (991/997/998)	Immediately	1	EM	1	EM	1	EM
1465	Yes	[document]	19/07/2019	1	Ramotswa - STRAM	STRAM0729	0	Yes	1	No	0	1	1	No	0	No	0	No	0	No	0	0	0	No	0	0	0	No	0	No	0	No	0	0	0	Yes	1	1	1	School	1	call EMS (991/997/998)	Immediately	1	EM	1	EM	1	MC
1466	Yes	[document]	19/07/2019	1	Ramotswa - STRAM	STRAM0730	0	Yes	1	Yes	1	2	1	No	0	No	0	Yes	1	No	0	0	0	No	0	1	1	No	0	Yes	1	No	0	0	0	No	0	0	0		1	call EMS (991/997/998)	Immediately	1	EM	1	MC	2	WAS
1467	Yes	[document]	19/07/2019	1	Ramotswa - STRAM	STRAM0731	0	Yes	1	No	0	1	1	No	0	No	0	Yes	1	No	0	0	0	No	0	1	1	No	0	No	0	No	0	0	0	No	0	0	0		1	call EMS (991/997/998)	Immediately	1	EM	1	MC	2	EM
1468	Yes	[document]	19/07/2019	1	Ramotswa - STRAM	STRAM0732	0	No	0	No	0	0	0	No	0	No	0	Yes	1	No	0	0	0	Yes	1	2	1	No	0	No	0	No	0	0	0	No	0	0	0		1	call EMS (991/997/998)	Immediately	1	MC	2	EM	1	WAS
1470	Yes	[document]	19/07/2019	1	Ramotswa - STRAM	STRAM0733	0	No	0	Yes	1	1	1	Yes	1	No	0	No	0	No	0	1	1	Yes	1	1	1	No	0	No	0	No	0	0	0	No	0	0	0		1	call EMS (991/997/998)	Immediately	1	EM	1	EM	1	EM
1471	Yes	[document]	19/07/2019	1	Ramotswa - STRAM	STRAM0734	0	Yes	1	Yes	1	2	1	No	0	No	0	No	0	No	0	0	0	No	0	0	0	No	0	Yes	1	No	0	0	0	Yes	1	1	1	School	1	call EMS (991/997/998)	Immediately	1	EM	1	EM	1	MC
1472	Yes	[document]	19/07/2019	1	Ramotswa - STRAM	STRAM0735	0	No	0	No	0	0	0	Yes	1	No	0	No	0	Yes	1	2	1	Yes	1	1	1	No	0	No	0	No	0	0	0	No	0	0	0		1	call EMS (991/997/998)	Immediately	1	EM	1	EM	1	EM
1473	Yes	[document]	19/07/2019	1	Ramotswa - STRAM	STRAM0735	0	Yes	1	No	0	1	1	No	0	No	0	No	0	Yes	1	1	1	No	0	0	0	No	0	Yes	1	No	0	0	0	Yes	1	1	1	School	1	call EMS (991/997/998)	Immediately	1	MC	2	MC	2	MC
1474	Yes	[document]	19/07/2019	1	Ramotswa - STRAM	STRAM0736	0	No	0	No	0	0	0	Yes	1	No	0	Yes	1	No	0	1	1	No	0	1	1	No	0	Yes	1	No	0	0	0	No	0	0	0		1	call EMS (991/997/998)	Immediately	1	EM	1	MC	2	WAS
1475	Yes	[document]	19/07/2019	1	Ramotswa - STRAM	STRAM0737	0	No	0	No	0	0	0	Yes	1	No	0	Yes	1	No	0	1	1	Yes	1	2	1	No	0	No	0	No	0	0	0	No	0	0	0		1	call EMS (991/997/998)	Immediately	1	EM	1	EM	1	EM
1476	Yes	[document]	19/07/2019	1	Ramotswa - STRAM	STRAM0738	0	No	0	No	0	0	0	No	0	No	0	No	0	No	0	0	0	No	0	0	0	Yes	1	No	0	Yes	1	2	1	No	0	0	0		1	call EMS (991/997/998)	Immediately	1	EM	1	EM	1	EM
1477	Yes	[document]	19/07/2019	1	Ramotswa - STRAM	STRAM0739	0	Yes	1	No	0	1	1	No	0	No	0	Yes	1	No	0	0	0	Yes	1	2	1	No	0	No	0	No	0	0	0	No	0	0	0		1	call EMS (991/997/998)	Immediately	1	MC	2	EM	1	MC
1479	Yes	[document]	21/07/2019	1	Blocks and others - STGABZB	STGABZB 0010	0	Yes	1	No	0	1	1	Yes	1	No	0	No	0	No	0	1	1	No	0	0	0	No	0	No	0	No	0	0	0	No	0	0	0		1	call EMS (991/997/998)	Immediately	1	EM	1	EM	1	EM
1480	Yes	[document]	22/07/2019	1	Blocks and others - STGABZB	STGABZB 0011	0	No	0	Yes	1	1	1	Yes	1	No	0	Yes	1	Yes	1	2	1	Yes	1	2	1	Yes	1	Yes	1	Yes	1	2	1	No	0	0	0		1	call EMS (991/997/998)	Immediately	1	EM	1	EM	1	EM
1481	Yes	[document]	22/07/2019	1	Blocks and others - STGABZB	STGABZB	0	Yes	1	Yes	1	2	1	Yes	1	No	0	Yes	1	Yes	1	2	1	Yes	1	2	1	Yes	1	Yes	1	Yes	1	2	1	No	0	0	0		1	call EMS (991/997/998)	Immediately	1	EM	1	EM	1	EM
1485	Yes	[document]	22/07/2019	1	Blocks and others - STGABZB	STGABZB 0012	0	No	0	Yes	1	1	1	Yes	1	No	0	Yes	1	Yes	1	2	1	Yes	1	2	1	Yes	1	Yes	1	Yes	1	2	1	No	0	0	0		1	call EMS (991/997/998)	Immediately	1	EM	1	EM	1	EM
1486	Yes	[document]	22/07/2019	1	Blocks and others - STGABZB	STGABZB 0013	0	No	0	No	0	0	0	Yes	1	No	0	Yes	1	Yes	1	2	1	Yes	1	2	1	Yes	1	Yes	1	Yes	1	2	1	No	0	0	0		1	call EMS (991/997/998)	Immediately	1	EM	1	EM	1	EM
1487	Yes	[document]	22/07/2019	1	Blocks and others - STGABZB	STGABZB 0012	0	Yes	1	Yes	1	2	1	Yes	1	No	0	Yes	1	Yes	1	2	1	Yes	1	2	1	Yes	1	Yes	1	Yes	1	2	1	No	0	0	0		1	call EMS (991/997/998)	Immediately	1	EM	1	EM	1	EM
1488	Yes	[document]	22/07/2019	1	Blocks and others - STGABZB	STGABZB 0013	0	Yes	1	Yes	1	2	1	Yes	1	No	0	Yes	1	Yes	1	2	1	Yes	1	2	1	Yes	1	Yes	1	Yes	1	2	1	No	0	0	0		1	call EMS (991/997/998)	Immediately	1	EM	1	EM	1	EM
1489	Yes	[document]	22/07/2019	1	Blocks and others - STGABZB	STGABZB 0014	0	No	0	No	0	0	0	Yes	1	No	0	Yes	1	No	0	1	1	Yes	1	2	1	Yes	1	No	0	Yes	1	2	1	No	0	0	0		1	call EMS (991/997/998)	Immediately	1	EM	1	EM	1	EM
1490	Yes	[document]	22/07/2019	1	Blocks and others - STGABZB	STGABZB 0015	0	No	0	No	0	0	0	Yes	1	No	0	Yes	1	No	0	1	1	Yes	1	2	1	Yes	1	Yes	1	Yes	1	2	1	No	0	0	0		1	call EMS (991/997/998)	Immediately	1	EM	1	EM	1	EM
1492	Yes	[document]	22/07/2019	1	Blocks and others - STGABZB	STGABZB 0016	0	No	0	No	0	0	0	Yes	1	No	0	Yes	1	No	0	1	1	Yes	1	2	1	Yes	1	No	0	Yes	1	2	1	No	0	0	0		1	call EMS (991/997/998)	1 week	0	EM	1	EM	1	EM
1493	Yes	[document]	22/07/2019	1	Blocks and others - STGABZB	STGABZB 0017	0	No	0	No	0	0	0	Yes	1	No	0	Yes	1	No	0	1	1	Yes	1	2	1	Yes	1	No	0	Yes	1	2	1	No	0	0	0		1	call EMS (991/997/998)	Immediately	1	EM	1	EM	1	EM
1494	Yes	[document]	22/07/2019	1	Blocks and others - STGABZB	STGABZB 0018	0	No	0	No	0	0	0	Yes	1	No	0	Yes	1	No	0	1	1	Yes	1	2	1	Yes	1	No	0	Yes	1	2	1	No	0	0	0		1	call EMS (991/997/998)	Immediately	1	EM	1	EM	1	EM
1495	Yes	[document]	22/07/2019	1	Old Naledi/Bontleng /Tsolamosese - STGABZT	STGABZT1419	0	No	0	No	0	0	0	No	0	No	0	No	0	No	0	0	0	Yes	1	1	1	No	0	No	0	No	0	0	0	No	0	0	0		1	call EMS (991/997/998)	Immediately	1	MC	2	MC	2	MC
1496	Yes	[document]	22/07/2019	1	Old Naledi/Bontleng /Tsolamosese - STGABZT	STGABZT1420	0	No	0	Yes	1	1	1	No	0	No	0	No	0	No	0	0	0	No	0	0	0	No	0	No	0	No	0	0	0	No	0	0	0		1	call EMS (991/997/998)	Immediately	1	MC	2	MC	2	MC
1497	Yes	[document]	22/07/2019	1	Old Naledi/Bontleng /Tsolamosese - STGABZT	STGABZT1421	0	Yes	1	No	0	1	1	No	0	No	0	No	0	No	0	0	0	No	0	0	0	No	0	No	0	No	0	0	0	No	0	0	0		1	call EMS (991/997/998)	Immediately	1	MC	2	WAS	3	WAS
1498	Yes	[document]	22/07/2019	1	Old Naledi/Bontleng /Tsolamosese - STGABZT	STGABZT1422	0	No	0	No	0	0	0	No	0	No	0	No	0	No	0	0	0	No	0	0	0	No	0	No	0	No	0	0	0	Yes	1	1	1	Neighbour	1	call EMS (991/997/998)	Immediately	1	WAS	3	WAS	3	WAS
1499	Yes	[document]	22/07/2019	1	Old Naledi/Bontleng /Tsolamosese - STGABZT	STGABZT1423	0	No	0	No	0	0	0	No	0	No	0	No	0	No	0	0	0	No	0	0	0	Yes	1	No	0	No	0	1	1	Yes	1	1	1	Patients at the clinic	1	call EMS (991/997/998)	Immediately	1	MC	2	MC	2	WAS
1500	Yes	[document]	22/07/2019	1	Old Naledi/Bontleng /Tsolamosese - STGABZT	STGABZT1424	0	Yes	1	No	0	1	1	No	0	No	0	No	0	No	0	0	0	No	0	0	0	No	0	No	0	No	0	0	0	No	0	0	0		1	call EMS (991/997/998)	Immediately	1	MC	2	MC	2	MC
1501	Yes	[document]	22/07/2019	1	Old Naledi/Bontleng /Tsolamosese - STGABZT	STGABZT1425	0	No	0	Yes	1	1	1	No	0	No	0	No	0	No	0	0	0	No	0	0	0	No	0	No	0	No	0	0	0	No	0	0	0		1	call EMS (991/997/998)	Immediately	1	MC	2	MC	2	MC
1503	Yes	[document]	22/07/2019	1	Old Naledi/Bontleng /Tsolamosese - STGABZT	STGABZT1427	0	No	0	Yes	1	1	1	No	0	No	0	No	0	No	0	0	0	No	0	0	0	Yes	1	No	0	No	0	1	1	No	0	0	0		1	call EMS (991/997/998)	Immediately	1	MC	2	MC	2	MC
1504	Yes	[document]	22/07/2019	1	Old Naledi/Bontleng /Tsolamosese - STGABZT	STGABZT1428	0	Yes	1	No	0	1	1	No	0	No	0	No	0	No	0	0	0	No	0	0	0	No	0	No	0	No	0	0	0	No	0	0	0		1	call EMS (991/997/998)	Immediately	1	MC	2	WAS	3	MC
1505	Yes	[document]	22/07/2019	1	Old Naledi/Bontleng /Tsolamosese - STGABZT	STGABT1429	0	No	0	Yes	1	1	1	No	0	No	0	No	0	No	0	0	0	No	0	0	0	No	0	No	0	No	0	0	0	No	0	0	0		1	call EMS (991/997/998)	Immediately	1	MC	2	MC	2	MC
1506	Yes	[document]	22/07/2019	1	Old Naledi/Bontleng /Tsolamosese - STGABZT	STGABZT1430	0	No	0	No	0	0	0	No	0	No	0	No	0	No	0	0	0	No	0	0	0	No	0	No	0	No	0	0	0	Yes	1	1	1	Neighbour	1	call EMS (991/997/998)	Immediately	1	MC	2	MC	2	MC
1507	Yes	[document]	22/07/2019	1	Blocks and others - STGABZB	STGABZB1933	0	Yes	1	Yes	1	2	1	Yes	1	No	0	Yes	1	Yes	1	2	1	Yes	1	2	1	Yes	1	Yes	1	Yes	1	2	1	No	0	0	0		1	call EMS (991/997/998)	Immediately	1	EM	1	EM	1	EM
1508	Yes	[document]	22/07/2019	1	Blocks and others - STGABZB	STGABZB1935	0	Yes	1	Yes	1	2	1	Yes	1	No	0	Yes	1	Yes	1	2	1	Yes	1	2	1	Yes	1	Yes	1	Yes	1	2	1	No	0	0	0		1	call EMS (991/997/998)	Immediately	1	EM	1	EM	1	EM
1509	Yes	[document]	22/07/2019	1	Blocks and others - STGABZB	STGABZB1936	0	Yes	1	Yes	1	2	1	Yes	1	No	0	Yes	1	Yes	1	2	1	Yes	1	2	1	Yes	1	Yes	1	Yes	1	2	1	No	0	0	0		1	call EMS (991/997/998)	Immediately	1	MC	2	MC	2	MC
1513	Yes	[document]	20/07/2019	1	Ramotswa - STRAM	STRAM0741	0	Yes	1	No	0	1	1	No	0	No	0	Yes	1	No	0	0	0	No	0	1	1	No	0	No	0	Yes	1	1	1	No	0	0	0		1	call EMS (991/997/998)	Immediately	1	EM	1	EM	1	EM
1514	Yes	[document]	20/07/2019	1	Ramotswa - STRAM	STRAM0742	0	No	0	No	0	0	0	No	0	No	0	No	0	No	0	0	0	No	0	0	0	No	0	No	0	Yes	1	1	1	Yes	1	1	1	school	1	call EMS (991/997/998)	Immediately	1	EM	1	EM	1	EM
1515	Yes	[document]	20/07/2019	1	Ramotswa - STRAM	STRAM0743	0	Yes	1	No	0	1	1	No	0	No	0	Yes	1	No	0	0	0	Yes	1	2	1	Yes	1	No	0	Yes	1	2	1	No	0	0	0		1	call EMS (991/997/998)	Immediately	1	EM	1	EM	1	EM
1516	Yes	[document]	20/07/2019	1	Ramotswa - STRAM	STRAM0744	0	No	0	No	0	0	0	No	0	Yes	1	No	0	No	0	0	0	Yes	1	1	1	Yes	1	No	0	Yes	1	2	1	No	0	1	1		1	call EMS (991/997/998)	Immediately	1	MC	2	MC	2	MC
1517	Yes	[document]	20/07/2019	1	Ramotswa - STRAM	STRAM0745	0	No	0	Yes	1	1	1	No	0	No	0	No	0	No	0	0	0	No	0	0	0	Yes	1	No	0	No	0	1	1	No	0	0	0		1	call EMS (991/997/998)	Immediately	1	MC	2	MC	2	MC
1518	Yes	[document]	20/07/2019	1	Ramotswa - STRAM	STRAM0746	0	Yes	1	No	0	1	1	No	0	No	0	No	0	No	0	0	0	No	0	0	0	Yes	1	No	0	No	0	1	1	No	0	0	0		1	call EMS (991/997/998)	Immediately	1	MC	2	MC	2	MC
1519	Yes	[document]	20/07/2019	1	Ramotswa - STRAM	STRAM0747	0	No	0	Yes	1	1	1	No	0	No	0	Yes	1	No	0	0	0	Yes	1	2	1	No	0	Yes	1	No	0	0	0	No	0	0	0		1	call EMS (991/997/998)	Immediately	1	MC	2	MC	2	MC
1520	Yes	[document]	22/07/2019	1	Blocks and others - STGABZB	STGABZB1939	0	Yes	1	Yes	1	2	1	Yes	1	No	0	Yes	1	Yes	1	2	1	Yes	1	2	1	Yes	1	Yes	1	Yes	1	2	1	No	0	0	0		1	call EMS (991/997/998)	Immediately	1	MC	2	MC	2	MC
1521	Yes	[document]	23/07/2019	1	Blocks and others - STGABZB	STGABZB1940	0	Yes	1	Yes	1	2	1	Yes	1	No	0	Yes	1	Yes	1	2	1	Yes	1	2	1	Yes	1	Yes	1	Yes	1	2	1	No	0	0	0		1	call EMS (991/997/998)	Immediately	1	MC	2	MC	2	MC
1523	Yes	[document]	23/07/2019	1	Blocks and others - STGABZB	STGABZB1942	0	Yes	1	Yes	1	2	1	Yes	1	No	0	Yes	1	Yes	1	2	1	Yes	1	2	1	Yes	1	Yes	1	Yes	1	2	1	No	0	0	0		1	call EMS (991/997/998)	Immediately	1	EM	1	EM	1	EM
1525,Yes,[document],22/07/2019,0,Moshupa Clinic - STMOSHC,STMOSHC001,0,No,0,Yes,1,1,1,No,0,No,0,No,0,No,0,0,0,No,0,0,0,No,0,No,0,No,0,0,0,Yes,1,1,1,saw patients,1,call EMS (991/997/998),Immediately,1,EM,1,WAS,3,EM,1,MC,2,EM,1,EM,1,EM,1,MC,2,Male,1,64,3,0,None,,1,Married,0,No,0,No,0,No,0,No,1,Yes,1,Yes,0,No,,,,,0,1,Yes,0,No,0,0,3,Stroke,,"72,3",178,178,178,1.78,2,22.819,Normal,2,1,Yes,0,No,0,No,0,…
1526,Yes,[document],22/07/2019,0,Moshupa Clinic - STMOSHC,STMOSHC002,0,No,0,Yes,1,1,1,No,0,No,0,No,0,No,0,0,0,No,0,0,0,No,0,No,0,No,0,0,0,Yes,1,1,1,saw patient,1,call EMS (991/997/998),Immediately,1,EM,1,MC,2,EM,1,EM,1,EM,1,EM,1,MC,2,EM,1,Female,0,39,2,1,Secondary Level,,1,Cohabiting,0,No,0,No,0,No,0,No,0,No,1,Yes,0,No,,,,,0,0,No,0,No,0,0,0,,,"95,6",169.3,169.3,169.3,1.693,4,33.354,Normal,2,1,Yes…
1527	Yes	[document]	22/07/2019	0	Moshupa Clinic - STMOSHC	STMOSHC003	0	No	0	Yes	1	1	1	No	0	No	0	No	0	No	0	0	0	No	0	0	0	No	0	No	0	No	0	0	0	Yes	1	1	1	show a patient	1	call EMS (991/997/998)	Immediately	1	EM	1	WAS	3	EM
1528	Yes	[document]	22/07/2019	0	Moshupa Clinic - STMOSHC	STMOSHC004	0	No	0	No	0	0	0	No	0	Yes	1	No	0	No	0	0	0	No	0	0	0	No	0	No	0	No	0	0	0	No	0	1	1		1	call EMS (991/997/998)	Immediately	1	EM	1	MC	2	EM
1529	Yes	[document]	22/07/2019	0	Moshupa Clinic - STMOSHC	STMOSHC005	0	No	0	No	0	0	0	No	0	No	0	No	0	No	0	0	0	No	0	0	0	No	0	No	0	No	0	0	0	Yes	1	1	1	saw patient	1	call EMS (991/997/998)	Immediately	1	EM	1	WAS	3	WAS
1532	Yes	[document]	22/07/2019	0	Moshupa Clinic - STMOSHC	STMOSHC006	0	No	0	No	0	0	0	No	0	No	0	Yes	1	No	0	0	0	Yes	1	2	1	No	0	No	0	No	0	0	0	Yes	1	1	1	SCHOOL	1	call EMS (991/997/998)	7 hours	0	EM	1	MC	2	WAS
1534	Yes	[document]	23/07/2019	0	Moshupa Clinic - STMOSHC	STMOSHC008	0	No	0	Yes	1	1	1	No	0	No	0	No	0	No	0	0	0	No	0	0	0	No	0	No	0	No	0	0	0	Yes	1	1	1	saw patients	1	call EMS (991/997/998)	Immediately	1	EM	1	MC	2	WAS
1535	Yes	[document]	23/07/2019	0	Moshupa Clinic - STMOSHC	STMOSHC009	0	No	0	Yes	1	1	1	No	0	No	0	Yes	1	No	0	0	0	No	0	1	1	Yes	1	No	0	No	0	1	1	No	0	0	0		1	call EMS (991/997/998)	Immediately	1	EM	1	WAS	3	EM
1537	Yes	[document]	23/07/2019	0	Moshupa Clinic - STMOSHC	STMOSHC010	0	No	0	Yes	1	1	1	No	0	No	0	No	0	No	0	0	0	No	0	0	0	No	0	No	0	No	0	0	0	No	0	0	0		1	call EMS (991/997/998)	Immediately	1	EM	1	MC	2	EM
1538	Yes	[document]	23/07/2019	0	Moshupa Clinic - STMOSHC	STMOSHC011	0	No	0	No	0	0	0	No	0	No	0	No	0	No	0	0	0	No	0	0	0	No	0	No	0	No	0	0	0	Yes	1	1	1	saw patient	1	call EMS (991/997/998)	3 days	0	EM	1	MC	2	WAS
1539	Yes	[document]	23/07/2019	0	Moshupa Clinic - STMOSHC	STMOSHC012	0	No	0	Yes	1	1	1	No	0	No	0	No	0	No	0	0	0	No	0	0	0	No	0	No	0	No	0	0	0	Yes	1	1	1	saw patients	1	call EMS (991/997/998)	Immediately	1	EM	1	WAS	3	EM
1540	Yes	[document]	23/07/2019	0	Moshupa Clinic - STMOSHC	STMOSHC013	0	No	0	Yes	1	1	1	No	0	No	0	No	0	No	0	0	0	No	0	0	0	Yes	1	No	0	No	0	1	1	Yes	1	1	1	saw patients	1	call EMS (991/997/998)	1 day	0	EM	1	MC	2	EM
1543	Yes	[document]	23/07/2019	0	Moshupa Clinic - STMOSHC	STMOSHC014	0	Yes	1	Yes	1	2	1	No	0	No	0	No	0	No	0	0	0	No	0	0	0	No	0	No	0	No	0	0	0	Yes	1	1	1	school	1	call EMS (991/997/998)	1 day	0	EM	1	WAS	3	WAS
1545	Yes	[document]	23/07/2019	1	Blocks and others - STGABZB	STGABZB 0015	0	Yes	1	Yes	1	2	1	No	0	No	0	No	0	No	0	0	0	No	0	0	0	No	0	No	0	No	0	0	0	No	0	0	0		1	call EMS (991/997/998)	Immediately	1	EM	1	EM	1	EM
1546	Yes	[document]	23/07/2019	1	Blocks and others - STGABZB	STGABZB 0019	0	No	0	No	0	0	0	Yes	1	No	0	Yes	1	No	0	1	1	Yes	1	2	1	Yes	1	No	0	Yes	1	2	1	No	0	0	0		1	call EMS (991/997/998)	Immediately	1	EM	1	EM	1	EM
1547	Yes	[document]	23/07/2019	1	Blocks and others - STGABZB	STGABZB 0019	0	No	0	No	0	0	0	Yes	1	No	0	Yes	1	No	0	1	1	Yes	1	2	1	Yes	1	No	0	Yes	1	2	1	No	0	0	0		1	call EMS (991/997/998)	Immediately	1	EM	1	EM	1	EM
1548	Yes	[document]	23/07/2019	1	Blocks and others - STGABZB	STGABZB 0020	0	No	0	No	0	0	0	Yes	1	No	0	Yes	1	No	0	1	1	Yes	1	2	1	Yes	1	No	0	Yes	1	2	1	No	0	0	0		1	call EMS (991/997/998)	Immediately	1	EM	1	EM	1	EM
1549	Yes	[document]	23/07/2019	1	Blocks and others - STGABZB	STGABZB 0021	0	No	0	No	0	0	0	Yes	1	No	0	Yes	1	No	0	1	1	No	0	1	1	No	0	Yes	1	No	0	0	0	No	0	0	0		1	call EMS (991/997/998)	Immediately	1	EM	1	EM	1	EM
1550	Yes	[document]	23/07/2019	1	Blocks and others - STGABZB	STGABZB 0021	0	No	0	No	0	0	0	Yes	1	No	0	Yes	1	No	0	1	1	Yes	1	2	1	No	0	No	0	Yes	1	1	1	No	0	0	0		1	call EMS (991/997/998)	Immediately	1	EM	1	EM	1	EM
1551	Yes	[document]	23/07/2019	1	Blocks and others - STGABZB	STGABZB 0021	0	No	0	No	0	0	0	Yes	1	No	0	Yes	1	No	0	1	1	Yes	1	2	1	No	0	Yes	1	No	0	0	0	No	0	0	0		1	call EMS (991/997/998)	Immediately	1	EM	1	EM	1	EM
1552	Yes	[document]	23/07/2019	1	Blocks and others - STGABZB	STGABZB 0022	0	No	0	No	0	0	0	Yes	1	No	0	Yes	1	No	0	1	1	Yes	1	2	1	Yes	1	No	0	Yes	1	2	1	No	0	0	0		1	call EMS (991/997/998)	Immediately	1	EM	1	EM	1	EM
1553	Yes	[document]	23/07/2019	1	Blocks and others - STGABZB	STGABZB 0023	0	No	0	No	0	0	0	Yes	1	No	0	Yes	1	No	0	1	1	Yes	1	2	1	No	0	No	0	Yes	1	1	1	No	0	0	0		1	call EMS (991/997/998)	Immediately	1	EM	1	EM	1	EM
1554	Yes	[document]	23/07/2019	1	Blocks and others - STGABZB	STGABZB 0023	0	No	0	No	0	0	0	Yes	1	No	0	Yes	1	No	0	1	1	Yes	1	2	1	No	0	Yes	1	Yes	1	1	1	No	0	0	0		1	call EMS (991/997/998)	Immediately	1	EM	1	EM	1	EM
1555	Yes	[document]	23/07/2019	1	Blocks and others - STGABZB	STGABZB 0024	0	No	0	No	0	0	0	Yes	1	No	0	Yes	1	No	0	1	1	Yes	1	2	1	No	0	Yes	1	Yes	0	0	0	No	0	0	0		1	call EMS (991/997/998)	Immediately	1	EM	1	EM	1	EM
1556	Yes	[document]	23/07/2019	1	Blocks and others - STGABZB	STGABZB 0026	0	No	0	No	0	0	0	Yes	1	No	0	Yes	1	No	0	1	1	Yes	1	2	1	Yes	1	No	0	Yes	1	2	1	No	0	0	0		1	call EMS (991/997/998)	Immediately	1	EM	1	EM	1	EM
1557	Yes	[document]	23/07/2019	1	Blocks and others - STGABZB	STGABZB 0027	0	No	0	No	0	0	0	Yes	1	No	0	Yes	1	No	0	1	1	Yes	1	2	1	Yes	1	No	0	Yes	1	2	1	No	0	0	0		1	call EMS (991/997/998)	Immediately	1	EM	1	EM	1	EM
1558	Yes	[document]	23/07/2019	1	Blocks and others - STGABZB	STGABZB 0028	0	No	0	No	0	0	0	Yes	1	No	0	Yes	1	No	0	1	1	Yes	1	2	1	Yes	1	No	0	Yes	1	2	1	No	0	0	0		1	call EMS (991/997/998)	Immediately	1	EM	1	EM	1	EM
1559	Yes	[document]	23/07/2019	1	Blocks and others - STGABZB	STGABZB 0029	0	No	0	No	0	0	0	No	0	No	0	Yes	1	Yes	1	1	1	Yes	1	2	1	Yes	1	Yes	1	Yes	1	2	1	No	0	0	0		1	call EMS (991/997/998)	Immediately	1	EM	1	EM	1	EM
1560	Yes	[document]	23/07/2019	1	Blocks and others - STGABZB	STGABZB 0019	0	No	0	No	0	0	0	Yes	1	No	0	Yes	1	Yes	1	2	1	Yes	1	2	1	Yes	1	Yes	1	Yes	1	2	1	No	0	0	0		1	call EMS (991/997/998)	Immediately	1	EM	1	EM	1	EM
1561	Yes	[document]	23/07/2019	1	Blocks and others - STGABZB	STGABZB 0020	0	No	0	No	0	0	0	No	0	No	0	Yes	1	Yes	1	1	1	Yes	1	2	1	Yes	1	Yes	1	Yes	1	2	1	No	0	0	0		1	call EMS (991/997/998)	Immediately	1	EM	1	EM	1	EM
1562	Yes	[document]	23/07/2019	1	Blocks and others - STGABZB	STGABZB 0029	0	Yes	1	Yes	1	2	1	Yes	1	No	0	Yes	1	Yes	1	2	1	Yes	1	2	1	Yes	1	Yes	1	Yes	1	2	1	No	0	0	0		1	call EMS (991/997/998)	Immediately	1	EM	1	EM	1	EM
1566	Yes	[document]	23/07/2019	1	Old Naledi/Bontleng /Tsolamosese - STGABZT	STGABZT1431	0	No	0	No	0	0	0	No	0	No	0	No	0	No	0	0	0	No	0	0	0	No	0	No	0	No	0	0	0	Yes	1	1	1	Neighbour	1	call EMS (991/997/998)	Immediately	1	MC	2	MC	2	MC
1567	Yes	[document]	23/07/2019	1	Old Naledi/Bontleng /Tsolamosese - STGABZT	STGABZT1432	0	No	0	Yes	1	1	1	No	0	No	0	No	0	No	0	0	0	No	0	0	0	No	0	No	0	No	0	0	0	No	0	0	0		1	call EMS (991/997/998)	Immediately	1	WAS	3	MC	2	MC
1568	Yes	[document]	23/07/2019	1	Old Naledi/Bontleng /Tsolamosese - STGABZT	STGABZT1433	0	No	0	No	0	0	0	No	0	No	0	No	0	No	0	0	0	Yes	1	1	1	No	0	No	0	No	0	0	0	No	0	0	0		1	call EMS (991/997/998)	Immediately	1	MC	2	MC	2	MC
1570,Yes,[document],23/07/2019,1,Old Naledi/Bontleng /Tsolamosese - STGABZT,STGABZT1435,0,No,0,No,0,0,0,No,0,No,0,No,0,No,0,0,0,No,0,0,0,No,0,Yes,1,No,0,0,0,No,0,0,0,,1,call EMS (991/997/998),Immediately,1,MC,2,WAS,3,WAS,3,MC,2,MC,2,MC,2,MC,2,WAS,3,Male,1,24,1,2,Tertiary Level,Certificate,0,Single,0,No,0,No,0,No,0,No,1,Yes,1,Yes,1,Yes,"Cardio,jogging",60,7,3738,3,1,Yes,0,No,0,0,3,Stroke,,60.3,172…
1571	Yes	[document]	23/07/2019	1	Old Naledi/Bontleng /Tsolamosese - STGABZT	STGABZT1436	0	No	0	No	0	0	0	No	0	No	0	No	0	No	0	0	0	No	0	0	0	No	0	No	0	No	0	0	0	Yes	1	1	1	Neighbour	1	call EMS (991/997/998)	Immediately	1	MC	2	WAS	3	MC
1572	Yes	[document]	23/07/2019	1	Old Naledi/Bontleng /Tsolamosese - STGABZT	STGABZT1437	0	No	0	Yes	1	1	1	No	0	No	0	No	0	No	0	0	0	No	0	0	0	No	0	No	0	No	0	0	0	No	0	0	0		1	call EMS (991/997/998)	Immediately	1	MC	2	MC	2	MC
1573	Yes	[document]	23/07/2019	1	Old Naledi/Bontleng /Tsolamosese - STGABZT	STGABZT1438	0	No	0	No	0	0	0	No	0	No	0	No	0	No	0	0	0	No	0	0	0	No	0	No	0	No	0	0	0	Yes	1	1	1	Neighbour	1	call EMS (991/997/998)	Immediately	1	MC	2	WAS	3	MC
1576	Yes	[document]	23/07/2019	1	Old Naledi/Bontleng /Tsolamosese - STGABZT	STGABZT1441	0	No	0	No	0	0	0	No	0	No	0	No	0	No	0	0	0	No	0	0	0	No	0	Yes	1	No	0	0	0	No	0	0	0		1	call EMS (991/997/998)	Immediately	1	MC	2	WAS	3	EM
1577	Yes	[document]	23/07/2019	1	Old Naledi/Bontleng /Tsolamosese - STGABZT	STGABZT1442	0	Yes	1	No	0	1	1	No	0	No	0	No	0	No	0	0	0	No	0	0	0	No	0	No	0	No	0	0	0	Yes	1	1	1	Group chat debates	1	call EMS (991/997/998)	Immediately	1	WAS	3	MC	2	MC
1582	Yes	[document]	21/07/2019	1	Ramotswa - STRAM	STRAM 0481	0	Yes	1	Yes	1	2	1	No	0	No	0	No	0	No	0	0	0	No	0	0	0	No	0	No	0	Yes	1	1	1	No	0	0	0		1	call EMS (991/997/998)	Immediately	1	MC	2	MC	2	MC
1583	Yes	[document]	21/07/2019	1	Ramotswa - STRAM	STRAM 0483	0	Yes	1	Yes	1	2	1	No	0	No	0	No	0	No	0	0	0	No	0	0	0	No	0	Yes	1	No	0	0	0	No	0	0	0		1	call EMS (991/997/998)	Immediately	1	MC	2	MC	2	MC
1584	Yes	[document]	22/07/2019	1	Ramotswa - STRAM	STRAM 0484	0	Yes	1	Yes	1	2	1	No	0	No	0	No	0	No	0	0	0	Yes	1	1	1	No	0	No	0	Yes	1	1	1	No	0	0	0		1	call EMS (991/997/998)	Immediately	1	MC	2	MC	2	MC
1585	Yes	[document]	22/07/2019	1	Ramotswa - STRAM	STRAM 0485	0	Yes	1	Yes	1	2	1	No	0	No	0	No	0	No	0	0	0	No	0	0	0	No	0	No	0	No	0	0	0	No	0	0	0		1	call EMS (991/997/998)	Immediately	1	MC	2	MC	2	MC
1586	Yes	[document]	22/07/2019	1	Ramotswa - STRAM	STRAM 0486	0	Yes	1	Yes	1	2	1	No	0	No	0	No	0	No	0	0	0	No	0	0	0	No	0	No	0	No	0	0	0	No	0	0	0		1	call EMS (991/997/998)	Immediately	1	MC	2	MC	2	MC
1587	Yes	[document]	22/07/2019	1	Ramotswa - STRAM	STRAM 0487	0	Yes	1	Yes	1	2	1	No	0	No	0	No	0	No	0	0	0	No	0	0	0	No	0	No	0	No	0	0	0	No	0	0	0		1	call EMS (991/997/998)	Immediately	1	MC	2	MC	2	MC
1589	Yes	[document]	22/07/2019	1	Ramotswa - STRAM	STRAM 0488	0	Yes	1	Yes	1	2	1	No	0	No	0	No	0	No	0	0	0	No	0	0	0	No	0	No	0	No	0	0	0	No	0	0	0		1	call EMS (991/997/998)	Immediately	1	MC	2	MC	2	MC
1591	Yes	[document]	23/07/2019	1	Ramotswa - STRAM	STRAM 0489	0	Yes	1	Yes	1	2	1	No	0	No	0	No	0	No	0	0	0	No	0	0	0	No	0	No	0	No	0	0	0	No	0	0	0		1	call EMS (991/997/998)	Immediately	1	MC	2	MC	2	MC
1592	Yes	[document]	23/07/2019	1	Ramotswa - STRAM	STRAM 0490	0	Yes	1	Yes	1	2	1	No	0	No	0	No	0	No	0	0	0	No	0	0	0	No	0	No	0	No	0	0	0	No	0	0	0		1	call EMS (991/997/998)	Immediately	1	MC	2	MC	2	MC
1593	Yes	[document]	23/07/2019	1	Ramotswa - STRAM	STRAM 0491	0	Yes	1	Yes	1	2	1	No	0	No	0	No	0	No	0	0	0	No	0	0	0	No	0	No	0	No	0	0	0	No	0	0	0		1	call EMS (991/997/998)	Immediately	1	MC	2	MC	2	MC
1594	Yes	[document]	23/07/2019	1	Ramotswa - STRAM	STRAM 0492	0	Yes	1	Yes	1	2	1	No	0	No	0	No	0	No	0	0	0	No	0	0	0	No	0	No	0	No	0	0	0	No	0	0	0		1	call EMS (991/997/998)	Immediately	1	MC	2	MC	2	MC
1595	Yes	[document]	23/07/2019	1	Ramotswa - STRAM	STRAM 0493	0	Yes	1	Yes	1	2	1	No	0	No	0	No	0	No	0	0	0	No	0	0	0	No	0	No	0	No	0	0	0	No	0	0	0		1	call EMS (991/997/998)	Immediately	1	MC	2	MC	2	MC
1596	Yes	[document]	23/07/2019	1	Ramotswa - STRAM	STRAM 0494	0	Yes	1	No	0	1	1	No	0	No	0	Yes	1	No	0	0	0	Yes	1	2	1	No	0	No	0	No	0	0	0	No	0	0	0		1	call EMS (991/997/998)	Immediately	1	MC	2	MC	2	MC
1597	Yes	[document]	23/07/2019	1	Ramotswa - STRAM	STRAM 0495	0	Yes	1	Yes	1	2	1	No	0	No	0	Yes	1	No	0	0	0	Yes	1	2	1	No	0	No	0	No	0	0	0	No	0	0	0		1	call EMS (991/997/998)	Immediately	1	MC	2	WAS	3	WAS
1598	Yes	[document]	23/07/2019	1	Ramotswa - STRAM	STRAM 0496	0	Yes	1	Yes	1	2	1	No	0	No	0	No	0	No	0	0	0	No	0	0	0	No	0	No	0	No	0	0	0	No	0	0	0		1	call EMS (991/997/998)	Immediately	1	MC	2	MC	2	MC
1600	Yes	[document]	23/07/2019	1	Ramotswa - STRAM	STRAM 0498	0	Yes	1	Yes	1	2	1	No	0	No	0	Yes	1	No	0	0	0	Yes	1	2	1	No	0	No	0	No	0	0	0	No	0	0	0		1	call EMS (991/997/998)	Immediately	1	MC	2	MC	2	MC
1601	Yes	[document]	24/07/2019	0	Moshupa Clinic - STMOSHC	STMOSHC016	0	No	0	Yes	1	1	1	No	0	No	0	No	0	No	0	0	0	No	0	0	0	No	0	No	0	No	0	0	0	Yes	1	1	1	saw relative	1	call EMS (991/997/998)	Immediately	1	EM	1	MC	2	WAS
1602	Yes	[document]	24/07/2019	0	Moshupa Clinic - STMOSHC	STMOSHC017	0	No	0	No	0	0	0	No	0	No	0	No	0	No	0	0	0	No	0	0	0	No	0	No	0	No	0	0	0	Yes	1	1	1	saw patients	1	call EMS (991/997/998)	1 day	0	EM	1	WAS	3	EM
1603	Yes	[document]	24/07/2019	0	Moshupa Clinic - STMOSHC	STMOSHC018	0	No	0	No	0	0	0	Yes	1	No	0	No	0	No	0	1	1	No	0	0	0	No	0	No	0	No	0	0	0	Yes	1	1	1	saw patient	1	call EMS (991/997/998)	Immediately	1	EM	1	MC	2	EM
1604	Yes	[document]	24/07/2019	0	Moshupa Clinic - STMOSHC	STMOSHC020	0	No	0	Yes	1	1	1	No	0	No	0	No	0	No	0	0	0	No	0	0	0	No	0	No	0	No	0	0	0	Yes	1	1	1	saw a sick relative	1	call EMS (991/997/998)	Immediately	1	EM	1	WAS	3	WAS
1605	Yes	[document]	24/07/2019	0	Moshupa Clinic - STMOSHC	STMOSHC021	0	Yes	1	No	0	1	1	No	0	No	0	No	0	No	0	0	0	No	0	0	0	No	0	No	0	No	0	0	0	No	0	0	0		1	call EMS (991/997/998)	Immediately	1	EM	1	WAS	3	EM
1606	Yes	[document]	24/07/2019	0	Moshupa Clinic - STMOSHC	STMOSHC022	0	No	0	No	0	0	0	No	0	No	0	No	0	No	0	0	0	No	0	0	0	No	0	No	0	No	0	0	0	Yes	1	1	1	saw patients	1	call EMS (991/997/998)	Immediately	1	EM	1	MC	2	WAS
1607	Yes	[document]	24/07/2019	0	Moshupa Clinic - STMOSHC	STMOSHC023	0	Yes	1	No	0	1	1	No	0	No	0	No	0	No	0	0	0	No	0	0	0	No	0	No	0	No	0	0	0	No	0	0	0		1	call EMS (991/997/998)	Immediately	1	EM	1	MC	2	EM
1610	Yes	[document]	24/07/2019	0	Moshupa Clinic - STMOSHC	STMOSHC024	0	Yes	1	No	0	1	1	No	0	No	0	No	0	No	0	0	0	No	0	0	0	No	0	No	0	No	0	0	0	Yes	1	1	1	school	1	call EMS (991/997/998)	Immediately	1	EM	1	WAS	3	WAS
1616	Yes	[document]	24/07/2019	1	Old Naledi/Bontleng /Tsolamosese - STGABZT	STGABZT1450	0	No	0	No	0	0	0	No	0	No	0	Yes	1	No	0	0	0	No	0	1	1	No	0	No	0	No	0	0	0	No	0	0	0		1	call EMS (991/997/998)	Immediately	1	MC	2	WAS	3	MC
1617,Yes,[document],24/07/2019,1,Blocks and others - STGABZB,STGABZB 0030,0,No,0,No,0,0,0,Yes,1,No,0,Yes,1,No,0,1,1,Yes,1,2,1,Yes,1,No,0,Yes,1,2,1,No,0,0,0,,1,call EMS (991/997/998),Immediately,1,EM,1,EM,1,EM,1,EM,1,EM,1,EM,1,EM,1,EM,1,Female,0,23,1,1,Secondary Level,,0,Single,0,No,0,No,0,No,0,No,0,No,0,No,0,No,,,,,0,0,No,0,No,0,0,0,,,"95,7",160,160,160,1.6,4,37.383,Normal,2,0,No,0,No,0,No,0,No,0…
1618	Yes	[document]	24/07/2019	1	Blocks and others - STGABZB	STGABZB 0031	0	No	0	No	0	0	0	Yes	1	No	0	Yes	1	No	0	1	1	Yes	1	2	1	Yes	1	No	0	Yes	1	2	1	No	0	0	0		1	call EMS (991/997/998)	Immediately	1	EM	1	EM	1	EM
1620	Yes	[document]	24/07/2019	1	Blocks and others - STGABZB	STGABZB 0032	0	No	0	No	0	0	0	Yes	1	No	0	Yes	1	No	0	1	1	Yes	1	2	1	Yes	1	No	0	Yes	1	2	1	No	0	0	0		1	call EMS (991/997/998)	Immediately	1	EM	1	EM	1	EM
1622	Yes	[document]	24/07/2019	1	Blocks and others - STGABZB	STGABZB	0	No	0	No	0	0	0	Yes	1	No	0	Yes	1	No	0	1	1	Yes	1	2	1	Yes	1	No	0	Yes	1	2	1	No	0	0	0		1	call EMS (991/997/998)	Immediately	1	EM	1	EM	1	EM
1623	Yes	[document]	24/07/2019	1	Blocks and others - STGABZB	STGABZB 0035	0	Yes	1	Yes	1	2	1	Yes	1	No	0	Yes	1	Yes	1	2	1	Yes	1	2	1	Yes	1	Yes	1	Yes	1	2	1	No	0	0	0		1	call EMS (991/997/998)	Immediately	1	EM	1	EM	1	EM
1624	Yes	[document]	24/07/2019	1	Blocks and others - STGABZB	STGABZB 0037	0	No	0	No	0	0	0	Yes	1	No	0	Yes	1	No	0	1	1	Yes	1	2	1	No	0	No	0	Yes	1	1	1	No	0	0	0		1	call EMS (991/997/998)	Immediately	1	EM	1	EM	1	EM
1625	Yes	[document]	24/07/2019	1	Blocks and others - STGABZB	STGABZB 0039	0	Yes	1	Yes	1	2	1	Yes	1	No	0	Yes	1	Yes	1	2	1	Yes	1	2	1	Yes	1	Yes	1	Yes	1	2	1	No	0	0	0		1	call EMS (991/997/998)	Immediately	1	EM	1	EM	1	EM
1626	Yes	[document]	24/07/2019	1	Blocks and others - STGABZB	STGABZB 0040	0		0	Yes	1	1	1	No	0	No	0	No	0	No	0	0	0	Yes	1	1	1	Yes	1	Yes	1	Yes	1	2	1	No	0	0	0		1	call EMS (991/997/998)	Immediately	1	EM	1	EM	1	EM
1627	Yes	[document]	24/07/2019	1	Blocks and others - STGABZB	STGABZB 0041	0	No	0	No	0	0	0	No	0	No	0	No	0	No	0	0	0	No	0	0	0	Yes	1	No	0	Yes	1	2	1	No	0	0	0		1	call EMS (991/997/998)	Immediately	1	EM	1	EM	1	EM
1629	Yes	[document]	24/07/2019	1	Blocks and others - STGABZB	STGABZB 0041	0	No	0	No	0	0	0	No	0	No	0	Yes	1	Yes	1	1	1	Yes	1	2	1	Yes	1	Yes	1	Yes	1	2	1	No	0	0	0		1	call EMS (991/997/998)	Immediately	1	EM	1	EM	1	EM
1630	Yes	[document]	24/07/2019	1	Blocks and others - STGABZB	STGABZB 0039	0	No	0	No	0	0	0	Yes	1	No	0	Yes	1	No	0	1	1	Yes	1	2	1	Yes	1	No	0	Yes	1	2	1	No	0	0	0		1	call EMS (991/997/998)	Immediately	1	EM	1	EM	1	EM
1631	Yes	[document]	24/07/2019	1	Blocks and others - STGABZB	STGABZB 0039	0	No	0	No	0	0	0	Yes	1	No	0	Yes	1	No	0	1	1	Yes	1	2	1	Yes	1	No	0	Yes	1	2	1	No	0	0	0		1	call EMS (991/997/998)	Immediately	1	EM	1	EM	1	EM
1632	Yes	[document]	24/07/2019	1	Blocks and others - STGABZB	STGABZB 0040	0	No	0	No	0	0	0	Yes	1	No	0	Yes	1	No	0	1	1	Yes	1	2	1	Yes	1	No	0	Yes	1	2	1	No	0	0	0		1	call EMS (991/997/998)	Immediately	1	EM	1	EM	1	EM
1633	Yes	[document]	24/07/2019	1	Blocks and others - STGABZB	STGABZB 0040	0	No	0	No	0	0	0	Yes	1	No	0	Yes	1	No	0	1	1	Yes	1	2	1	No	0	Yes	1	No	0	0	0	No	0	0	0		1	call EMS (991/997/998)	Immediately	1	EM	1	EM	1	EM
1634	Yes	[document]	24/07/2019	1	Ramotswa - STRAM	STRAM 0499	0	No	0	No	0	0	0	No	0	No	0	No	0	No	0	0	0	No	0	0	0	No	0	Yes	1	Yes	1	1	1	No	0	0	0		1	call EMS (991/997/998)	Immediately	1	MC	2	MC	2	MC
1635	Yes	[document]	24/07/2019	1	Ramotswa - STRAM	STRAM 0500	0	No	0	Yes	1	1	1	No	0	No	0	No	0	No	0	0	0	No	0	0	0	No	0	No	0	No	0	0	0	No	0	0	0		1	call EMS (991/997/998)	Immediately	1	MC	2	MC	2	MC
1636	Yes	[document]	24/07/2019	1	Ramotswa - STRAM	STRAM 0501	0	Yes	1	Yes	1	2	1	No	0	No	0	No	0	No	0	0	0	No	0	0	0	No	0	No	0	No	0	0	0	No	0	0	0		1	call EMS (991/997/998)	Immediately	1	MC	2	MC	2	MC
1637	Yes	[document]	24/07/2019	1	Ramotswa - STRAM	STRAM	0	Yes	1	Yes	1	2	1	No	0	No	0	No	0	No	0	0	0	No	0	0	0	No	0	No	0	No	0	0	0	No	0	0	0		1	call EMS (991/997/998)	Immediately	1	MC	2	MC	2	MC
1638	Yes	[document]	24/07/2019	1	Ramotswa - STRAM	STRAM 0503	0	Yes	1	Yes	1	2	1	No	0	No	0	No	0	No	0	0	0	No	0	0	0	No	0	No	0	No	0	0	0	No	0	0	0		1	call EMS (991/997/998)	Immediately	1	MC	2	MC	2	MC
1639	Yes	[document]	24/07/2019	1	Ramotswa - STRAM	STRAM 0504	0	Yes	1	Yes	1	2	1	No	0	No	0	No	0	No	0	0	0	Yes	1	1	1	No	0	Yes	1	No	0	0	0	No	0	0	0		1	call EMS (991/997/998)	Immediately	1	MC	2	MC	2	MC
1640	Yes	[document]	24/07/2019	1	Ramotswa - STRAM	STRAM 0505	0	Yes	1	Yes	1	2	1	No	0	No	0	No	0	No	0	0	0	Yes	1	1	1	No	0	No	0	No	0	0	0	No	0	0	0		1	call EMS (991/997/998)	Immediately	1	MC	2	MC	2	MC
1641	Yes	[document]	24/07/2019	1	Ramotswa - STRAM	STRAM 0506	0	Yes	1	Yes	1	2	1	No	0	No	0	Yes	1	No	0	0	0	Yes	1	2	1	No	0	No	0	No	0	0	0	No	0	0	0		1	call EMS (991/997/998)	Immediately	1	MC	2	MC	2	MC
1643	Yes	[document]	24/07/2019	1	Ramotswa - STRAM	STRAM 0507	0	Yes	1	No	0	1	1	No	0	No	0	No	0	No	0	0	0	Yes	1	1	1	No	0	Yes	1	No	0	0	0	No	0	0	0		1	call EMS (991/997/998)	Immediately	1	MC	2	MC	2	MC
1644	Yes	[document]	24/07/2019	1	Ramotswa - STRAM	STRAM 0508	0	Yes	1	Yes	1	2	1	No	0	No	0	No	0	No	0	0	0	No	0	0	0	No	0	No	0	No	0	0	0	No	0	0	0		1	call EMS (991/997/998)	Immediately	1	MC	2	MC	2	MC
1645	Yes	[document]	24/07/2019	1	Ramotswa - STRAM	STRAM 0509	0	Yes	1	Yes	1	2	1	No	0	No	0	No	0	No	0	0	0	No	0	0	0	No	0	No	0	No	0	0	0	No	0	0	0		1	call EMS (991/997/998)	Immediately	1	MC	2	MC	2	No
1647	Yes	[document]	24/07/2019	1	Ramotswa - STRAM	STRAM 0510	0	Yes	1	Yes	1	2	1	No	0	No	0	No	0	No	0	0	0	No	0	0	0	No	0	No	0	No	0	0	0	No	0	0	0		1	call EMS (991/997/998)	Immediately	1	MC	2	MC	2	MC
1648	Yes	[document]	24/07/2019	1	Ramotswa - STRAM	STRAM 0511	0	Yes	1	Yes	1	2	1	No	0	No	0	No	0	No	0	0	0	Yes	1	1	1	No	0	No	0	Yes	1	1	1	No	0	0	0		1	call EMS (991/997/998)	Immediately	1	MC	2	MC	2	MC
1649	Yes	[document]	25/07/2019	1	Blocks and others - STGABZB	STGABZB 0041	0	Yes	1	Yes	1	2	1	No	0	No	0	No	0	No	0	0	0	No	0	0	0	No	0	No	0	No	0	0	0		0	0	0		1	call EMS (991/997/998)	Immediately	1	EM	1	EM	1	EM
1650	Yes	[document]	25/07/2019	1	Blocks and others - STGABZB	STGABZB 0042	0	No	0	No	0	0	0	Yes	1	No	0	Yes	1	No	0	1	1	Yes	1	2	1	Yes	1	No	0	Yes	1	2	1	No	0	0	0		1	call EMS (991/997/998)	Immediately	1	EM	1	EM	1	EM
1651	Yes	[document]	25/07/2019	1	Blocks and others - STGABZB	STGABZB 0042	0	No	0	No	0	0	0	Yes	1	No	0	Yes	1	No	0	1	1	Yes	1	2	1	Yes	1	No	0	Yes	1	2	1	No	0	0	0		1	call EMS (991/997/998)	Immediately	1	EM	1	EM	1	EM
1652	Yes	[document]	25/07/2019	1	Blocks and others - STGABZB	STGABZB 0044	0	No	0	No	0	0	0	Yes	1	No	0	Yes	1	No	0	1	1	Yes	1	2	1	No	0	Yes	1	No	0	0	0	No	0	0	0		1	call EMS (991/997/998)	Immediately	1	EM	1	EM	1	EM
1653	Yes	[document]	25/07/2019	1	Blocks and others - STGABZB	STGABZB 0045	0	No	0	No	0	0	0	Yes	1	No	0	Yes	1	No	0	1	1	Yes	1	2	1	Yes	1	No	0	Yes	1	2	1	No	0	0	0		1	call EMS (991/997/998)	Immediately	1	EM	1	EM	1	EM
1654	Yes	[document]	25/07/2019	1	Blocks and others - STGABZB	STGABZB 0046	0	No	0	No	0	0	0	Yes	1	No	0	Yes	1	No	0	1	1	Yes	1	2	1	Yes	1	Yes	1	No	0	1	1	No	0	0	0		1	call EMS (991/997/998)	Immediately	1	EM	1	EM	1	EM
1655	Yes	[document]	25/07/2019	1	Blocks and others - STGABZB	STGABZB 0049	0	Yes	1	Yes	1	2	1	Yes	1	No	0	Yes	1	Yes	1	2	1	Yes	1	2	1	Yes	1	Yes	1	Yes	1	2	1	No	0	0	0		1	call EMS (991/997/998)	Immediately	1	EM	1	EM	1	EM
1656	Yes	[document]	25/07/2019	1	Blocks and others - STGABZB	STGABZB 0050	0	Yes	1	Yes	1	2	1	Yes	1	No	0	No	0	Yes	1	2	1	Yes	1	1	1	Yes	1	Yes	1	Yes	1	2	1	No	0	0	0		1	call EMS (991/997/998)	Immediately	1	EM	1	EM	1	EM
1657	Yes	[document]	25/07/2019	1	Blocks and others - STGABZB	STGABZB 0043	0	Yes	1	Yes	1	2	1	No	0	No	0	Yes	1	Yes	1	1	1	Yes	1	2	1	Yes	1	Yes	1	Yes	1	2	1	No	0	0	0		1	call EMS (991/997/998)	Immediately	1	EM	1	EM	1	EM
1658	Yes	[document]	25/07/2019	1	Blocks and others - STGABZB	STGABZB 0044	0	Yes	1	Yes	1	2	1	Yes	1	No	0	Yes	1	Yes	1	2	1	Yes	1	2	1	Yes	1	Yes	1	Yes	1	2	1	No	0	0	0		1	call EMS (991/997/998)	Immediately	1	EM	1	EM	1	EM
1661	Yes	[document]	24/07/2019	1	Blocks and others - STGABZB	STGABZB1944	0	Yes	1	Yes	1	2	1	Yes	1	No	0	Yes	1	Yes	1	2	1	Yes	1	2	1	Yes	1	Yes	1	Yes	1	2	1	No	0	0	0		1	call EMS (991/997/998)	Immediately	1	WAS	3	WAS	3	EM
1662	Yes	[document]	24/07/2019	1	Blocks and others - STGABZB	STGABZB1945	0	Yes	1	Yes	1	2	1	Yes	1	No	0	Yes	1	Yes	1	2	1	Yes	1	2	1	Yes	1	Yes	1	Yes	1	2	1	No	0	0	0		1	call EMS (991/997/998)	Immediately	1	EM	1	EM	1	EM
1664	Yes	[document]	24/07/2019	1	Blocks and others - STGABZB	STGABZB1947	0	Yes	1	Yes	1	2	1	Yes	1	No	0	Yes	1	Yes	1	2	1	Yes	1	2	1	Yes	1	Yes	1	Yes	1	2	1	No	0	0	0		1	call EMS (991/997/998)	Immediately	1	MC	2	MC	2	MC
1665	Yes	[document]	24/07/2019	1	Blocks and others - STGABZB	STGABZB1948	0	Yes	1	Yes	1	2	1	Yes	1	No	0	Yes	1	Yes	1	2	1	Yes	1	2	1	Yes	1	Yes	1	Yes	1	2	1	No	0	0	0		1	call EMS (991/997/998)	Immediately	1	EM	1	EM	1	EM
1666	Yes	[document]	24/07/2019	1	Blocks and others - STGABZB	STGABZB1949	0	Yes	1	Yes	1	2	1	Yes	1	No	0	Yes	1	Yes	1	2	1	Yes	1	2	1	Yes	1	Yes	1	Yes	1	2	1	No	0	0	0		1	call EMS (991/997/998)	Immediately	1	EM	1	WAS	3	EM
1667	Yes	[document]	25/07/2019	1	Phakalane/Extension - STGABZP	STGABZP0801	0	No	0	Yes	1	1	1	No	0	No	0	No	0	No	0	0	0	No	0	0	0	No	0	No	0	No	0	0	0	No	0	0	0		1	call EMS (991/997/998)	Immediately	1	MC	2	WAS	3	MC
1669	Yes	[document]	25/07/2019	1	Phakalane/Extension - STGABZP	STGABZP0803	0	No	0	No	0	0	0	No	0	No	0	No	0	No	0	0	0	No	0	0	0	No	0	No	0	No	0	0	0	Yes	1	1	1	Neighbour	1	call EMS (991/997/998)	Immediately	1	WAS	3	WAS	3	WAS
1670	Yes	[document]	25/07/2019	1	Phakalane/Extension - STGABZP	STGABZP0804	0	Yes	1	No	0	1	1	No	0	No	0	No	0	No	0	0	0	No	0	0	0	No	0	No	0	No	0	0	0	No	0	0	0		1	call EMS (991/997/998)	Immediately	1	MC	2	WAS	3	MC
1672	Yes	[document]	25/07/2019	1	Phakalane/Extension - STGABZP	STGABZP0806	0	Yes	1	No	0	1	1	No	0	No	0	No	0	No	0	0	0	No	0	0	0	No	0	No	0	No	0	0	0	No	0	0	0		1	call EMS (991/997/998)	Immediately	1	WAS	3	MC	2	EM
1673	Yes	[document]	25/07/2019	1	Phakalane/Extension - STGABZP	STGABZP0807	0	Yes	1	No	0	1	1	No	0	No	0	No	0	No	0	0	0	No	0	0	0	No	0	No	0	No	0	0	0	No	0	0	0		1	call EMS (991/997/998)	Immediately	1	MC	2	MC	2	MC
1674	Yes	[document]	25/07/2019	1	Phakalane/Extension - STGABZP	STGABZP0808	0	No	0	No	0	0	0	No	0	No	0	No	0	No	0	0	0	No	0	0	0	Yes	1	No	0	No	0	1	1	No	0	0	0		1	call EMS (991/997/998)	Immediately	1	WAS	3	MC	2	MC
1677	Yes	[document]	25/07/2019	1	Phakalane/Extension - STGABZP	STGABZP0811	0	No	0	No	0	0	0	No	0	No	0	No	0	No	0	0	0	No	0	0	0	No	0	No	0	No	0	0	0	Yes	1	1	1	Relative	1	call EMS (991/997/998)	Immediately	1	MC	2	MC	2	MC
1678	Yes	[document]	25/07/2019	1	Phakalane/Extension - STGABZP	STGABZP0812	0	No	0	No	0	0	0	No	0	No	0	Yes	1	No	0	0	0	No	0	1	1	No	0	No	0	No	0	0	0	No	0	0	0		1	call EMS (991/997/998)	Immediately	1	MC	2	WAS	3	WAS
1679	Yes	[document]	23/07/2019	1	Ramotswa - STRAM	STRAM0748	0	Yes	1	No	0	1	1	Yes	1	No	0	Yes	1	No	0	1	1	Yes	1	2	1	No	0	Yes	1	No	0	0	0	No	0	0	0		1	call EMS (991/997/998)	Immediately	1	WAS	3	WAS	3	EM
1680	Yes	[document]	25/07/2019	1	Ramotswa - STRAM	STRAM0749	0	Yes	1	No	0	1	1	Yes	1	No	0	No	0	No	0	1	1	Yes	1	1	1	No	0	No	0	No	0	0	0	No	0	0	0		1	call EMS (991/997/998)	Immediately	1	EM	1	EM	1	EM
1681	Yes	[document]	25/07/2019	1	Ramotswa - STRAM	STRAM0750	0	No	0	No	0	0	0	No	0	No	0	No	0	No	0	0	0	No	0	0	0	No	0	No	0	No	0	0	0	Yes	1	1	1	school	1	call EMS (991/997/998)	Immediately	1	EM	1	EM	1	EM
1682	Yes	[document]	25/07/2019	1	Ramotswa - STRAM	STRAM0751	0	Yes	1	Yes	1	2	1	No	0	No	0	No	0	No	0	0	0	No	0	0	0	No	0	No	0	No	0	0	0	Yes	1	1	1	School	1	call EMS (991/997/998)	Immediately	1	MC	2	MC	2	MC
1683	Yes	[document]	25/07/2019	1	Ramotswa - STRAM	STRAM0752	0	No	0	No	0	0	0	No	0	No	0	Yes	1	Yes	1	1	1	No	0	1	1	No	0	No	0	No	0	0	0	No	0	0	0		1	call EMS (991/997/998)	Immediately	1	EM	1	MC	2	MC
1684	Yes	[document]	25/07/2019	1	Ramotswa - STRAM	STRAM0753	0	No	0	No	0	0	0	No	0	No	0	No	0	No	0	0	0	No	0	0	0	No	0	No	0	No	0	0	0	Yes	1	1	1	Pamphlet	1	call EMS (991/997/998)	Immediately	1	MC	2	EM	1	No
1685	Yes	[document]	25/07/2019	1	Ramotswa - STRAM	STRAM0754	0	No	0	Yes	1	1	1	No	0	No	0	No	0	No	0	0	0	No	0	0	0	Yes	1	No	0	No	0	1	1	No	0	0	0		1	call EMS (991/997/998)	Immediately	1	EM	1	EM	1	MC
1686	Yes	[document]	25/07/2019	1	Ramotswa - STRAM	STRAM0755	0	No	0	No	0	0	0	No	0	No	0	Yes	1	No	0	0	0	No	0	1	1	No	0	No	0	No	0	0	0	No	0	0	0		1	call EMS (991/997/998)	Immediately	1	EM	1	EM	1	EM
1687	Yes	[document]	25/07/2019	1	Ramotswa - STRAM	STRAM0756	0	No	0	No	0	0	0	Yes	1	No	0	No	0	Yes	1	2	1	Yes	1	1	1	No	0	No	0	No	0	0	0	No	0	0	0		1	call EMS (991/997/998)	Immediately	1	EM	1	MC	2	WAS
1688	Yes	[document]	25/07/2019	1	Ramotswa - STRAM	STRAM0757	0	Yes	1	No	0	1	1	No	0	No	0	No	0	No	0	0	0	No	0	0	0	No	0	No	0	No	0	0	0	Yes	1	1	1	School	1	call EMS (991/997/998)	Immediately	1	EM	1	MC	2	MC
1689	Yes	[document]	25/07/2019	1	Ramotswa - STRAM	STRAM0758	0	No	0	No	0	0	0	No	0	No	0	Yes	1	No	0	0	0	No	0	1	1	No	0	No	0	Yes	1	1	1	No	0	0	0		1	call EMS (991/997/998)	Immediately	1	MC	2	MC	2	MC
1690	Yes	[document]	25/07/2019	1	Ramotswa - STRAM	STRAM0759	0	Yes	1	Yes	1	2	1	No	0	No	0	No	0	No	0	0	0	Yes	1	1	1	No	0	No	0	No	0	0	0	No	0	0	0		1	call EMS (991/997/998)	Immediately	1	EM	1	WAS	3	EM
1691	Yes	[document]	25/07/2019	1	Ramotswa - STRAM	STRAM0760	0	No	0	No	0	0	0	No	0	No	0	No	0	No	0	0	0	No	0	0	0	No	0	No	0	No	0	0	0	Yes	1	1	1	school	1	call EMS (991/997/998)	Immediately	1	EM	1	EM	1	EM
1692	Yes	[document]	25/07/2019	1	Blocks and others - STGABZB	STGABZB1950	0	Yes	1	Yes	1	2	1	Yes	1	No	0	Yes	1	Yes	1	2	1	Yes	1	2	1	Yes	1	Yes	1	Yes	1	2	1	No	0	0	0		1	call EMS (991/997/998)	Immediately	1	MC	2	MC	2	MC
1694	Yes	[document]	25/07/2019	1	Blocks and others - STGABZB	STGABZB1952	0	Yes	1	Yes	1	2	1	Yes	1	No	0	Yes	1	Yes	1	2	1	Yes	1	2	1	Yes	1	Yes	1	Yes	1	2	1	No	0	0	0		1	call EMS (991/997/998)	Immediately	1	MC	2	MC	2	EM
1697	Yes	[document]	25/07/2019	1	Blocks and others - STGABZB	STGABZB1955	0	Yes	1	Yes	1	2	1	Yes	1	No	0	Yes	1	Yes	1	2	1	Yes	1	2	1	Yes	1	Yes	1	Yes	1	2	1	No	0	0	0		1	call EMS (991/997/998)	Immediately	1	MC	2	MC	2	MC
1699	Yes	[document]	25/07/2019	1	Blocks and others - STGABZB	STGABZB1957	0	Yes	1	Yes	1	2	1	Yes	1	No	0	Yes	1	Yes	1	2	1	Yes	1	2	1	Yes	1	Yes	1	Yes	1	2	1	No	0	0	0		1	call EMS (991/997/998)	Immediately	1	MC	2	MC	2	MC
1700	Yes	[document]	25/07/2019	1	Blocks and others - STGABZB	STGABZB1958	0	Yes	1	Yes	1	2	1	Yes	1	Yes	1	Yes	1	Yes	1	2	1	Yes	1	2	1	Yes	1	Yes	1	Yes	1	2	1	No	0	1	1		1	call EMS (991/997/998)	Immediately	1	EM	1	EM	1	EM
1702	Yes	[document]	26/07/2019	1	Blocks and others - STGABZB	STGABZB 0051	0	Yes	1	Yes	1	2	1	Yes	1	No	0	Yes	1	Yes	1	2	1	Yes	1	2	1	Yes	1	Yes	1	Yes	1	2	1	No	0	0	0		1	call EMS (991/997/998)	Immediately	1	EM	1	EM	1	EM
1703	Yes	[document]	26/07/2019	1	Blocks and others - STGABZB	STGABZB 0053	0	No	0	No	0	0	0	No	0	No	0		0	Yes	1	1	1	Yes	1	1	1	Yes	1	Yes	1	Yes	1	2	1	No	0	0	0		1	call EMS (991/997/998)	Immediately	1	EM	1	EM	1	EM
1704	Yes	[document]	26/07/2019	1	Blocks and others - STGABZB	STGABZB 0053	0	Yes	1	Yes	1	2	1	Yes	1	No	0	Yes	1	Yes	1	2	1	Yes	1	2	1	Yes	1	Yes	1	Yes	1	2	1	No	0	0	0		1	call EMS (991/997/998)	Immediately	1	EM	1	EM	1	EM
1705	Yes	[document]	26/07/2019	1	Blocks and others - STGABZB	STGABZB 0055	0	No	0	No	0	0	0		0	No	0	Yes	1	Yes	1	1	1	Yes	1	2	1	Yes	1	Yes	1	Yes	1	2	1	No	0	0	0		1	call EMS (991/997/998)	Immediately	1	EM	1	EM	1	EM
1706	Yes	[document]	26/07/2019	1	Blocks and others - STGABZB	STGABZ 0055	0	Yes	1	Yes	1	2	1	No	0	No	0	Yes	1	Yes	1	1	1	Yes	1	2	1	Yes	1	Yes	1	Yes	1	2	1	No	0	0	0		1	call EMS (991/997/998)	Immediately	1	EM	1	EM	1	EM
1707	Yes	[document]	26/07/2019	1	Blocks and others - STGABZB	STGABZB	0	Yes	1	No	0	1	1	Yes	1	No	0	Yes	1	Yes	1	2	1	Yes	1	2	1	Yes	1	Yes	1	Yes	1	2	1	No	0	0	0		1	call EMS (991/997/998)	Immediately	1	EM	1	EM	1	EM
1708	Yes	[document]	26/07/2019	1	Blocks and others - STGABZB	STGABZB 0056	0	No	0	No	0	0	0	Yes	1	No	0	Yes	1	Yes	1	2	1	Yes	1	2	1	Yes	1	Yes	1	Yes	1	2	1	No	0	0	0		1	call EMS (991/997/998)	Immediately	1	EM	1	EM	1	EM
1709	Yes	[document]	26/07/2019	1	Blocks and others - STGABZB	STGABZB 0056	0	Yes	1	Yes	1	2	1	Yes	1	No	0	Yes	1	Yes	1	2	1	Yes	1	2	1	Yes	1	Yes	1	Yes	1	2	1	No	0	0	0		1	call EMS (991/997/998)	Immediately	1	EM	1	EM	1	EM
1710	Yes	[document]	26/07/2019	1	Blocks and others - STGABZB	STGABZB 0057	0	Yes	1	Yes	1	2	1	Yes	1		0	Yes	1	Yes	1	2	1	Yes	1	2	1	Yes	1	Yes	1	Yes	1	2	1	No	0	0	0		1	call EMS (991/997/998)	Immediately	1	EM	1	EM	1	EM
1711	Yes	[document]	26/07/2019	1	Blocks and others - STGABZB	STGABZB 0057	0	Yes	1	Yes	1	2	1	Yes	1	No	0	Yes	1	Yes	1	2	1	Yes	1	2	1	Yes	1	Yes	1	Yes	1	2	1	No	0	0	0		1	call EMS (991/997/998)	Immediately	1	EM	1	EM	1	EM
1714	Yes	[document]	26/07/2019	1	Old Naledi/Bontleng /Tsolamosese - STGABZT	STGABZP0813	0	No	0	Yes	1	1	1	No	0	No	0	No	0	No	0	0	0	No	0	0	0	No	0	No	0	No	0	0	0	No	0	0	0		1	call EMS (991/997/998)	Immediately	1	MC	2	MC	2	MC
1715	Yes	[document]	26/07/2019	1	Phakalane/Extension - STGABZP	STGABZP0814	0	No	0	No	0	0	0	No	0	No	0	No	0	No	0	0	0	No	0	0	0	No	0	No	0	No	0	0	0	Yes	1	1	1	Neighbour	1	call EMS (991/997/998)	Immediately	1	MC	2	MC	2	MC
1716	Yes	[document]	26/07/2019	1	Phakalane/Extension - STGABZP	STGABZP0815	0	No	0	No	0	0	0	No	0	No	0	No	0	No	0	0	0	No	0	0	0	No	0	No	0	No	0	0	0	Yes	1	1	1	Street	1	call EMS (991/997/998)	Immediately	1	WAS	3	WAS	3	WAS
1717	Yes	[document]	26/07/2019	1	Phakalane/Extension - STGABZP	STGABZP0816	0	Yes	1	No	0	1	1	No	0	No	0	No	0	No	0	0	0	No	0	0	0	No	0	No	0	No	0	0	0	No	0	0	0		1	call EMS (991/997/998)	Immediately	1	EM	1	WAS	3	WAS
1718	Yes	[document]	26/07/2019	1	Phakalane/Extension - STGABZP	STGABZP0817	0	No	0	No	0	0	0	No	0	No	0	No	0	No	0	0	0	Yes	1	1	1	No	0	No	0	No	0	0	0	No	0	0	0		1	call EMS (991/997/998)	Immediately	1	MC	2	MC	2	MC
1719	Yes	[document]	26/07/2019	1	Phakalane/Extension - STGABZP	STGABZP0818	0	No	0	No	0	0	0	No	0	No	0	No	0	No	0	0	0	No	0	0	0	No	0	No	0	No	0	0	0	Yes	1	1	1	Relative	1	call EMS (991/997/998)	Immediately	1	MC	2	MC	2	EM
1720	Yes	[document]	26/07/2019	1	Phakalane/Extension - STGABZP	STGABZP0819	0	No	0	No	0	0	0	No	0	No	0	No	0	No	0	0	0	No	0	0	0	Yes	1	No	0	No	0	1	1	Yes	1	1	1	Patients at the hospital	1	call EMS (991/997/998)	Immediately	1	MC	2	MC	2	MC
1721	Yes	[document]	26/07/2019	1	Phakalane/Extension - STGABZP	STGABZTP0820	0	No	0	Yes	1	1	1	No	0	No	0	No	0	No	0	0	0	No	0	0	0	No	0	No	0	No	0	0	0	No	0	0	0		1	call EMS (991/997/998)	1 day	0	EM	1	WAS	3	EM
1722	Yes	[document]	26/07/2019	1	Old Naledi/Bontleng /Tsolamosese - STGABZT	STGABZP0821	0	No	0	Yes	1	1	1	No	0	No	0	No	0	No	0	0	0	No	0	0	0	No	0	No	0	No	0	0	0	No	0	0	0		1	call EMS (991/997/998)	Immediately	1	MC	2	MC	2	WAS
1723	Yes	[document]	26/07/2019	1	Phakalane/Extension - STGABZP	STGABZP0822	0	No	0	No	0	0	0	No	0	No	0	No	0	No	0	0	0	No	0	0	0	No	0	No	0	No	0	0	0	Yes	1	1	1	Neighbour	1	call EMS (991/997/998)	Immediately	1	MC	2	MC	2	MC
1725,Yes,[document],26/07/2019,1,Phakalane/Extension - STGABZP,STGABZP0824,0,Yes,1,No,0,1,1,No,0,No,0,No,0,No,0,0,0,No,0,0,0,No,0,No,0,No,0,0,0,No,0,0,0,,1,call EMS (991/997/998),Immediately,1,WAS,3,WAS,3,MC,2,MC,2,WAS,3,MC,2,EM,1,MC,2,Male,1,29,1,2,Tertiary Level,Certificate,0,Single,0,No,0,No,0,No,0,No,0,No,0,No,1,Yes,"push up,lifting",10,7,210,1,1,Yes,0,No,0,0,2,Heart disease,,56.2,171.4,171.6…
1726	Yes	[document]	26/07/2019	1	Phakalane/Extension - STGABZP	STGABZP0825	0	No	0	Yes	1	1	1	No	0	No	0	No	0	No	0	0	0	No	0	0	0	No	0	No	0	No	0	0	0	No	0	0	0		1	call EMS (991/997/998)	Immediately	1	MC	2	MC	2	MC
1728	Yes	[document]	25/07/2019	0	Moshupa Clinic - STMOSHC	STMOSHC025	0	No	0	No	0	0	0	No	0	No	0	Yes	1	No	0	0	0	Yes	1	2	1	No	0	No	0	No	0	0	0	No	0	0	0		1	call EMS (991/997/998)	Immediately	1	EM	1	MC	2	WAS
1729	Yes	[document]	25/07/2019	0	Moshupa Clinic - STMOSHC	STMOSHC026	0	No	0	No	0	0	0	No	0	No	0	No	0	No	0	0	0	No	0	0	0	No	0	No	0	No	0	0	0	Yes	1	1	1	saw patient	1	call EMS (991/997/998)	Immediately	1	EM	1	WAS	3	WAS
1730	Yes	[document]	25/07/2019	0	Moshupa Clinic - STMOSHC	STMOSHC027	0	No	0	Yes	1	1	1	No	0	No	0	No	0	No	0	0	0	No	0	0	0	No	0	No	0	No	0	0	0	Yes	1	1	1	saw a sibling	1	call EMS (991/997/998)	Immediately	1	EM	1	WAS	3	WAS
1731	Yes	[document]	25/07/2019	0	Moshupa Clinic - STMOSHC	STMOSHC029	0	No	0	No	0	0	0	No	0	No	0	No	0	No	0	0	0	No	0	0	0	No	0	No	0	No	0	0	0	Yes	1	1	1	saw patients	1	call EMS (991/997/998)	Immediately	1	EM	1	MC	2	WAS
1732	Yes	[document]	25/07/2019	0	Moshupa Clinic - STMOSHC	STMOSH030	0	No	0	No	0	0	0	No	0	No	0	No	0	No	0	0	0	No	0	0	0	No	0	No	0	No	0	0	0	Yes	1	1	1	school	1	call EMS (991/997/998)	Immediately	1	EM	1	MC	2	EM
1733	Yes	[document]	25/07/2019	0	Moshupa Clinic - STMOSHC	STMOSHC031	0	No	0	No	0	0	0	Yes	1	No	0	No	0	No	0	1	1	No	0	0	0	Yes	1	No	0	No	0	1	1	Yes	1	1	1	school	1	call EMS (991/997/998)	Immediately	1	EM	1	MC	2	EM
1734	Yes	[document]	25/07/2019	0	Moshupa Clinic - STMOSHC	STMOSH033	0	No	0	Yes	1	1	1	No	0	No	0	No	0	No	0	0	0	No	0	0	0	No	0	No	0	No	0	0	0	Yes	1	1	1	Saw patient	1	call EMS (991/997/998)	Immediately	1	EM	1	WAS	3	EM
1736	Yes	[document]	25/07/2019	0	Moshupa Clinic - STMOSHC	STMOSHC034	0	Yes	1	No	0	1	1	No	0	No	0	No	0	No	0	0	0	No	0	0	0	No	0	No	0	No	0	0	0	Yes	1	1	1	school	1	call EMS (991/997/998)	Immediately	1	EM	1	WAS	3	MC
1739	Yes	[document]	26/07/2019	0	Moshupa Clinic - STMOSHC	STMOSHC035	0	No	0	Yes	1	1	1	No	0	No	0	No	0	No	0	0	0	No	0	0	0	No	0	No	0	No	0	0	0	Yes	1	1	1	husband	1	call EMS (991/997/998)	Immediately	1	MC	2	MC	2	MC
1741	Yes	[document]	26/07/2019	0	Moshupa Clinic - STMOSHC	STMOSHC037	0	Yes	1	No	0	1	1	No	0	No	0	No	0	No	0	0	0	No	0	0	0	No	0	No	0	No	0	0	0	Yes	1	1	1	saw apatient	1	call EMS (991/997/998)	Immediately	1	EM	1	EM	1	WAS
1742	Yes	[document]	26/07/2019	0	Moshupa Clinic - STMOSHC	STMOSH038	0	No	0	Yes	1	1	1	No	0	No	0	Yes	1	No	0	0	0	Yes	1	2	1	No	0	No	0	No	0	0	0	No	0	0	0		1	call EMS (991/997/998)	1 day	0	EM	1	WAS	3	EM
1743	Yes	[document]	26/07/2019	0	Moshupa Clinic - STMOSHC	STMOSHC038	0	No	0	Yes	1	1	1	No	0	No	0	Yes	1	No	0	0	0	No	0	1	1	Yes	1	No	0	No	0	1	1	No	0	0	0		1	call EMS (991/997/998)	Immediately	1	EM	1	MC	2	EM
1746	Yes	[document]	26/07/2019	0	Moshupa Clinic - STMOSHC	STMOSHC039	0	No	0	Yes	1	1	1	No	0	No	0	No	0	No	0	0	0	No	0	0	0	No	0	No	0	No	0	0	0	Yes	1	1	1	saw a patient	1	call EMS (991/997/998)	1 day	0	EM	1	WAS	3	EM
1747	Yes	[document]	26/07/2019	0	Moshupa Clinic - STMOSHC	STMOSHC040	0	Yes	1	No	0	1	1	Yes	1	No	0	Yes	1	No	0	1	1	Yes	1	2	1	No	0	No	0	No	0	0	0	Yes	1	1	1	saw patients	1	call EMS (991/997/998)	Immediately	1	EM	1	WAS	3	EM
1750	Yes	[document]	27/07/2019	1	Phakalane/Extension - STGABZP	STGABZP0829	0	No	0	Yes	1	1	1	No	0	No	0	No	0	No	0	0	0	No	0	0	0	No	0	No	0	No	0	0	0	No	0	0	0		1	call EMS (991/997/998)	Immediately	1	MC	2	MC	2	WAS
1751	Yes	[document]	27/07/2019	1	Phakalane/Extension - STGABZP	STGABZP0830	0	Yes	1	No	0	1	1	No	0	No	0	No	0	No	0	0	0	No	0	0	0	No	0	No	0	No	0	0	0	No	0	0	0		1	call EMS (991/997/998)	Immediately	1	MC	2	WAS	3	MC
1752	Yes	[document]	27/07/2019	1	Phakalane/Extension - STGABZP	STGABZP0831	0	No	0	Yes	1	1	1	No	0	No	0	No	0	No	0	0	0	No	0	0	0	No	0	No	0	No	0	0	0	No	0	0	0		1	call EMS (991/997/998)	Immediately	1	MC	2	WAS	3	WAS
1753	Yes	[document]	27/07/2019	1	Phakalane/Extension - STGABZP	STGABZP0832	0	No	0	Yes	1	1	1	No	0	No	0	No	0	No	0	0	0	No	0	0	0	No	0	No	0	No	0	0	0	No	0	0	0		1	call EMS (991/997/998)	Immediately	1	MC	2	WAS	3	EM
1754	Yes	[document]	27/07/2019	1	Phakalane/Extension - STGABZP	STGABZP0833	0	Yes	1	No	0	1	1	No	0	No	0	No	0	No	0	0	0	No	0	0	0	No	0	Yes	1	No	0	0	0	No	0	0	0		1	call EMS (991/997/998)	Immediately	1	MC	2	WAS	3	MC
1755,Yes,[document],27/07/2019,1,Phakalane/Extension - STGABZP,STGABZP0834,0,No,0,Yes,1,1,1,No,0,No,0,No,0,No,0,0,0,No,0,0,0,No,0,No,0,No,0,0,0,No,0,0,0,,1,call EMS (991/997/998),Immediately,1,MC,2,MC,2,MC,2,MC,2,MC,2,MC,2,MC,2,MC,2,Male,1,36,2,2,Tertiary Level,Certificate,0,Single,1,Yes,0,No,0,No,0,No,0,No,1,Yes,1,Yes,"jogging, weight lifting",80,8,4096,3,2,Ex,0,No,1,1,0,,,58.3,170.3,170.4,170.3…
1756	Yes	[document]	27/07/2019	1	Phakalane/Extension - STGABZP	STGABZP0835	0	No	0	Yes	1	1	1	No	0	No	0	No	0	No	0	0	0	No	0	0	0	No	0	No	0	No	0	0	0	No	0	0	0		1	call EMS (991/997/998)	Immediately	1	WAS	3	WAS	3	MC
1759	Yes	[document]	27/07/2019	1	Phakalane/Extension - STGABZP	STGABZP0838	0	Yes	1	No	0	1	1	No	0	No	0	No	0	No	0	0	0	Yes	1	1	1	No	0	No	0	No	0	0	0	No	0	0	0		1	call EMS (991/997/998)	Immediately	1	MC	2	MC	2	MC
1760	Yes	[document]	27/07/2019	1	Phakalane/Extension - STGABZP	STGABZP0839	0	No	0	No	0	0	0	No	0	No	0	No	0	No	0	0	0	No	0	0	0	No	0	No	0	No	0	0	0	Yes	1	1	1	flyers and posters	1	call EMS (991/997/998)	Immediately	1	MC	2	WAS	3	MC
1761,Yes,[document],29/07/2019,0,Moshupa Clinic - STMOSHC,STMOSHC041,0,No,0,No,0,0,0,Yes,1,No,0,No,0,No,0,1,1,No,0,0,0,No,0,No,0,No,0,0,0,Yes,1,1,1,school,1,call EMS (991/997/998),Immediately,1,EM,1,WAS,3,MC,2,EM,1,WAS,3,EM,1,EM,1,MC,2,Male,1,20,1,1,Secondary Level,,0,Single,0,No,0,No,0,No,0,No,0,No,1,Yes,1,Yes,soccer,90,4,2520,2,0,No,0,No,0,0,0,,,"65,4",168,168,168,1.68,2,23.172,Normal,2,0,No,0,…
1762	Yes	[document]	29/07/2019	0	Moshupa Clinic - STMOSHC	STMOSHC042	0	No	0	Yes	1	1	1	No	0	No	0	No	0	No	0	0	0	No	0	0	0	No	0	No	0	No	0	0	0	Yes	1	1	1	saw patients	1	call EMS (991/997/998)	Immediately	1	EM	1	EM	1	EM
1763	Yes	[document]	29/07/2019	0	Moshupa Clinic - STMOSHC	STMOSHC043	0	No	0	No	0	0	0	No	0	No	0	No	0	No	0	0	0	No	0	0	0	No	0	No	0	No	0	0	0	Yes	1	1	1	saw patients	1	call EMS (991/997/998)	Immediately	1	EM	1	WAS	3	EM
1764	Yes	[document]	29/07/2019	0	Moshupa Clinic - STMOSHC	STMOSHC044	0	Yes	1	Yes	1	2	1	No	0	No	0	No	0	No	0	0	0	No	0	0	0	No	0	No	0	No	0	0	0	Yes	1	1	1	saw patients	1	call EMS (991/997/998)	Immediately	1	EM	1	EM	1	WAS
1766	Yes	[document]	29/07/2019	0	Moshupa Clinic - STMOSHC	STMOSHC48	0	Yes	1	Yes	1	2	1	No	0	No	0	No	0	No	0	0	0	No	0	0	0	No	0	No	0	No	0	0	0	Yes	1	1	1	saw patients	1	call EMS (991/997/998)	Immediately	1	EM	1	EM	1	WAS
1767	Yes	[document]	29/07/2019	0	Moshupa Clinic - STMOSHC	STMOSHC049	0	No	0	Yes	1	1	1	No	0	No	0	No	0	No	0	0	0	No	0	0	0	No	0	No	0	No	0	0	0	Yes	1	1	1	saw a patient	1	call EMS (991/997/998)	Immediately	1	EM	1	WAS	3	EM
1768	Yes	[document]	29/07/2019	0	Moshupa Clinic - STMOSHC	STMOSHC050	0	No	0	Yes	1	1	1	No	0	No	0	No	0	No	0	0	0	No	0	0	0	No	0	No	0	No	0	0	0	Yes	1	1	1	saw patients	1	call EMS (991/997/998)	Immediately	1	EM	1	WAS	3	EM
1770	Yes	[document]	29/07/2019	0	Moshupa Clinic - STMOSHC	STMOSHC051	0	Yes	1	No	0	1	1	No	0	No	0	No	0	No	0	0	0	No	0	0	0	No	0	No	0	No	0	0	0	Yes	1	1	1	saw patients	1	call EMS (991/997/998)	Immediately	1	EM	1	MC	2	MC
1771	Yes	[document]	29/07/2019	1	Blocks and others - STGABZB	STGABZB 0059	0	Yes	1	Yes	1	2	1	Yes	1	No	0	Yes	1	Yes	1	2	1	Yes	1	2	1	Yes	1	Yes	1	Yes	1	2	1	No	0	0	0		1	call EMS (991/997/998)	Immediately	1	EM	1	EM	1	EM
1772	Yes	[document]	29/07/2019	1	Blocks and others - STGABZB	STGABZB 0060	0	Yes	1	Yes	1	2	1	Yes	1	No	0	Yes	1	Yes	1	2	1	Yes	1	2	1	Yes	1	Yes	1	Yes	1	2	1	No	0	0	0		1	call EMS (991/997/998)	Immediately	1	EM	1	EM	1	EM
1774	Yes	[document]	29/07/2019	1	Blocks and others - STGABZB	STGABZB 0063	0	Yes	1	Yes	1	2	1	Yes	1	No	0	No	0	Yes	1	2	1	Yes	1	1	1	Yes	1	Yes	1	Yes	1	2	1	No	0	0	0		1	call EMS (991/997/998)	Immediately	1	EM	1	EM	1	EM
1775	Yes	[document]	29/07/2019	1	Blocks and others - STGABZB	STGABZB 0063	0	Yes	1	Yes	1	2	1	Yes	1	No	0	Yes	1	Yes	1	2	1	Yes	1	2	1	Yes	1	Yes	1	Yes	1	2	1	No	0	0	0		1	call EMS (991/997/998)	Immediately	1	EM	1	EM	1	EM
1776	Yes	[document]	29/07/2019	1	Blocks and others - STGABZB	STGABZB 0064	0	Yes	1	Yes	1	2	1	Yes	1	No	0	Yes	1	Yes	1	2	1	Yes	1	2	1	Yes	1	Yes	1	Yes	1	2	1	No	0	0	0		1	call EMS (991/997/998)	Immediately	1	EM	1	EM	1	EM
1777	Yes	[document]	29/07/2019	1	Blocks and others - STGABZB	STGABZB 0065	0	No	0	No	0	0	0	Yes	1	No	0	Yes	1	Yes	1	2	1	Yes	1	2	1	Yes	1	Yes	1	Yes	1	2	1	No	0	0	0		1	call EMS (991/997/998)	Immediately	1		3	EM	1
1778	Yes	[document]	29/07/2019	1	Blocks and others - STGABZB	STGABZB 0065	0	Yes	1	Yes	1	2	1	Yes	1	No	0	Yes	1	Yes	1	2	1	Yes	1	2	1	Yes	1	Yes	1	Yes	1	2	1	No	0	0	0		1	call EMS (991/997/998)	Immediately	1	EM	1	EM	1	WAS
1779	Yes	[document]	29/07/2019	1	Blocks and others - STGABZB	STGABZB 0066	0	Yes	1	Yes	1	2	1	Yes	1	No	0	Yes	1	Yes	1	2	1	Yes	1	2	1	Yes	1	Yes	1	Yes	1	2	1	No	0	0	0		1	call EMS (991/997/998)	Immediately	1	EM	1	EM	1	EM
1781	Yes	[document]	28/07/2019	1	Phakalane/Extension - STGABZP	STGABZP0841	0	Yes	1	No	0	1	1	No	0	No	0	No	0	No	0	0	0	No	0	0	0	No	0	No	0	No	0	0	0	No	0	0	0		1	call EMS (991/997/998)	Immediately	1	WAS	3	MC	2	EM
1783	Yes	[document]	28/07/2019	1	Phakalane/Extension - STGABZP	STGABZP0843	0	No	0	Yes	1	1	1	No	0	No	0	No	0	No	0	0	0	No	0	0	0	No	0	No	0	No	0	0	0	No	0	0	0		1	call EMS (991/997/998)	Immediately	1	MC	2	MC	2	MC
1784	Yes	[document]	28/07/2019	1	Phakalane/Extension - STGABZP	STGABZP0844	0	No	0	Yes	1	1	1	No	0	No	0	No	0	No	0	0	0	No	0	0	0	No	0	No	0	No	0	0	0	No	0	0	0		1	call EMS (991/997/998)	Immediately	1	EM	1	MC	2	EM
1785	Yes	[document]	29/07/2019	1	Phakalane/Extension - STGABZP	STGABZP0845	0	Yes	1	No	0	1	1	No	0	No	0	No	0	No	0	0	0	No	0	0	0	No	0	No	0	No	0	0	0	No	0	0	0		1	call EMS (991/997/998)	Immediately	1	WAS	3	WAS	3	MC
1786	Yes	[document]	29/07/2019	1	Phakalane/Extension - STGABZP	STGABZP0846	0	No	0	No	0	0	0	No	0	No	0	No	0	No	0	0	0	Yes	1	1	1	No	0	No	0	No	0	0	0	No	0	0	0		1	call EMS (991/997/998)	Immediately	1	MC	2	WAS	3	MC
1787,Yes,[document],29/07/2019,1,Phakalane/Extension - STGABZP,STGABZP0847,0,No,0,Yes,1,1,1,No,0,No,0,No,0,No,0,0,0,Yes,1,1,1,No,0,No,0,No,0,0,0,No,0,0,0,,1,call EMS (991/997/998),Immediately,1,EM,1,WAS,3,WAS,3,WAS,3,EM,1,EM,1,EM,1,WAS,3,Female,0,29,1,2,Tertiary Level,Masters,1,Cohabiting,0,No,0,No,0,No,0,No,0,No,1,Yes,1,Yes,"Yoga, gym workouts",120,7,1470,2,0,No,0,No,0,0,1,Both,,67.2,178,178.2,1…
1789	Yes	[document]	29/07/2019	1	Phakalane/Extension - STGABZP	STGABZP0849	0	No	0	No	0	0	0	No	0	No	0	Yes	1	No	0	0	0	No	0	1	1	No	0	Yes	1	No	0	0	0	No	0	0	0		1	call EMS (991/997/998)	Immediately	1	WAS	3	WAS	3	MC
1790	Yes	[document]	29/07/2019	1	Phakalane/Extension - STGABZP	STGABZP0850	0	No	0	No	0	0	0	No	0	Yes	1	No	0	No	0	0	0	No	0	0	0	No	0	No	0	No	0	0	0	Yes	1	2	1	school	1	call EMS (991/997/998)	Immediately	1	EM	1	WAS	3	MC
1792	Yes	[document]	29/07/2019	1	Phakalane/Extension - STGABZP	STGABZP0852	0	No	0	No	0	0	0	No	0	No	0	Yes	1	No	0	0	0	No	0	1	1	No	0	No	0	No	0	0	0	No	0	0	0		1	call EMS (991/997/998)	Immediately	1	WAS	3	WAS	3	MC
1794	Yes	[document]	30/07/2019	1	Blocks and others - STGABZB	STGABZB 0066	0	Yes	1	Yes	1	2	1	Yes	1	No	0	Yes	1	Yes	1	2	1	Yes	1	2	1	Yes	1	Yes	1	Yes	1	2	1	No	0	0	0		1	call EMS (991/997/998)	Immediately	1	EM	1	EM	1	EM
1795	Yes	[document]	30/07/2019	1	Blocks and others - STGABZB	STGABZB 0065	0	Yes	1	Yes	1	2	1	Yes	1	No	0	Yes	1	Yes	1	2	1	Yes	1	2	1	Yes	1	Yes	1	Yes	1	2	1	No	0	0	0		1	call EMS (991/997/998)	Immediately	1	EM	1	EM	1	EM
1796	Yes	[document]	30/07/2019	1	Blocks and others - STGABZB	STGABZB 0068	0	No	0	Yes	1	1	1		0	Yes	1	Yes	1	Yes	1	1	1	Yes	1	2	1	Yes	1	Yes	1	Yes	1	2	1	No	0	1	1		1	call EMS (991/997/998)	Immediately	1	EM	1	EM	1	EM
1797	Yes	[document]	30/07/2019	1	Blocks and others - STGABZB	STGABZB 0069	0	No	0	No	0	0	0	Yes	1	No	0	Yes	1	Yes	1	2	1	Yes	1	2	1	Yes	1	Yes	1	Yes	1	2	1	No	0	0	0		1	call EMS (991/997/998)	Immediately	1	EM	1		3	EM
1798	Yes	[document]	30/07/2019	1	Blocks and others - STGABZB	STGABZB 0070	0	No	0	No	0	0	0	Yes	1	No	0	Yes	1	No	0	1	1	Yes	1	2	1	Yes	1	No	0	Yes	1	2	1	No	0	0	0		1	call EMS (991/997/998)	Immediately	1	EM	1	EM	1	EM
1799	Yes	[document]	30/07/2019	1	Blocks and others - STGABZB	STGABZB 0071	0	No	0	No	0	0	0	Yes	1	No	0	Yes	1	No	0	1	1	Yes	1	2	1	Yes	1	No	0	Yes	1	2	1	No	0	0	0		1	call EMS (991/997/998)	Immediately	1	EM	1	EM	1	EM
1800	Yes	[document]	30/07/2019	1	Blocks and others - STGABZB	STGABZB 0072	0	No	0	No	0	0	0	Yes	1	No	0	Yes	1	No	0	1	1	Yes	1	2	1	No	0	No	0	Yes	1	1	1	No	0	0	0		1	call EMS (991/997/998)	Immediately	1	EM	1	EM	1	EM
1802	Yes	[document]	30/07/2019	1	Phakalane/Extension - STGABZP	STGABZP0855	0	No	0	No	0	0	0	No	0	No	0	Yes	1	No	0	0	0	No	0	1	1	No	0	No	0	No	0	0	0	No	0	0	0		1	call EMS (991/997/998)	Immediately	1	WAS	3	WAS	3	EM
1804	Yes	[document]	30/07/2019	1	Phakalane/Extension - STGABZP	STGABZP0857	0	No	0	No	0	0	0	No	0	No	0	No	0	No	0	0	0	No	0	0	0	No	0	No	0	No	0	0	0	Yes	1	1	1	Relative	1	call EMS (991/997/998)	Immediately	1	EM	1	MC	2	EM
1806	Yes	[document]	30/07/2019	1	Phakalane/Extension - STGABZP	STGABZP0859	0	No	0	No	0	0	0	No	0	No	0	Yes	1	No	0	0	0	No	0	1	1	No	0	No	0	No	0	0	0	No	0	0	0		1	call EMS (991/997/998)	Immediately	1	MC	2	MC	2	MC
1809	Yes	[document]	30/07/2019	1	Phakalane/Extension - STGABZP	STGABZP0862	0	No	0	No	0	0	0	No	0	No	0	No	0	No	0	0	0	No	0	0	0	No	0	No	0	No	0	0	0	Yes	1	1	1	Relative	1	call EMS (991/997/998)	Immediately	1	MC	2	WAS	3	MC
1810	Yes	[document]	30/07/2019	1	Phakalane/Extension - STGABZP	STGABZP0863	0	Yes	1	No	0	1	1	No	0	No	0	No	0	No	0	0	0	No	0	0	0	No	0	No	0	No	0	0	0	No	0	0	0		1	call EMS (991/997/998)	Immediately	1	MC	2	MC	2	EM
1811	Yes	[document]	30/07/2019	1	Phakalane/Extension - STGABZP	STGABZP0864	0	No	0	No	0	0	0	No	0	No	0	No	0	No	0	0	0	No	0	0	0	No	0	No	0	No	0	0	0	Yes	1	1	1	Neighbour	1	call EMS (991/997/998)	Immediately	1	WAS	3	WAS	3	MC
1814	Yes	[document]	30/07/2019	1	Phakalane/Extension - STGABZP	STGABZP0867	0	No	0	No	0	0	0	No	0	No	0	No	0	No	0	0	0	Yes	1	1	1	No	0	No	0	No	0	0	0	No	0	0	0		1	call EMS (991/997/998)	Immediately	1	WAS	3	WAS	3	MC
1815	Yes	[document]	30/07/2019	1	Phakalane/Extension - STGABZP	STGABZP0868	0	No	0	No	0	0	0	No	0	No	0	Yes	1	No	0	0	0	No	0	1	1	No	0	No	0	No	0	0	0	No	0	0	0		1	call EMS (991/997/998)	Immediately	1	MC	2	MC	2	EM
1816	Yes	[document]	30/07/2019	0	Moshupa Clinic - STMOSHC	STMOSHC052	0	No	0	Yes	1	1	1	No	0	No	0	No	0	No	0	0	0	No	0	0	0	No	0	No	0	No	0	0	0	Yes	1	1	1	saw patients	1	call EMS (991/997/998)	Immediately	1	MC	2	EM	1	WAS
1817	Yes	[document]	30/07/2019	0	Moshupa Clinic - STMOSHC	STMOSHC052	0	No	0	Yes	1	1	1	No	0	No	0	No	0	No	0	0	0	No	0	0	0	No	0	No	0	No	0	0	0	Yes	1	1	1	saw patients	1	call EMS (991/997/998)	Immediately	1	EM	1	EM	1	WAS
1818	Yes	[document]	30/07/2019	0	Moshupa Clinic - STMOSHC	STMOSHC054	0	No	0	No	0	0	0	No	0	No	0	No	0	No	0	0	0	No	0	0	0	No	0	No	0	No	0	0	0	Yes	1	1	1	saw patients	1	call EMS (991/997/998)	Immediately	1	EM	1	WAS	3	EM
1819	Yes	[document]	30/07/2019	0	Moshupa Clinic - STMOSHC	STMOSHC054	0	No	0	Yes	1	1	1	No	0	No	0	No	0	No	0	0	0	No	0	0	0	No	0	No	0	No	0	0	0	Yes	1	1	1	saw patients	1	call EMS (991/997/998)	1 day	0	EM	1	WAS	3	MC
1821	Yes	[document]	30/07/2019	0	Moshupa Clinic - STMOSHC	STMOSHC057	0	Yes	1	No	0	1	1	No	0	No	0	No	0	No	0	0	0	No	0	0	0	No	0	No	0	No	0	0	0	Yes	1	1	1	saw patients	1	call EMS (991/997/998)	Immediately	1	EM	1	WAS	3	EM
1822	Yes	[document]	30/07/2019	0	Moshupa Clinic - STMOSHC	STMOSHC057	0	Yes	1	No	0	1	1	No	0	No	0	No	0	No	0	0	0	No	0	0	0	No	0	No	0	No	0	0	0	Yes	1	1	1	school	1	call EMS (991/997/998)	Immediately	1	EM	1	EM	1	MC
1824	Yes	[document]	31/07/2019	0	Moshupa Clinic - STMOSHC	STMOSHC059	0	No	0	Yes	1	1	1	No	0	No	0	No	0	No	0	0	0	No	0	0	0	No	0	No	0	No	0	0	0	No	0	0	0		1	call EMS (991/997/998)	Immediately	1	EM	1	EM	1	MC
1825	Yes	[document]	31/07/2019	1	Moshupa Clinic - STMOSHC	STMOSH060	0	No	0	No	0	0	0	Yes	1	No	0	Yes	1	No	0	1	1	Yes	1	2	1	Yes	1	No	0	No	0	1	1	No	0	0	0		1	call EMS (991/997/998)	Immediately	1	EM	1	WAS	3	EM
1827	Yes	[document]	31/07/2019	0	Moshupa Clinic - STMOSHC	STMOSH061	0	No	0	No	0	0	0	No	0	No	0	No	0	No	0	0	0	No	0	0	0	No	0	No	0	No	0	0	0	No	0	0	0		1	call EMS (991/997/998)	Immediately	1	EM	1	EM	1	MC
1828	Yes	[document]	31/07/2019	0	Moshupa Clinic - STMOSHC	STMOSH061	0	Yes	1	No	0	1	1	No	0	No	0	No	0	No	0	0	0	No	0	0	0	Yes	1	No	0	No	0	1	1	Yes	1	1	1	saw patients	1	call EMS (991/997/998)	Immediately	1	EM	1	MC	2	MC
1829	Yes	[document]	31/07/2019	0	Moshupa Clinic - STMOSHC	STMOSH063	0	No	0	Yes	1	1	1	No	0	No	0	No	0	No	0	0	0	No	0	0	0	No	0	No	0	No	0	0	0	Yes	1	1	1	School	1	call EMS (991/997/998)	Immediately	1	EM	1	WAS	3	EM
1831	Yes	[document]	26/07/2019	1	Ramotswa - STRAM	STRAM0761	0	Yes	1	No	0	1	1	No	0	No	0	Yes	1	No	0	0	0	Yes	1	2	1	No	0	No	0	No	0	0	0	No	0	0	0		1	call EMS (991/997/998)	Immediately	1	MC	2	MC	2	MC
1832	Yes	[document]	26/07/2019	1	Ramotswa - STRAM	STRAM0762	0	Yes	1	Yes	1	2	1	No	0	No	0	No	0	No	0	0	0	Yes	1	1	1	No	0	No	0	No	0	0	0	No	0	0	0		1	call EMS (991/997/998)	Immediately	1	EM	1	EM	1	EM
1833	Yes	[document]	25/07/2019	1	Ramotswa - STRAM	STRAM0762	0	No	0	No	0	0	0	No	0	No	0	Yes	1	No	0	0	0	No	0	1	1	No	0	Yes	1	No	0	0	0	Yes	1	1	1	school	1	call EMS (991/997/998)	Immediately	1	EM	1	EM	1	EM
1834	Yes	[document]	31/07/2019	1	Phakalane/Extension - STGABZP	STGABZP1000	0	Yes	1	No	0	1	1	No	0	No	0	Yes	1	No	0	0	0	No	0	1	1	No	0	Yes	1	No	0	0	0	No	0	0	0		1	call EMS (991/997/998)	Immediately	1	MC	2	MC	2	MC
1835	Yes	[document]	31/07/2019	1	Phakalane/Extension - STGABZP	STGABZP1001	0	Yes	1	No	0	1	1	No	0	No	0	No	0	No	0	0	0	No	0	0	0	No	0	No	0	No	0	0	0	No	0	0	0		1	call EMS (991/997/998)	Immediately	1	EM	1	EM	1	EM
1836,Yes,[document],31/07/2019,1,Phakalane/Extension - STGABZP,STGABZP1002,0,Yes,1,Yes,1,2,1,No,0,No,0,Yes,1,Yes,1,1,1,Yes,1,2,1,No,0,No,0,No,0,0,0,No,0,0,0,,1,call EMS (991/997/998),Immediately,1,EM,1,EM,1,EM,1,EM,1,EM,1,EM,1,EM,1,EM,1,Female,0,18,1,2,Tertiary Level,Degree,0,Single,0,No,0,No,0,No,0,No,0,No,1,Yes,1,Yes,"walking, jogging",40,7,1904,2,1,Yes,0,No,0,0,0,,,54.8,166.7,166.5,166.6,1.666…
1837	Yes	[document]	31/07/2019	1	Phakalane/Extension - STGABZP	STGABZP1003	0	Yes	1	Yes	1	2	1	No	0	No	0	No	0	No	0	0	0	No	0	0	0	No	0	No	0	No	0	0	0	Yes	1	1	1	school	1	call EMS (991/997/998)	Immediately	1	MC	2	MC	2	MC
1838	Yes	[document]	31/07/2019	1	Phakalane/Extension - STGABZP	STGABZP1004	0	Yes	1	Yes	1	2	1	Yes	1	No	0	Yes	1	Yes	1	2	1	Yes	1	2	1	No	0	Yes	1	No	0	0	0	No	0	0	0		1	call EMS (991/997/998)	Immediately	1	MC	2	MC	2	MC
1840	Yes	[document]	31/07/2019	1	Phakalane/Extension - STGABZP	STGABZP1005	0	No	0	No	0	0	0	No	0	No	0	Yes	1	Yes	1	1	1	Yes	1	2	1	No	0	Yes	1	No	0	0	0	No	0	0	0		1	call EMS (991/997/998)	Immediately	1	EM	1	WAS	3	WAS
1841	Yes	[document]	31/07/2019	1	Phakalane/Extension - STGABZP	STGABZP1006	0	Yes	1	No	0	1	1	No	0	No	0	No	0	No	0	0	0	No	0	0	0	No	0	Yes	1	No	0	0	0	Yes	1	1	1	school	1	call EMS (991/997/998)	Immediately	1	EM	1	EM	1	EM
1842	Yes	[document]	31/07/2019	1	Phakalane/Extension - STGABZP	STGABZP1007	0	No	0	No	0	0	0	No	0	No	0	No	0	No	0	0	0	No	0	0	0	Yes	1	No	0	No	0	1	1	Yes	1	1	1	Read a flyer	1	call EMS (991/997/998)	Immediately	1	EM	1	MC	2	No
1843	Yes	[document]	31/07/2019	1	Phakalane/Extension - STGABZP	STGABZP1008	0	No	0	No	0	0	0	No	0	No	0	Yes	1	No	0	0	0	Yes	1	2	1	No	0	Yes	1	No	0	0	0	No	0	0	0		1	call EMS (991/997/998)	Immediately	1	MC	2	MC	2	MC
1844	Yes	[document]	31/07/2019	1	Phakalane/Extension - STGABZP	STGABZP1009	0	No	0	No	0	0	0	Yes	1	No	0	No	0	Yes	1	2	1	No	0	0	0	No	0	No	0	No	0	0	0	Yes	1	1	1	school	1	call EMS (991/997/998)	Immediately	1	MC	2	MC	2	MC
1845	Yes	[document]	31/07/2019	1	Phakalane/Extension - STGABZP	STGABZP1010	0	No	0	No	0	0	0	No	0	No	0	Yes	1	No	0	0	0	Yes	1	2	1	No	0	No	0	No	0	0	0	No	0	0	0		1	call EMS (991/997/998)	Immediately	1	EM	1	WAS	3	WAS
1846	Yes	[document]	31/07/2019	1	Phakalane/Extension - STGABZP	STGABZP1011	0	Yes	1	Yes	1	2	1	No	0	No	0	No	0	No	0	0	0	No	0	0	0	No	0	No	0	No	0	0	0	Yes	1	1	1	saw a poster	1	call EMS (991/997/998)	Immediately	1	MC	2	MC	2	MC
1847	Yes	[document]	31/07/2019	1	Phakalane/Extension - STGABZP	STGABZP1012	0	Yes	1	No	0	1	1	No	0	No	0	No	0	No	0	0	0	No	0	0	0	No	0	No	0	No	0	0	0	Yes	1	1	1	once saw someone affected by stroke.	1	call EMS (991/997/998)	Immediately	1	EM	1	EM	1	EM
1848	Yes	[document]	31/07/2019	1	Phakalane/Extension - STGABZP	STGABZP1013	0	No	0	No	0	0	0	No	0	No	0	Yes	1	No	0	0	0	Yes	1	2	1	No	0	Yes	1	No	0	0	0	No	0	0	0		1	call EMS (991/997/998)	Immediately	1	MC	2	MC	2	MC
1849	Yes	[document]	31/07/2019	1	Phakalane/Extension - STGABZP	STGABZP1055	0	No	0	Yes	1	1	1	Yes	1	No	0	Yes	1	Yes	1	2	1	Yes	1	2	1	Yes	1	Yes	1	Yes	1	2	1		0	0	0		1	call EMS (991/997/998)	7 hours	0	MC	2	WAS	3	WAS
1850	Yes	[document]	31/07/2019	1	Phakalane/Extension - STGABZP	STGABZP1056	0	Yes	1	Yes	1	2	1	Yes	1	No	0	Yes	1	Yes	1	2	1	Yes	1	2	1	Yes	1	Yes	1	Yes	1	2	1		0	0	0		1	call EMS (991/997/998)	Immediately	1	MC	2	WAS	3	WAS
1852	Yes	[document]	31/07/2019	1	Phakalane/Extension - STGABZP	STGABZP1051	0	No	0	No	0	0	0	Yes	1	No	0	Yes	1	Yes	1	2	1	Yes	1	2	1	Yes	1	Yes	1	Yes	1	2	1	No	0	0	0		1	call EMS (991/997/998)	1 week	0	MC	2	WAS	3	MC
1854	Yes	[document]	31/07/2019	1	Phakalane/Extension - STGABZP	STGABZP1053	0	No	0	No	0	0	0	Yes	1	No	0	Yes	1	Yes	1	2	1	Yes	1	2	1	No	0	Yes	1	Yes	1	1	1		0	0	0		1	call EMS (991/997/998)	Immediately	1	EM	1	EM	1	MC
1856	Yes	[document]	31/07/2019	1	Phakalane/Extension - STGABZP	STGABZP0869	0	Yes	1	No	0	1	1	No	0	No	0	No	0	No	0	0	0	No	0	0	0	No	0	No	0	No	0	0	0	No	0	0	0		1	call EMS (991/997/998)	Immediately	1	MC	2	WAS	3	MC
1857	Yes	[document]	31/07/2019	1	Phakalane/Extension - STGABZP	STGABZT0870	0	Yes	1	No	0	1	1	No	0	No	0	No	0	No	0	0	0	No	0	0	0	No	0	No	0	No	0	0	0	No	0	0	0		1	call EMS (991/997/998)	Immediately	1	MC	2	MC	2	MC
1858	Yes	[document]	31/07/2019	1	Phakalane/Extension - STGABZP	STGABZP0871	0	No	0	Yes	1	1	1	No	0	No	0	No	0	No	0	0	0	No	0	0	0	No	0	No	0	No	0	0	0	No	0	0	0		1	call EMS (991/997/998)	1 day	0	MC	2	WAS	3	MC
1859	Yes	[document]	31/07/2019	1	Phakalane/Extension - STGABZP	STGABZP0872	0	Yes	1	No	0	1	1	No	0	No	0	No	0	No	0	0	0	No	0	0	0	No	0	No	0	No	0	0	0	No	0	0	0		1	call EMS (991/997/998)	Immediately	1	EM	1	MC	2	MC
1860	Yes	[document]	31/07/2019	1	Phakalane/Extension - STGABZP	STGABZP 0873	0	No	0	No	0	0	0	No	0	No	0	No	0	No	0	0	0	No	0	0	0	No	0	No	0	No	0	0	0	Yes	1	1	1	Neighbour	1	call EMS (991/997/998)	Immediately	1	MC	2	WAS	3	MC
1861	Yes	[document]	31/07/2019	1	Phakalane/Extension - STGABZP	STGABZP0874	0	No	0	Yes	1	1	1	No	0	No	0	No	0	No	0	0	0	No	0	0	0	No	0	No	0	No	0	0	0	No	0	0	0		1	call EMS (991/997/998)	Immediately	1	WAS	3	MC	2	MC
1864	Yes	[document]	31/07/2019	1	Phakalane/Extension - STGABZP	STGAB0877	0	No	0	Yes	1	1	1	No	0	No	0	No	0	No	0	0	0	Yes	1	1	1	No	0	No	0	No	0	0	0	No	0	0	0		1	call EMS (991/997/998)	Immediately	1	WAS	3	MC	2	WAS
1866	Yes	[document]	31/07/2019	1	Phakalane/Extension - STGABZP	STGABZP0879	0	Yes	1	No	0	1	1	No	0	No	0	No	0	No	0	0	0	No	0	0	0	No	0	No	0	No	0	0	0	No	0	0	0		1	call EMS (991/997/998)	Immediately	1	MC	2	MC	2	MC
1868	Yes	[document]	01/08/2019	1	Phakalane/Extension - STGABZP	STGABZP0881	0	No	0	Yes	1	1	1	No	0	No	0	No	0	No	0	0	0	No	0	0	0	No	0	No	0	No	0	0	0	No	0	0	0		1	call EMS (991/997/998)	Immediately	1	WAS	3	EM	1	MC
1874	Yes	[document]	31/07/2019	1	Phakalane/Extension - STGABZP	STGABZ 0905	0	Yes	1	Yes	1	2	1	No	0	No	0	No	0	No	0	0	0	Yes	1	1	1	No	0	No	0	Yes	1	1	1	No	0	0	0		1	call EMS (991/997/998)	Immediately	1	MC	2	MC	2	MC
1875	Yes	[document]	31/07/2019	1	Phakalane/Extension - STGABZP	STGABZ 0906	0	Yes	1	Yes	1	2	1	No	0	No	0	Yes	1	No	0	0	0	No	0	1	1	No	0	No	0	No	0	0	0	No	0	0	0		1	call EMS (991/997/998)	Immediately	1	MC	2	MC	2	MC
1876	Yes	[document]	31/07/2019	1	Phakalane/Extension - STGABZP	STGABZ 0907	0	Yes	1	Yes	1	2	1	No	0	No	0	No	0	No	0	0	0	No	0	0	0	No	0	No	0	No	0	0	0	No	0	0	0		1	call EMS (991/997/998)	7 hours	0	MC	2	MC	2	MC
1878	Yes	[document]	31/07/2019	1	Phakalane/Extension - STGABZP	STGABZ 0908	0	Yes	1	Yes	1	2	1	No	0	No	0	No	0	No	0	0	0	No	0	0	0	No	0	No	0	No	0	0	0	No	0	0	0		1	call EMS (991/997/998)	Immediately	1	MC	2	MC	2	MC
1879	Yes	[document]	31/07/2019	1	Phakalane/Extension - STGABZP	STGABZ 0909	0	Yes	1	Yes	1	2	1	No	0	No	0	Yes	1	No	0	0	0	No	0	1	1	Yes	1	No	0	No	0	1	1	No	0	0	0		1	call EMS (991/997/998)	Immediately	1	MC	2	MC	2	MC
1880	Yes	[document]	31/07/2019	1	Phakalane/Extension - STGABZP	STGABZ 0910	0		0	No	0	0	0	No	0	No	0	No	0	No	0	0	0	Yes	1	1	1	No	0	No	0	No	0	0	0	No	0	0	0		1	call EMS (991/997/998)	Immediately	1	MC	2	MC	2	MC
1881	Yes	[document]	31/07/2019	1	Phakalane/Extension - STGABZP	STGABZ 0911	0	Yes	1	Yes	1	2	1	No	0	No	0	No	0	No	0	0	0	No	0	0	0	No	0	Yes	1	No	0	0	0	No	0	0	0		1	call EMS (991/997/998)	Immediately	1	MC	2	MC	2	MC
1882	Yes	[document]	31/07/2019	1	Phakalane/Extension - STGABZP	STGABZ 0912	0	Yes	1	Yes	1	2	1		0	No	0	No	0	Yes	1	1	1	Yes	1	1	1	No	0	No	0	No	0	0	0	No	0	0	0		1	call EMS (991/997/998)	Immediately	1	MC	2	MC	2	MC
1883	Yes	[document]	31/07/2019	1	Phakalane/Extension - STGABZP	STGABZ 0913	0	No	0		0	0	0	No	0	No	0	No	0	No	0	0	0	No	0	0	0	Yes	1	No	0	No	0	1	1	No	0	0	0		1	call EMS (991/997/998)	Immediately	1	MC	2	MC	2	MC
1884	Yes	[document]	31/07/2019	1	Phakalane/Extension - STGABZP	STGABZ 0914	0	Yes	1	Yes	1	2	1	No	0	No	0	No	0	No	0	0	0	No	0	0	0	No	0	No	0	No	0	0	0	No	0	0	0		1	call EMS (991/997/998)	Immediately	1	MC	2	MC	2	MC
1885	Yes	[document]	01/08/2019	1	Blocks and others - STGABZB	STGABZB 1970	0	No	0	No	0	0	0	Yes	1	No	0	Yes	1	No	0	1	1	Yes	1	2	1	Yes	1	No	0	Yes	1	2	1	No	0	0	0		1	call EMS (991/997/998)	Immediately	1	EM	1	EM	1	EM
1886	Yes	[document]	01/08/2019	1	Blocks and others - STGABZB	STGABZB 1971	0	No	0	No	0	0	0	Yes	1	No	0	Yes	1	No	0	1	1	Yes	1	2	1	No	0	Yes	1	Yes	1	1	1	No	0	0	0		1	call EMS (991/997/998)	Immediately	1	EM	1	EM	1	EM
1887	Yes	[document]	01/08/2019	1	Blocks and others - STGABZB	STGABZB 1972	0	No	0	No	0	0	0	Yes	1	No	0	Yes	1	No	0	1	1	Yes	1	2	1	Yes	1	No	0	Yes	1	2	1	No	0	0	0		1	call EMS (991/997/998)	Immediately	1	EM	1	EM	1	EM
1888	Yes	[document]	01/08/2019	1	Blocks and others - STGABZB	STGABZB 1973	0	No	0	No	0	0	0	Yes	1	No	0	Yes	1	No	0	1	1	Yes	1	2	1	Yes	1	No	0	Yes	1	2	1	No	0	0	0		1	call EMS (991/997/998)	Immediately	1	EM	1	EM	1	EM
1889	Yes	[document]	01/08/2019	1	Blocks and others - STGABZB	STGABZB 1974	0	Yes	1	No	0	1	1	Yes	1	No	0	Yes	1	Yes	1	2	1	Yes	1	2	1	Yes	1	No	0	Yes	1	2	1	No	0	0	0		1	call EMS (991/997/998)	Immediately	1	EM	1	EM	1	EM
1890	Yes	[document]	01/08/2019	1	Blocks and others - STGABZB	STGABZB 1975	0	No	0	No	0	0	0	Yes	1	No	0	Yes	1	No	0	1	1	Yes	1	2	1	Yes	1	No	0	Yes	1	2	1	No	0	0	0		1	call EMS (991/997/998)	Immediately	1	EM	1	EM	1	EM
1891	Yes	[document]	01/08/2019	1	Blocks and others - STGABZB	STGABZB 1976	0	No	0	No	0	0	0	Yes	1	No	0	Yes	1	No	0	1	1	Yes	1	2	1	Yes	1	No	0	Yes	1	2	1	No	0	0	0		1	call EMS (991/997/998)	Immediately	1	EM	1	EM	1	EM
1892	Yes	[document]	01/08/2019	1	Blocks and others - STGABZB	STGABZB 1977	0	No	0	No	0	0	0	Yes	1	No	0	Yes	1	No	0	1	1	Yes	1	2	1	Yes	1	No	0	Yes	1	2	1	No	0	0	0		1	call EMS (991/997/998)	Immediately	1	EM	1	EM	1	EM
1893	Yes	[document]	01/08/2019	1	Blocks and others - STGABZB	STGABZB 1978	0	No	0	No	0	0	0	Yes	1	No	0	Yes	1	No	0	1	1	Yes	1	2	1	Yes	1	No	0	Yes	1	2	1	No	0	0	0		1	call EMS (991/997/998)	Immediately	1	EM	1	EM	1	EM
1894	Yes	[document]	01/08/2019	1	Blocks and others - STGABZB	STGABZB	0	No	0	Yes	1	1	1	Yes	1	No	0	Yes	1	Yes	1	2	1	Yes	1	2	1	Yes	1	Yes	1	Yes	1	2	1	No	0	0	0		1	call EMS (991/997/998)	Immediately	1	EM	1	EM	1	EM
1895	Yes	[document]	01/08/2019	1	Phakalane/Extension - STGABZP	STGABZP08O82	0	No	0	No	0	0	0	No	0	No	0	No	0	No	0	0	0	No	0	0	0	No	0	No	0	No	0	0	0	No	0	0	0		1	call EMS (991/997/998)	Immediately	1	MC	2	WAS	3	MC
1898	Yes	[document]	01/08/2019	1	Phakalane/Extension - STGABZP	STGABZP0885	0	No	0	Yes	1	1	1	No	0	No	0	No	0	No	0	0	0	No	0	0	0	No	0	No	0	No	0	0	0	No	0	0	0		1	call EMS (991/997/998)	Immediately	1	MC	2	WAS	3	MC
1899	Yes	[document]	01/08/2019	1	Phakalane/Extension - STGABZP	STGABZP0886	0	No	0	No	0	0	0	No	0	No	0	No	0	No	0	0	0	No	0	0	0	No	0	No	0	No	0	0	0	No	0	0	0		1	call EMS (991/997/998)	Immediately	1	MC	2	MC	2	MC
1900,Yes,[document],01/08/2019,1,Phakalane/Extension - STGABZP,STGABZP0887,0,No,0,No,0,0,0,No,0,No,0,No,0,No,0,0,0,No,0,0,0,No,0,No,0,No,0,0,0,Yes,1,1,1,At work,1,call EMS (991/997/998),Immediately,1,MC,2,WAS,3,MC,2,WAS,3,MC,2,MC,2,MC,2,EM,1,Male,1,26,1,1,Secondary Level,,0,Single,0,No,0,No,0,No,0,No,0,No,1,Yes,1,Yes,"weightlifting,Jogging",60,5,1920,2,1,Yes,0,No,0,0,1,Both,,104.6,178.5,178.7,178…
1901	Yes	[document]	01/08/2019	1	Phakalane/Extension - STGABZP	STGABZP0888	0	No	0	No	0	0	0	No	0	No	0	No	0	No	0	0	0	No	0	0	0	No	0	No	0	No	0	0	0	Yes	1	1	1	Neighbour	1	call EMS (991/997/998)	Immediately	1	MC	2	MC	2	WAS
1902,Yes,[document],01/08/2019,1,Phakalane/Extension - STGABZP,STGABZP0889,0,Yes,1,No,0,1,1,No,0,No,0,No,0,No,0,0,0,No,0,0,0,No,0,No,0,No,0,0,0,No,0,0,0,,1,call EMS (991/997/998),Immediately,1,MC,2,WAS,3,MC,2,WAS,3,MC,2,MC,2,MC,2,EM,1,Female,0,41,2,2,Tertiary Level,Degree,1,Married,0,No,0,No,0,No,0,No,2,Ex,1,Yes,1,Yes,"jogging,stomach exercise",30,4,828,2,0,No,0,No,0,0,1,Both,,73.1,167.3,167.5,16…
1904	Yes	[document]	01/08/2019	1	Phakalane/Extension - STGABZP	STGABZP0891	0	No	0	No	0	0	0	No	0	No	0	No	0	No	0	0	0	No	0	0	0	No	0	No	0	No	0	0	0	No	0	0	0		1	call EMS (991/997/998)	Immediately	1	MC	2	WAS	3	MC
1906	Yes	[document]	01/08/2019	1	Phakalane/Extension - STGABZP	STGABZP0893	0	No	0	No	0	0	0	No	0	No	0	No	0	No	0	0	0	No	0	0	0	No	0	No	0	No	0	0	0	Yes	1	1	1	Neighbour	1	call EMS (991/997/998)	Immediately	1	MC	2	WAS	3	EM
1907	Yes	[document]	01/08/2019	1	Phakalane/Extension - STGABZP	STGABZP0894	0	Yes	1	No	0	1	1	No	0	No	0	No	0	No	0	0	0	No	0	0	0	No	0	No	0	No	0	0	0	No	0	0	0		1	call EMS (991/997/998)	Immediately	1	EM	1	WAS	3	EM
1908	Yes	[document]	01/08/2019	1	Phakalane/Extension - STGABZP	STGABZP0895	0	No	0	Yes	1	1	1	No	0	No	0	No	0	No	0	0	0	No	0	0	0	No	0	No	0	No	0	0	0	No	0	0	0		1	call EMS (991/997/998)	Immediately	1	MC	2	WAS	3	MC
1909	Yes	[document]	01/08/2019	1	Phakalane/Extension - STGABZP	STGABZ0896	0	Yes	1	No	0	1	1	No	0	No	0	No	0	No	0	0	0	No	0	0	0	No	0	No	0	Yes	1	1	1	Yes	1	1	1	Patients	1	call EMS (991/997/998)	Immediately	1	EM	1	MC	2	EM
1911	Yes	[document]	01/08/2019	1	Phakalane/Extension - STGABZP	STGABZP1014	0	No	0	Yes	1	1	1	No	0	No	0	Yes	1	Yes	1	1	1	No	0	1	1	No	0	No	0	No	0	0	0	No	0	0	0		1	call EMS (991/997/998)	Immediately	1	EM	1	MC	2	MC
1912	Yes	[document]	01/08/2019	1	Phakalane/Extension - STGABZP	STGABZP1015	0	Yes	1	No	0	1	1	Yes	1	No	0	Yes	1	No	0	1	1	No	0	1	1	No	0	No	0	No	0	0	0	No	0	0	0		1	call EMS (991/997/998)	Immediately	1	MC	2	MC	2	MC
1913	Yes	[document]	01/08/2019	1	Phakalane/Extension - STGABZP	STGABZP1016	0	No	0	Yes	1	1	1	No	0	No	0	Yes	1	No	0	0	0	No	0	1	1	No	0	Yes	1	No	0	0	0	No	0	0	0		1	call EMS (991/997/998)	Immediately	1	EM	1	EM	1	MC
1914	Yes	[document]	01/08/2019	1	Phakalane/Extension - STGABZP	STGABZP1017	0	No	0	Yes	1	1	1	No	0	No	0	No	0	Yes	1	1	1	No	0	0	0	No	0	Yes	1	No	0	0	0	Yes	1	1	1	school	1	call EMS (991/997/998)	Immediately	1	MC	2	MC	2	MC
1915	Yes	[document]	01/08/2019	1	Phakalane/Extension - STGABZP	STGABZP1018	0	Yes	1	No	0	1	1	No	0	No	0	Yes	1	No	0	0	0	No	0	1	1	Yes	1	No	0	No	0	1	1	No	0	0	0		1	call EMS (991/997/998)	Immediately	1	EM	1	EM	1	EM
1916	Yes	[document]	01/08/2019	1	Phakalane/Extension - STGABZP	STGABZP1019	0	Yes	1	No	0	1	1	No	0	No	0	No	0	No	0	0	0	No	0	0	0	No	0	No	0	No	0	0	0	Yes	1	1	1	saw a neighbour attacked.	1	call EMS (991/997/998)	7 hours	0	EM	1	EM	1	EM
1917	Yes	[document]	01/08/2019	1	Phakalane/Extension - STGABZP	STGABZP1020	0	No	0	Yes	1	1	1	No	0	No	0	No	0	No	0	0	0	Yes	1	1	1	No	0	Yes	1	No	0	0	0	No	0	0	0		1	call EMS (991/997/998)	Immediately	1	MC	2	MC	2	MC
1918	Yes	[document]	01/08/2019	1	Phakalane/Extension - STGABZP	STGABZP1021	0	No	0	No	0	0	0	No	0	No	0	Yes	1	No	0	0	0	Yes	1	2	1	No	0	No	0	No	0	0	0	No	0	0	0		1	call EMS (991/997/998)	Immediately	1	MC	2	MC	2	MC
1919	Yes	[document]	01/08/2019	1	Phakalane/Extension - STGABZP	STGABZP1022	0	No	0	No	0	0	0	No	0	No	0	No	0	No	0	0	0	No	0	0	0	No	0	No	0	No	0	0	0	Yes	1	1	1	witnessed a neighbour affected by a stroke.	1	call EMS (991/997/998)	Immediately	1	EM	1	WAS	3	WAS
1920	Yes	[document]	01/08/2019	1	Phakalane/Extension - STGABZP	STGABZP1023	0	Yes	1	Yes	1	2	1	No	0	No	0	No	0	No	0	0	0	No	0	0	0	No	0	No	0	No	0	0	0	No	0	0	0		1	call EMS (991/997/998)	Immediately	1	EM	1	EM	1	MC
1921	Yes	[document]	02/08/2019	1	Phakalane/Extension - STGABZP	STGABZP0898	0	No	0	No	0	0	0	No	0	No	0	No	0	No	0	0	0	Yes	1	1	1	No	0	No	0	No	0	0	0	No	0	0	0		1	call EMS (991/997/998)	Immediately	1	MC	2	WAS	3	EM
1925	Yes	[document]	02/08/2019	1	Phakalane/Extension - STGABZP	STGABZP1057	0	Yes	1	No	0	1	1	Yes	1	No	0	Yes	1	Yes	1	2	1	Yes	1	2	1	Yes	1	Yes	1	Yes	1	2	1	No	0	0	0		1	call EMS (991/997/998)	Immediately	1	MC	2	MC	2	MC
1926	Yes	[document]	02/08/2019	1	Phakalane/Extension - STGABZP	STGABZP1059	0	No	0	Yes	1	1	1	Yes	1	No	0	Yes	1	Yes	1	2	1	Yes	1	2	1	Yes	1	No	0	No	0	1	1	No	0	0	0		1	call EMS (991/997/998)	Immediately	1	EM	1	EM	1	MC
1927	Yes	[document]	02/08/2019	1	Phakalane/Extension - STGABZP	STGABZP1060	0	No	0	Yes	1	1	1	No	0	No	0	No	0	No	0	0	0	Yes	1	1	1	Yes	1	No	0	No	0	1	1	No	0	0	0		1	call EMS (991/997/998)	Immediately	1	EM	1	WAS	3	MC
1930	Yes	[document]	02/08/2019	1	Phakalane/Extension - STGABZP	STGABZP1062	0	No	0	No	0	0	0	Yes	1	No	0	Yes	1	Yes	1	2	1	Yes	1	2	1	Yes	1	Yes	1	Yes	1	2	1	No	0	0	0		1	call EMS (991/997/998)	Immediately	1	MC	2	MC	2	MC
1931	Yes	[document]	02/08/2019	1	Phakalane/Extension - STGABZP	STGABZP1063	0	No	0	Yes	1	1	1	No	0	No	0	Yes	1	No	0	0	0	Yes	1	2	1	No	0	No	0	No	0	0	0	No	0	0	0		1	call EMS (991/997/998)	1 week	0	EM	1	WAS	3	EM
1932	Yes	[document]	02/08/2019	1	Phakalane/Extension - STGABZP	STGABZP1064	0	No	0	Yes	1	1	1	Yes	1	Yes	1	Yes	1	Yes	1	2	1	Yes	1	2	1	No	0	Yes	1	No	0	0	0	No	0	1	1		1	call EMS (991/997/998)	Immediately	1	EM	1	EM	1	EM
1935	Yes	[document]	02/08/2019	1	Phakalane/Extension - STGABZP	STGABZP1066	0	No	0	No	0	0	0	Yes	1	No	0	Yes	1	Yes	1	2	1	Yes	1	2	1	No	0	No	0	No	0	0	0	No	0	0	0		1	call EMS (991/997/998)	Immediately	1	EM	1	WAS	3	MC
1936	Yes	[document]	02/08/2019	1	Phakalane/Extension - STGABZP	STGABZP1067	0	No	0	No	0	0	0	Yes	1	No	0	Yes	1	Yes	1	2	1	Yes	1	2	1	No	0	No	0	No	0	0	0	No	0	0	0		1	call EMS (991/997/998)	Immediately	1	EM	1	WAS	3	EM
1938	Yes	[document]	02/08/2019	1	Phakalane/Extension - STGABZP	STGABZP1069	0	No	0	Yes	1	1	1	Yes	1	No	0	Yes	1	Yes	1	2	1	Yes	1	2	1	Yes	1	Yes	1	Yes	1	2	1	Yes	1	1	1		1	call EMS (991/997/998)	Immediately	1	EM	1	MC	2	EM
1940	Yes	[document]	03/08/2019	1	Phakalane/Extension - STGABZP	STGABZP1070	0	No	0	Yes	1	1	1	Yes	1	No	0	Yes	1	Yes	1	2	1	Yes	1	2	1	No	0	No	0	No	0	0	0	No	0	0	0		1	call EMS (991/997/998)	Immediately	1	EM	1	EM	1	EM
1942	Yes	[document]	03/08/2019	1	Phakalane/Extension - STGABZP	STGABZP1072	0	No	0	No	0	0	0	Yes	1	No	0	Yes	1	Yes	1	2	1	Yes	1	2	1	No	0	No	0	No	0	0	0	No	0	0	0		1	call EMS (991/997/998)	Immediately	1	EM	1	EM	1	EM
1943	Yes	[document]	03/08/2019	1	Phakalane/Extension - STGABZP	STGABZP1073	0	No	0	No	0	0	0	Yes	1	No	0	Yes	1	Yes	1	2	1	Yes	1	2	1	No	0	No	0	No	0	0	0	No	0	0	0		1	call EMS (991/997/998)	Immediately	1	EM	1	EM	1	MC
1944	Yes	[document]	03/08/2019	1	Phakalane/Extension - STGABZP	STGABZP1073	0	No	0	No	0	0	0	Yes	1	No	0	Yes	1	Yes	1	2	1	Yes	1	2	1	No	0	No	0	No	0	0	0	No	0	0	0		1	call EMS (991/997/998)	Immediately	1	EM	1	MC	2	EM
1946	Yes	[document]	03/08/2019	1	Phakalane/Extension - STGABZP	STGABZP1074	0	No	0	No	0	0	0	Yes	1	No	0	Yes	1	Yes	1	2	1	Yes	1	2	1	No	0	No	0	No	0	0	0	No	0	0	0		1	call EMS (991/997/998)	Immediately	1	EM	1	MC	2	EM
1947	Yes	[document]	03/08/2019	1	Phakalane/Extension - STGABZP	STGABZP1075	0	No	0	Yes	1	1	1	Yes	1	No	0	Yes	1	Yes	1	2	1	Yes	1	2	1	No	0	No	0	No	0	0	0	No	0	0	0		1	call EMS (991/997/998)	Immediately	1	EM	1	MC	2	MC
1949	Yes	[document]		1	Phakalane/Extension - STGABZP	STGABZP1f677c0767	0	No	0	No	0	0	0	Yes	1	No	0	Yes	1	Yes	1	2	1	Yes	1	2	1	No	0		0	Yes	1	1	1	No	0	0	0		1	call EMS (991/997/998)		0	WAS	3		3	EM
1950	Yes	[document]	03/08/2019	1	Phakalane/Extension - STGABZP	STGABZP1076	0	No	0	No	0	0	0	No	0	No	0	Yes	1	Yes	1	1	1	Yes	1	2	1	No	0	No	0	No	0	0	0	No	0	0	0		1	call EMS (991/997/998)	Immediately	1	EM	1	MC	2	EM
1951	Yes	[document]	03/08/2019	1	Phakalane/Extension - STGABZP	STGABZP1076	0	No	0	No	0	0	0	Yes	1	No	0	Yes	1	Yes	1	2	1	Yes	1	2	1	No	0	No	0	No	0	0	0	No	0	0	0		1	call EMS (991/997/998)	Immediately	1	EM	1	EM	1	EM
1955	Yes	[document]	01/08/2019	1	Blocks and others - STGABZB	STGABZB1962	0	Yes	1	Yes	1	2	1	Yes	1	No	0	Yes	1	Yes	1	2	1	Yes	1	2	1	Yes	1	Yes	1	Yes	1	2	1	No	0	0	0		1	call EMS (991/997/998)	Immediately	1	MC	2	MC	2	MC
1956	Yes	[document]	01/08/2019	1	Blocks and others - STGABZB	STGABZB1963	0	Yes	1	Yes	1	2	1	Yes	1	No	0	Yes	1	Yes	1	2	1	Yes	1	2	1	Yes	1	Yes	1	Yes	1	2	1	No	0	0	0		1	call EMS (991/997/998)	Immediately	1	MC	2	MC	2	MC
1957	Yes	[document]	01/08/2019	1	Blocks and others - STGABZB	STGABZB1964	0	Yes	1	Yes	1	2	1	Yes	1	No	0	Yes	1	Yes	1	2	1	Yes	1	2	1	Yes	1	Yes	1	Yes	1	2	1	No	0	0	0		1	call EMS (991/997/998)	Immediately	1	MC	2	MC	2	MC
1958	Yes	[document]	02/08/2019	1	Blocks and others - STGABZB	STGABZB1965	0	Yes	1	Yes	1	2	1	Yes	1	No	0	Yes	1	Yes	1	2	1	Yes	1	2	1	Yes	1	Yes	1	Yes	1	2	1	No	0	0	0		1	call EMS (991/997/998)	Immediately	1	MC	2	MC	2	MC
1959	Yes	[document]	02/08/2019	1	Blocks and others - STGABZB	STGABZB1966	0	Yes	1	Yes	1	2	1	Yes	1	No	0	Yes	1	Yes	1	2	1	Yes	1	2	1	Yes	1	Yes	1	Yes	1	2	1	No	0	0	0		1	call EMS (991/997/998)	Immediately	1	MC	2	MC	2	MC
1960	Yes	[document]	01/08/2019	1	Blocks and others - STGABZB	STGABZB1967	0	Yes	1	Yes	1	2	1	Yes	1	No	0	Yes	1	Yes	1	2	1	Yes	1	2	1	Yes	1	Yes	1	Yes	1	2	1	No	0	0	0		1	call EMS (991/997/998)	Immediately	1	MC	2	MC	2	MC
1961	Yes	[document]	02/08/2019	1	Blocks and others - STGABZB	STGABZB 1980	0	No	0	No	0	0	0	Yes	1	No	0	Yes	1	No	0	1	1	Yes	1	2	1	No	0	Yes	1	Yes	1	1	1	No	0	0	0		1	call EMS (991/997/998)	Immediately	1	EM	1	EM	1	EM
1962	Yes	[document]	02/08/2019	1	Blocks and others - STGABZB	STGABZB 1981	0	No	0	No	0	0	0	Yes	1	No	0	Yes	1	No	0	1	1	Yes	1	2	1	No	0	Yes	1	Yes	1	1	1	No	0	0	0		1	call EMS (991/997/998)	Immediately	1	EM	1	EM	1	EM
1963	Yes	[document]	02/08/2019	1	Blocks and others - STGABZB	STGABZB 1981	0	No	0	No	0	0	0	Yes	1	No	0	Yes	1	No	0	1	1	Yes	1	2	1	No	0	Yes	1	Yes	1	1	1	No	0	0	0		1	call EMS (991/997/998)	Immediately	1	EM	1	EM	1	EM
1964	Yes	[document]	02/08/2019	1	Blocks and others - STGABZB	STGABZB 1983	0	No	0	No	0	0	0	Yes	1	No	0	Yes	1	No	0	1	1	Yes	1	2	1	Yes	1	No	0	Yes	1	2	1	No	0	0	0		1	call EMS (991/997/998)	Immediately	1	EM	1	EM	1	EM
1965	Yes	[document]	02/08/2019	1	Blocks and others - STGABZB	STGABZB	0	No	0	No	0	0	0	Yes	1	No	0	Yes	1		0	1	1	Yes	1	2	1	Yes	1	No	0	Yes	1	2	1	No	0	0	0		1	call EMS (991/997/998)	Immediately	1	EM	1	EM	1	EM
1966	Yes	[document]	02/08/2019	1	Blocks and others - STGABZB	STGABZB 1985	0	No	0	No	0	0	0	Yes	1	No	0	Yes	1	No	0	1	1	Yes	1	2	1	Yes	1	No	0	Yes	1	2	1	No	0	0	0		1	call EMS (991/997/998)	Immediately	1	EM	1	EM	1
1967	Yes	[document]	02/08/2019	1	Blocks and others - STGABZB	STGABZB 1986	0	No	0	No	0	0	0	Yes	1	No	0	Yes	1	No	0	1	1	Yes	1	2	1	Yes	1	No	0	Yes	1	2	1	No	0	0	0		1	call EMS (991/997/998)	Immediately	1	EM	1	EM	1	EM
1968	Yes	[document]	02/08/2019	1	Blocks and others - STGABZB	STGABZB 1987	0	No	0	No	0	0	0	Yes	1	No	0	Yes	1	No	0	1	1	Yes	1	2	1	Yes	1	No	0	Yes	1	2	1	No	0	0	0		1	call EMS (991/997/998)	Immediately	1	EM	1	EM	1	EM
1969	Yes	[document]	02/08/2019	1	Blocks and others - STGABZB	STGABZB 1988	0	No	0	No	0	0	0	Yes	1	No	0	Yes	1	No	0	1	1	Yes	1	2	1	Yes	1	No	0	Yes	1	2	1	No	0	0	0		1	call EMS (991/997/998)	Immediately	1	EM	1	EM	1	EM
1970	Yes	[document]	02/08/2019	1	Blocks and others - STGABZB	STGABZB 1989	0	No	0	No	0	0	0	Yes	1	No	0	Yes	1	No	0	1	1	Yes	1	2	1	Yes	1	No	0	Yes	1	2	1	No	0	0	0		1	call EMS (991/997/998)	Immediately	1	EM	1	EM	1	EM
1972	Yes	[document]	05/08/2019	1	Blocks and others - STGABZB	STGABZB 1991	0	No	0	No	0	0	0	Yes	1	No	0	Yes	1	No	0	1	1	Yes	1	2	1	Yes	1	No	0	Yes	1	2	1	No	0	0	0		1	call EMS (991/997/998)	Immediately	1	EM	1	EM	1	EM
1973	Yes	[document]	05/08/2019	1	Blocks and others - STGABZB	STGABZB 1992	0	No	0	No	0	0	0	Yes	1	No	0	Yes	1	No	0	1	1	Yes	1	2	1	Yes	1	No	0	Yes	1	2	1	No	0	0	0		1	call EMS (991/997/998)	Immediately	1	EM	1	EM	1	EM
1974	Yes	[document]	05/08/2019	1	Blocks and others - STGABZB	STGABZB 1993	0	No	0	No	0	0	0	Yes	1	No	0	Yes	1	No	0	1	1	Yes	1	2	1	Yes	1	No	0	Yes	1	2	1	No	0	0	0		1	call EMS (991/997/998)	Immediately	1	EM	1	EM	1	EM
1975	Yes	[document]	05/08/2019	1	Blocks and others - STGABZB	STGABZB 1994	0	No	0	No	0	0	0	Yes	1	No	0	Yes	1	No	0	1	1	Yes	1	2	1	Yes	1	No	0	Yes	1	2	1	No	0	0	0		1	call EMS (991/997/998)	Immediately	1	EM	1	EM	1	EM
1976	Yes	[document]	05/08/2019	1	Blocks and others - STGABZB	STGABZB 0101	0	Yes	1	No	0	1	1	Yes	1	No	0	Yes	1	No	0	1	1	Yes	1	2	1	Yes	1	No	0	Yes	1	2	1	No	0	0	0		1	call EMS (991/997/998)	Immediately	1	EM	1	EM	1	EM
1977	Yes	[document]	02/08/2019	0	Moshupa Clinic - STMOSHC	STMOSH064	0	No	0	No	0	0	0	No	0	No	0	No	0	No	0	0	0	No	0	0	0	No	0	No	0	No	0	0	0	Yes	1	1	1	school	1	call EMS (991/997/998)	Immediately	1	EM	1	WAS	3	EM
1978	Yes	[document]	02/08/2019	0	Moshupa Clinic - STMOSHC	STMOSH065	0	No	0	No	0	0	0	No	0	No	0	No	0	No	0	0	0	No	0	0	0	No	0	No	0	No	0	0	0	Yes	1	1	1	saw patients	1	call EMS (991/997/998)	Immediately	1	EM	1	WAS	3	EM
1980	Yes	[document]	02/08/2019	0	Moshupa Clinic - STMOSHC	STMOSH066	0	No	0	Yes	1	1	1	No	0	No	0	No	0	No	0	0	0	No	0	0	0	No	0	No	0	No	0	0	0	No	0	0	0		1	call EMS (991/997/998)	Immediately	1	EM	1	WAS	3	EM
1981	Yes	[document]	02/08/2019	0	Moshupa Clinic - STMOSHC	STMOSH067	0	No	0	No	0	0	0	No	0	No	0	No	0	No	0	0	0	No	0	0	0	Yes	1	No	0	No	0	1	1	Yes	1	1	1	saw patient	1	call EMS (991/997/998)	Immediately	1	EM	1	WAS	3	EM
1982	Yes	[document]	05/08/2019	0	Moshupa Clinic - STMOSHC	STMOSHC068	0	Yes	1	No	0	1	1	No	0	No	0	No	0	No	0	0	0	No	0	0	0	No	0	No	0	No	0	0	0	Yes	1	1	1	school	1	call EMS (991/997/998)	Immediately	1	MC	2	WAS	3	MC
1984	Yes	[document]	05/08/2019	1	Phakalane/Extension - STGABZP	STGABZP1078	0	No	0	No	0	0	0	Yes	1	No	0	Yes	1	Yes	1	2	1	Yes	1	2	1	No	0	No	0	No	0	0	0	No	0	0	0		1	call EMS (991/997/998)	Immediately	1	EM	1	EM	1	EM
1985	Yes	[document]	05/08/2019	1	Phakalane/Extension - STGABZP	STGABZP1079	0	No	0	No	0	0	0	Yes	1	No	0	Yes	1	Yes	1	2	1	Yes	1	2	1	No	0	No	0	No	0	0	0	No	0	0	0		1	call EMS (991/997/998)	Immediately	1	EM	1	EM	1	EM
1986	Yes	[document]	05/08/2019	1	Phakalane/Extension - STGABZP	STGABZP1080	0	No	0	No	0	0	0	Yes	1	No	0	Yes	1	Yes	1	2	1	Yes	1	2	1	No	0	No	0	No	0	0	0	No	0	0	0		1	call EMS (991/997/998)	Immediately	1	EM	1	MC	2	EM
1987	Yes	[document]	05/08/2019	1	Phakalane/Extension - STGABZP	STGABZP1081	0	No	0	No	0	0	0	Yes	1	No	0	Yes	1	Yes	1	2	1	Yes	1	2	1	Yes	1	No	0	No	0	1	1	No	0	0	0		1	call EMS (991/997/998)	Immediately	1	EM	1	WAS	3	EM
1990	Yes	[document]	05/08/2019	1	Phakalane/Extension - STGABZP	STGABZP1084	0	No	0	No	0	0	0	Yes	1	No	0	Yes	1	Yes	1	2	1	Yes	1	2	1	No	0	No	0	No	0	0	0	No	0	0	0		1	call EMS (991/997/998)	Immediately	1	EM	1	EM	1	EM
1991	Yes	[document]	05/08/2019	1	Phakalane/Extension - STGABZP	STGABZP1085	0	No	0	No	0	0	0	Yes	1	No	0	Yes	1	Yes	1	2	1	Yes	1	2	1	Yes	1	Yes	1	No	0	1	1	No	0	0	0		1	call EMS (991/997/998)	Immediately	1	EM	1	EM	1	EM
1992	Yes	[document]	05/08/2019	1	Phakalane/Extension - STGABZP	STGABZP1086	0	No	0	No	0	0	0	Yes	1	No	0	Yes	1	Yes	1	2	1	Yes	1	2	1	No	0	Yes	1	No	0	0	0	No	0	0	0		1	call EMS (991/997/998)	Immediately	1	EM	1	EM	1	EM
1993	Yes	[document]	05/08/2019	1	Phakalane/Extension - STGABZP	STGABZ1087	0	No	0	No	0	0	0	Yes	1	No	0	No	0	Yes	1	2	1	Yes	1	1	1	Yes	1	No	0	No	0	1	1	No	0	0	0		1	call EMS (991/997/998)	Immediately	1	EM	1	EM	1	EM
1994	Yes	[document]	05/08/2019	1	Phakalane/Extension - STGABZP	STGABZP1088	0	No	0	No	0	0	0	Yes	1	No	0	Yes	1	Yes	1	2	1	Yes	1	2	1	No	0	Yes	1	No	0	0	0	No	0	0	0		1	call EMS (991/997/998)	Immediately	1	EM	1	EM	1	EM
2002	Yes	[document]	05/08/2019	1	Old Naledi/Bontleng /Tsolamosese - STGABZT	STGABZT1457	0	No	0	No	0	0	0	No	0	No	0	No	0	No	0	0	0	No	0	0	0	No	0	No	0	No	0	0	0	No	0	0	0		1	call EMS (991/997/998)	Immediately	1	EM	1	WAS	3	MC
2008	Yes	[document]	02/08/2019	1	Phakalane/Extension - STGABZP	STGABZP1024	0	Yes	1	No	0	1	1	No	0	No	0	No	0	No	0	0	0	No	0	0	0	Yes	1	No	0	No	0	1	1	No	0	0	0		1	call EMS (991/997/998)	Immediately	1	MC	2	MC	2	MC
2009	Yes	[document]	02/08/2019	1	Phakalane/Extension - STGABZP	STGABZP1025	0	Yes	1	No	0	1	1	Yes	1	No	0	Yes	1	Yes	1	2	1	No	0	1	1	No	0	No	0	No	0	0	0	No	0	0	0		1	call EMS (991/997/998)	Immediately	1	MC	2	EM	1	MC
2010	Yes	[document]	02/08/2019	1	Phakalane/Extension - STGABZP	STGABZP1026	0	No	0	No	0	0	0	No	0	No	0	No	0	No	0	0	0	Yes	1	1	1	No	0	Yes	1	No	0	0	0	Yes	1	1	1	school	1	call EMS (991/997/998)	Immediately	1	EM	1	EM	1	MC
2011	Yes	[document]	02/08/2019	1	Phakalane/Extension - STGABZP	STGABZP1027	0	Yes	1	No	0	1	1	No	0	No	0	Yes	1	No	0	0	0	Yes	1	2	1	No	0	No	0	No	0	0	0	No	0	0	0		1	call EMS (991/997/998)	Immediately	1	EM	1	EM	1	EM
2012	Yes	[document]	02/08/2019	1	Phakalane/Extension - STGABZP	STGABZP1028	0	No	0	Yes	1	1	1	No	0	No	0	No	0	No	0	0	0	No	0	0	0	Yes	1	Yes	1	No	0	1	1	Yes	1	1	1	saw someone who had an attack.	1	call EMS (991/997/998)	Immediately	1	MC	2	MC	2	MC
2013	Yes	[document]	02/08/2019	1	Phakalane/Extension - STGABZP	STGABZP1029	0	No	0	No	0	0	0	No	0	No	0	Yes	1	Yes	1	1	1	Yes	1	2	1	No	0	No	0	No	0	0	0	No	0	0	0		1	call EMS (991/997/998)	Immediately	1	MC	2	MC	2	WAS
2014	Yes	[document]	02/08/2019	1	Phakalane/Extension - STGABZP	STGABZP1030	0	Yes	1	Yes	1	2	1	No	0	No	0	No	0	No	0	0	0	Yes	1	1	1	No	0	No	0	No	0	0	0	Yes	1	1	1	school	1	call EMS (991/997/998)	Immediately	1	EM	1	MC	2	MC
2015	Yes	[document]	02/08/2019	1	Phakalane/Extension - STGABZP	STGABZP1031	0	No	0	Yes	1	1	1	No	0	No	0	No	0	No	0	0	0	No	0	0	0	No	0	Yes	1	No	0	0	0	Yes	1	1	1	School and pamphlets.	1	call EMS (991/997/998)	Immediately	1	EM	1	WAS	3	WAS
2016	Yes	[document]	02/08/2019	1	Phakalane/Extension - STGABZP	STGABZP1032	0	Yes	1	No	0	1	1	Yes	1	No	0	No	0	No	0	1	1	Yes	1	1	1	No	0	No	0	No	0	0	0	No	0	0	0		1	call EMS (991/997/998)	Immediately	1	EM	1	EM	1	WAS
2018	Yes	[document]	12/08/2019	1	Blocks and others - STGABZB	STGABZB 0070	0	Yes	1	Yes	1	2	1	Yes	1	No	0	No	0	No	0	1	1	No	0	0	0	Yes	1	Yes	1	Yes	1	2	1	No	0	0	0		1	call EMS (991/997/998)	Immediately	1	EM	1	EM	1	EM
2019	Yes	[document]	12/08/2019	0	Marina HIV/AIDS infection Clinic -STPMHH	STPMHH2601	0	No	0	No	0	0	0	No	0	No	0	No	0	No	0	0	0	Yes	1	1	1	No	0	No	0	No	0	0	0	No	0	0	0		1	call EMS (991/997/998)	Immediately	1	EM	1	EM	1	MC
2021	Yes	[document]	12/08/2019	1	Blocks and others - STGABZB	STGABZ0071	0	Yes	1	Yes	1	2	1	Yes	1	No	0	Yes	1	Yes	1	2	1	Yes	1	2	1	Yes	1	Yes	1	Yes	1	2	1	No	0	0	0		1	call EMS (991/997/998)	Immediately	1	EM	1	EM	1	EM
2025	Yes	[document]	12/08/2019	1	Blocks and others - STGABZB	STGABZ 0074	0	Yes	1	Yes	1	2	1	No	0	Yes	1	No	0	No	0	0	0	No	0	0	0	No	0	No	0	Yes	1	1	1	No	0	1	1		1	call EMS (991/997/998)	Immediately	1	EM	1	EM	1	EM
2026	Yes	[document]	12/08/2019	0	Marina HIV/AIDS infection Clinic -STPMHH	STPMHH2603	0	No	0	No	0	0	0	Yes	1	No	0	Yes	1	Yes	1	2	1	Yes	1	2	1	No	0	No	0	No	0	0	0	No	0	0	0		1	call EMS (991/997/998)	Immediately	1	EM	1	EM	1	EM
2028	Yes	[document]	12/08/2019	0	Marina HIV/AIDS infection Clinic -STPMHH	STPMHH2604	0	No	0	No	0	0	0	Yes	1	No	0	Yes	1	Yes	1	2	1	Yes	1	2	1	Yes	1	No	0	No	0	1	1	No	0	0	0		1	call EMS (991/997/998)	Immediately	1	MC	2	MC	2	MC
2030	Yes	[document]	12/08/2019	1	Blocks and others - STGABZB	STGABZB0075	0	Yes	1	Yes	1	2	1	Yes	1	No	0	Yes	1	Yes	1	2	1	Yes	1	2	1	Yes	1	Yes	1	Yes	1	2	1	No	0	0	0		1	call EMS (991/997/998)	Immediately	1	EM	1	EM	1	EM
2032	Yes	[document]	12/08/2019	1	Blocks and others - STGABZB	STGABZB0082	0	Yes	1	Yes	1	2	1	Yes	1	No	0	Yes	1	Yes	1	2	1	Yes	1	2	1	No	0	No	0	No	0	0	0	No	0	0	0		1	call EMS (991/997/998)	Immediately	1	EM	1	EM	1	EM
2033	Yes	[document]	12/08/2019	0	Marina HIV/AIDS infection Clinic -STPMHH	STPMHH2606	0	No	0	Yes	1	1	1	Yes	1	No	0	No	0	Yes	1	2	1	Yes	1	1	1	Yes	1	Yes	1	No	0	1	1	No	0	0	0		1	call EMS (991/997/998)	Immediately	1	WAS	3	MC	2	WAS
2035	Yes	[document]	12/08/2019	1	Blocks and others - STGABZB	STGABZ 0079	0	Yes	1	No	0	1	1	Yes	1	No	0	No	0	Yes	1	2	1	Yes	1	1	1	Yes	1	No	0	Yes	1	2	1	No	0	0	0		1	call EMS (991/997/998)	Immediately	1	EM	1	EM	1	EM
2036	Yes	[document]	12/08/2019	0	Marina HIV/AIDS infection Clinic -STPMHH	STPMHH2607	0	Yes	1	Yes	1	2	1	No	0	No	0	No	0	Yes	1	1	1	Yes	1	1	1	Yes	1	Yes	1	Yes	1	2	1	No	0	0	0		1	call EMS (991/997/998)	Immediately	1	MC	2	MC	2	MC
2037	Yes	[document]	12/08/2019	1	Old Naledi/Bontleng /Tsolamosese - STGABZT	STGABZT1469	0	No	0	Yes	1	1	1	No	0	No	0	No	0	No	0	0	0	No	0	0	0	No	0	No	0	No	0	0	0	No	0	0	0		1	call EMS (991/997/998)	Immediately	1	WAS	3	WAS	3	MC
2039	Yes	[document]	12/08/2019	1	Old Naledi/Bontleng /Tsolamosese - STGABZT	STGABZT1471	0	No	0	No	0	0	0	No	0	No	0	No	0	No	0	0	0	No	0	0	0	No	0	No	0	No	0	0	0	Yes	1	1	1	RELATIVE	1	call EMS (991/997/998)	Immediately	1	WAS	3	WAS	3	MC
2040	Yes	[document]	12/08/2019	0	Marina HIV/AIDS infection Clinic -STPMHH	STPMHH2608	0	Yes	1	No	0	1	1	No	0	Yes	1	No	0	No	0	0	0	Yes	1	1	1	Yes	1	No	0	Yes	1	2	1	No	0	1	1		1	call EMS (991/997/998)	Immediately	1	EM	1	EM	1	MC
2042	Yes	[document]	12/08/2019	0	Marina HIV/AIDS infection Clinic -STPMHH	STPMHH2609	0	No	0	No	0	0	0	Yes	1	No	0	Yes	1	Yes	1	2	1	Yes	1	2	1	No	0	No	0	No	0	0	0	No	0	0	0		1	call EMS (991/997/998)	Immediately	1	EM	1	EM	1	EM
2044	Yes	[document]	12/08/2019	0	Marina HIV/AIDS infection Clinic -STPMHH	STPMHH2610	0	No	0	No	0	0	0	Yes	1	No	0	No	0	No	0	1	1	Yes	1	1	1	No	0	No	0	No	0	0	0	No	0	0	0		1	call EMS (991/997/998)	Immediately	1	EM	1	EM	1	EM
2046	Yes	[document]	12/08/2019	0	Marina HIV/AIDS infection Clinic -STPMHH	STPMHH2611	0	No	0	No	0	0	0	Yes	1	No	0	Yes	1	Yes	1	2	1	Yes	1	2	1	No	0	No	0	No	0	0	0	No	0	0	0		1	call EMS (991/997/998)	Immediately	1	EM	1	EM	1	EM
2048	Yes	[document]	12/08/2019	0	Marina HIV/AIDS infection Clinic -STPMHH	STPMHH2612	0	Yes	1	No	0	1	1	No	0	No	0	No	0	No	0	0	0	No	0	0	0	No	0	No	0	No	0	0	0	No	0	0	0		1	call EMS (991/997/998)	Immediately	1	MC	2	MC	2	MC
2049	Yes	[document]	14/08/2019	0	Marina HIV/AIDS infection Clinic -STPMHH	STPMHH2625	0	No	0	Yes	1	1	1	Yes	1	No	0	No	0	No	0	1	1	No	0	0	0	Yes	1	Yes	1	Yes	1	2	1	No	0	0	0		1	call EMS (991/997/998)	Immediately	1	MC	2	MC	2	MC
2050	Yes	[document]	14/08/2019	0	Marina HIV/AIDS infection Clinic -STPMHH	STPMHH2634	0	No	0	No	0	0	0	Yes	1	No	0	Yes	1	Yes	1	2	1	Yes	1	2	1	Yes	1	Yes	1	No	0	1	1	No	0	0	0		1	call EMS (991/997/998)	Immediately	1	MC	2	MC	2	MC
2051	Yes	[document]	14/08/2019	0	Marina HIV/AIDS infection Clinic -STPMHH	STPMHH2635	0	No	0	No	0	0	0	Yes	1	No	0	Yes	1	Yes	1	2	1	Yes	1	2	1	Yes	1	Yes	1	No	0	1	1	No	0	0	0		1	call EMS (991/997/998)	Immediately	1	EM	1	WAS	3	MC
2052	Yes	[document]	14/08/2019	0	Marina HIV/AIDS infection Clinic -STPMHH	STPMHH2636	0	No	0	No	0	0	0	Yes	1	No	0	Yes	1	Yes	1	2	1	Yes	1	2	1	Yes	1	Yes	1	No	0	1	1	No	0	0	0		1	call EMS (991/997/998)	Immediately	1	EM	1	EM	1	EM
2053	Yes	[document]	14/08/2019	0	Marina HIV/AIDS infection Clinic -STPMHH	STPMHH2637	0	No	0	No	0	0	0	Yes	1	No	0	Yes	1	Yes	1	2	1	Yes	1	2	1	Yes	1	No	0	No	0	1	1	No	0	0	0		1	call EMS (991/997/998)	Immediately	1	MC	2	MC	2	MC
2054	Yes	[document]	14/08/2019	0	Marina HIV/AIDS infection Clinic -STPMHH	STPMHH2638	0	No	0	No	0	0	0	Yes	1	No	0	Yes	1	Yes	1	2	1	Yes	1	2	1	No	0	Yes	1	No	0	0	0	No	0	0	0		1	call EMS (991/997/998)	Immediately	1	EM	1	EM	1	EM
2055	Yes	[document]	14/08/2019	0	Marina HIV/AIDS infection Clinic -STPMHH	STPMHH2638	0	No	0	No	0	0	0	Yes	1	No	0	Yes	1	Yes	1	2	1	Yes	1	2	1	Yes	1	Yes	1	Yes	1	2	1	No	0	0	0		1	call EMS (991/997/998)	Immediately	1	EM	1	EM	1	EM
2056	Yes	[document]	14/08/2019	0	Marina HIV/AIDS infection Clinic -STPMHH	STPMHH2626	0	No	0	Yes	1	1	1	Yes	1	No	0	Yes	1	No	0	1	1	No	0	1	1	No	0	No	0	No	0	0	0	No	0	0	0		1	call EMS (991/997/998)	Immediately	1	EM	1	MC	2	EM
2057	Yes	[document]	14/08/2019	0	Marina HIV/AIDS infection Clinic -STPMHH	STPMHH2627	0	No	0	Yes	1	1	1	Yes	1	No	0	Yes	1	Yes	1	2	1	Yes	1	2	1	Yes	1	Yes	1	Yes	1	2	1	No	0	0	0		1	call EMS (991/997/998)	Immediately	1	EM	1	EM	1	EM
2058	Yes	[document]	14/08/2019	0	Marina HIV/AIDS infection Clinic -STPMHH	STPMHH2628	0	No	0	No	0	0	0	No	0	No	0	Yes	1	No	0	0	0	Yes	1	2	1	No	0	No	0	No	0	0	0	No	0	0	0		1	call EMS (991/997/998)	Immediately	1	EM	1	EM	1	EM
2059	Yes	[document]	14/08/2019	0	Marina HIV/AIDS infection Clinic -STPMHH	STPMHH2629	0	Yes	1	Yes	1	2	1	Yes	1	No	0	Yes	1	Yes	1	2	1	Yes	1	2	1	Yes	1	Yes	1	Yes	1	2	1	No	0	0	0		1	call EMS (991/997/998)	Immediately	1	EM	1	EM	1	MC
2060	Yes	[document]	14/08/2019	0	Marina HIV/AIDS infection Clinic -STPMHH	STPMHH2630	0	No	0	No	0	0	0	No	0	No	0	Yes	1	No	0	0	0	Yes	1	2	1	Yes	1	No	0	No	0	1	1	No	0	0	0		1	call EMS (991/997/998)	Immediately	1	MC	2	MC	2	MC
2061	Yes	[document]	14/08/2019	0	Marina HIV/AIDS infection Clinic -STPMHH	STPMHH2631	0	No	0	No	0	0	0	Yes	1	No	0	Yes	1	Yes	1	2	1	Yes	1	2	1	Yes	1	No	0	No	0	1	1	No	0	0	0		1	call EMS (991/997/998)	Immediately	1	EM	1	EM	1	EM
2062	Yes	[document]	14/08/2019	0	Marina HIV/AIDS infection Clinic -STPMHH	STPMHH2632	0	No	0	Yes	1	1	1	Yes	1	No	0	Yes	1	Yes	1	2	1	Yes	1	2	1	Yes	1	Yes	1	No	0	1	1	No	0	0	0		1	call EMS (991/997/998)	Immediately	1	MC	2	MC	2	MC
2063	Yes	[document]	14/08/2019	0	Marina HIV/AIDS infection Clinic -STPMHH	STPMHH2633	0	No	0	No	0	0	0	No	0	Yes	1	Yes	1	No	0	0	0	No	0	1	1	No	0	No	0	No	0	0	0	No	0	1	1		1	call EMS (991/997/998)	Immediately	1	MC	2	MC	2	MC
2065	Yes	[document]	15/08/2019	0	Marina HIV/AIDS infection Clinic -STPMHH	STPMHH2640	0	No	0	No	0	0	0	No	0	No	0	Yes	1	No	0	0	0	No	0	1	1	No	0	Yes	1	No	0	0	0	No	0	0	0		1	call EMS (991/997/998)	Immediately	1	MC	2	MC	2	MC
2066	Yes	[document]	15/08/2019	0	Marina HIV/AIDS infection Clinic -STPMHH	STPMHH2641	0	No	0	No	0	0	0	Yes	1	No	0	Yes	1	Yes	1	2	1	Yes	1	2	1	Yes	1	Yes	1	Yes	1	2	1	No	0	0	0		1	call EMS (991/997/998)	Immediately	1	WAS	3	WAS	3	MC
2067	Yes	[document]	15/08/2019	0	Marina HIV/AIDS infection Clinic -STPMHH	STPMHH2642	0	No	0	No	0	0	0	Yes	1	No	0	Yes	1	Yes	1	2	1	Yes	1	2	1	No	0	Yes	1	No	0	0	0	No	0	0	0		1	call EMS (991/997/998)	Immediately	1	MC	2	MC	2	MC
2068	Yes	[document]	15/08/2019	0	Marina HIV/AIDS infection Clinic -STPMHH	STPMHH2643l	0	Yes	1	No	0	1	1	Yes	1	No	0	Yes	1	Yes	1	2	1	Yes	1	2	1	Yes	1	Yes	1	No	0	1	1	No	0	0	0		1	call EMS (991/997/998)	Immediately	1	MC	2	MC	2	MC
2069	Yes	[document]	15/08/2019	0	Marina HIV/AIDS infection Clinic -STPMHH	STPMHH2644	0	No	0	No	0	0	0	Yes	1	No	0	Yes	1	Yes	1	2	1	Yes	1	2	1	Yes	1	Yes	1	No	0	1	1	No	0	0	0		1	call EMS (991/997/998)	Immediately	1	EM	1	MC	2	EM
2070	Yes	[document]	15/08/2019	0	Marina HIV/AIDS infection Clinic -STPMHH	STPMHH2645	0	Yes	1	No	0	1	1	Yes	1	No	0	Yes	1	Yes	1	2	1	Yes	1	2	1	Yes	1	Yes	1	Yes	1	2	1	No	0	0	0		1	call EMS (991/997/998)	Immediately	1	EM	1	EM	1	EM
2071	Yes	[document]	15/08/2019	0	Marina HIV/AIDS infection Clinic -STPMHH	STPMHH2646	0	No	0	No	0	0	0	Yes	1	No	0	Yes	1	Yes	1	2	1	Yes	1	2	1	Yes	1	Yes	1	No	0	1	1	No	0	0	0		1	call EMS (991/997/998)	Immediately	1	MC	2	MC	2	MC
2072	Yes	[document]	15/08/2019	0	Marina HIV/AIDS infection Clinic -STPMHH	STPMHH2647	0	No	0	No	0	0	0	Yes	1	No	0	Yes	1	Yes	1	2	1	Yes	1	2	1	No	0	Yes	1	No	0	0	0	No	0	0	0		1	call EMS (991/997/998)	Immediately	1	EM	1	MC	2	MC
2073	Yes	[document]	15/08/2019	0	Marina HIV/AIDS infection Clinic -STPMHH	STPMHH2648	0	No	0	No	0	0	0	Yes	1	No	0	Yes	1	Yes	1	2	1	Yes	1	2	1	Yes	1	Yes	1	Yes	1	2	1	No	0	0	0		1	call EMS (991/997/998)	Immediately	1	MC	2	MC	2	MC
2074	Yes	[document]	15/08/2019	0	Marina HIV/AIDS infection Clinic -STPMHH	STPMHH2649	0	No	0	No	0	0	0	Yes	1	No	0	Yes	1	Yes	1	2	1	Yes	1	2	1	No	0	Yes	1	No	0	0	0	No	0	0	0		1	call EMS (991/997/998)	Immediately	1	EM	1	WAS	3
2075	Yes	[document]	15/08/2019	0	Marina HIV/AIDS infection Clinic -STPMHH	STPMHH2650	0	No	0	No	0	0	0	Yes	1	No	0	Yes	1	Yes	1	2	1	Yes	1	2	1	Yes	1	Yes	1	No	0	1	1	No	0	0	0		1	call EMS (991/997/998)	Immediately	1	MC	2	MC	2	MC
2076	Yes	[document]	15/08/2019	0	Marina HIV/AIDS infection Clinic -STPMHH	STPMHH2651	0	No	0	No	0	0	0	Yes	1	No	0	Yes	1	Yes	1	2	1	Yes	1	2	1	Yes	1	Yes	1	No	0	1	1	No	0	0	0		1	call EMS (991/997/998)	Immediately	1	MC	2	MC	2	MC
2077	Yes	[document]	15/08/2019	0	Marina HIV/AIDS infection Clinic -STPMHH	STPMHH2652	0	No	0	No	0	0	0	Yes	1	No	0	Yes	1	Yes	1	2	1	Yes	1	2	1	Yes	1	No	0	No	0	1	1	No	0	0	0		1	call EMS (991/997/998)	Immediately	1	No	3	MC	2	MC
2079	Yes	[document]	15/08/2019	0	Marina HIV/AIDS infection Clinic -STPMHH	STPMHH2654	0	No	0	No	0	0	0	Yes	1	No	0	Yes	1	Yes	1	2	1	Yes	1	2	1	Yes	1	Yes	1	No	0	1	1	No	0	0	0		1	call EMS (991/997/998)	Immediately	1	MC	2	MC	2	MC
2080	Yes	[document]	07/08/2019	0	Marina HIV/AIDS infection Clinic -STPMHH	STPMMHH2601	0	No	0	No	0	0	0	No	0	No	0	No	0	No	0	0	0	Yes	1	1	1	No	0	No	0	No	0	0	0	No	0	0	0		1	call EMS (991/997/998)	Immediately	1	EM	1	EM	1	MC
2082	Yes	[document]	07/08/2019	0	Marina HIV/AIDS infection Clinic -STPMHH	STPMMHH2603	0	No	0	No	0	0	0	Yes	1	No	0	Yes	1	Yes	1	2	1	Yes	1	2	1	No	0	No	0	No	0	0	0	No	0	0	0		1	call EMS (991/997/998)	Immediately	1	EM	1	EM	1	EM
2083	Yes	[document]	07/08/2019	0	Marina HIV/AIDS infection Clinic -STPMHH	STPMMHH2604	0	No	0	No	0	0	0	Yes	1	No	0	Yes	1	Yes	1	2	1	Yes	1	2	1	Yes	1	No	0	No	0	1	1	No	0	0	0		1	call EMS (991/997/998)	Immediately	1	MC	2	MC	2	MC
2084	Yes	[document]	07/08/2019	0	Marina HIV/AIDS infection Clinic -STPMHH	STPMMHH2605	0	Yes	1	No	0	1	1	Yes	1	No	0	No	0	No	0	1	1	No	0	0	0	No	0	No	0	No	0	0	0	No	0	0	0		1	call EMS (991/997/998)	Immediately	1	EM	1	EM	1	EM
2085	Yes	[document]	07/08/2019	0	Marina HIV/AIDS infection Clinic -STPMHH	STPMMHH2606	0	No	0	Yes	1	1	1	Yes	1	No	0	No	0	Yes	1	2	1	Yes	1	1	1	Yes	1	Yes	1	No	0	1	1	No	0	0	0		1	call EMS (991/997/998)	Immediately	1	WAS	3	MC	2	WAS
2086	Yes	[document]	07/08/2019	0	Marina HIV/AIDS infection Clinic -STPMHH	STPMMHH2607	0	Yes	1	Yes	1	2	1	No	0	No	0	No	0	Yes	1	1	1	Yes	1	1	1	Yes	1	Yes	1	Yes	1	2	1	No	0	0	0		1	call EMS (991/997/998)	Immediately	1	MC	2	MC	2	MC
2087	Yes	[document]	07/08/2019	0	Marina HIV/AIDS infection Clinic -STPMHH	STPMMHH2608	0	Yes	1	No	0	1	1	No	0	Yes	1	No	0	No	0	0	0	Yes	1	1	1	Yes	1	No	0	Yes	1	2	1	No	0	1	1		1	call EMS (991/997/998)	Immediately	1	EM	1	EM	1	MC
2088	Yes	[document]	07/08/2019	0	Marina HIV/AIDS infection Clinic -STPMHH	STPMHH2609	0	No	0	No	0	0	0	Yes	1	No	0	Yes	1	Yes	1	2	1	Yes	1	2	1	No	0	No	0	No	0	0	0	No	0	0	0		1	call EMS (991/997/998)	Immediately	1	EM	1	EM	1	EM
2089	Yes	[document]	07/08/2019	0	Marina HIV/AIDS infection Clinic -STPMHH	STPMHH2610	0	No	0	No	0	0	0	Yes	1	No	0	No	0	No	0	1	1	Yes	1	1	1	No	0	No	0	No	0	0	0	No	0	0	0		1	call EMS (991/997/998)	Immediately	1	EM	1	EM	1	EM
2090	Yes	[document]	07/08/2019	0	Marina HIV/AIDS infection Clinic -STPMHH	STPMHH2611	0	No	0	No	0	0	0	Yes	1	No	0	Yes	1	Yes	1	2	1	Yes	1	2	1	No	0	No	0	No	0	0	0	No	0	0	0		1	call EMS (991/997/998)	Immediately	1	EM	1	EM	1	EM
2091	Yes	[document]	08/08/2019	0	Marina HIV/AIDS infection Clinic -STPMHH	STPMHH2612	0	Yes	1	No	0	1	1	No	0	No	0	No	0	No	0	0	0	No	0	0	0	No	0	No	0	No	0	0	0	No	0	0	0		1	call EMS (991/997/998)	Immediately	1	MC	2	MC	2	MC
2092	Yes	[document]	08/08/2019	0	Marina HIV/AIDS infection Clinic -STPMHH	STPMHH2613	0	No	0	No	0	0	0	No	0	No	0	No	0	No	0	0	0	Yes	1	1	1	No	0	No	0	No	0	0	0	No	0	0	0		1	call EMS (991/997/998)	Immediately	1	EM	1	EM	1	EM
2093	Yes	[document]	08/08/2019	0	Marina HIV/AIDS infection Clinic -STPMHH	STPMHH2614	0	No	0	No	0	0	0	Yes	1	No	0	Yes	1	Yes	1	2	1	Yes	1	2	1	Yes	1	Yes	1	Yes	1	2	1	No	0	0	0		1	call EMS (991/997/998)	Immediately	1	MC	2	MC	2	MC
2094	Yes	[document]	08/08/2019	0	Marina HIV/AIDS infection Clinic -STPMHH	STPMHH2615	0	No	0	Yes	1	1	1	No	0	No	0	Yes	1	No	0	0	0	No	0	1	1	No	0	No	0	No	0	0	0	No	0	0	0		1	call EMS (991/997/998)	Immediately	1	MC	2	MC	2	MC
2095	Yes	[document]	08/08/2019	0	Marina HIV/AIDS infection Clinic -STPMHH	STPMHH2616	0	Yes	1	Yes	1	2	1	Yes	1	No	0	Yes	1	Yes	1	2	1	Yes	1	2	1	Yes	1	Yes	1	Yes	1	2	1	No	0	0	0		1	call EMS (991/997/998)	Immediately	1	EM	1	WAS	3	MC
2096	Yes	[document]	08/08/2019	0	Marina HIV/AIDS infection Clinic -STPMHH	STPMHH2617	0	No	0	No	0	0	0	No	0	No	0	Yes	1	No	0	0	0	Yes	1	2	1	No	0	No	0	No	0	0	0	No	0	0	0		1	call EMS (991/997/998)	1 week	0	EM	1	EM	1	EM
2097	Yes	[document]	08/08/2019	0	Marina HIV/AIDS infection Clinic -STPMHH	STPMHH2618	0	No	0	No	0	0	0	Yes	1	No	0	Yes	1	Yes	1	2	1	Yes	1	2	1	Yes	1	No	0	No	0	1	1	No	0	0	0		1	call EMS (991/997/998)	Immediately	1	EM	1	EM	1	EM
2098	Yes	[document]	08/08/2019	0	Marina HIV/AIDS infection Clinic -STPMHH	STPMHH2619	0	Yes	1	Yes	1	2	1	No	0	No	0	No	0	No	0	0	0	Yes	1	1	1	Yes	1	Yes	1	Yes	1	2	1	No	0	0	0		1	call EMS (991/997/998)	Immediately	1	MC	2	MC	2	MC
2099	Yes	[document]	08/08/2019	0	Marina HIV/AIDS infection Clinic -STPMHH	STPMHH2620	0	No	0	Yes	1	1	1	No	0	No	0	No	0	No	0	0	0	No	0	0	0	No	0	No	0	No	0	0	0	No	0	0	0		1	call EMS (991/997/998)	Immediately	1	EM	1	EM	1	EM
2100	Yes	[document]	08/08/2019	0	Marina HIV/AIDS infection Clinic -STPMHH	STPMHH2621	0	No	0	No	0	0	0	Yes	1	No	0	Yes	1	Yes	1	2	1	Yes	1	2	1	No	0	No	0	No	0	0	0	No	0	0	0		1	call EMS (991/997/998)	Immediately	1	EM	1	EM	1	EM
2101	Yes	[document]	08/08/2019	0	Marina HIV/AIDS infection Clinic -STPMHH	STPMHH2622	0	Yes	1	No	0	1	1	No	0	No	0	No	0	No	0	0	0	No	0	0	0	No	0	No	0	No	0	0	0	No	0	0	0		1	call EMS (991/997/998)	Immediately	1	MC	2	MC	2	MC
2102	Yes	[document]	08/08/2019	0	Marina HIV/AIDS infection Clinic -STPMHH	STPMHH2623	0	No	0	No	0	0	0	Yes	1	No	0	Yes	1	Yes	1	2	1	Yes	1	2	1	Yes	1	No	0	No	0	1	1	No	0	0	0		1	call EMS (991/997/998)	Immediately	1	EM	1	EM	1	EM
2103	Yes	[document]	08/08/2019	0	Marina HIV/AIDS infection Clinic -STPMHH	STPMHH2624	0	No	0	No	0	0	0	Yes	1	No	0	Yes	1	Yes	1	2	1	Yes	1	2	1	Yes	1	Yes	1	Yes	1	2	1	No	0	0	0		1	call EMS (991/997/998)	Immediately	1	EM	1	EM	1	EM
2104	Yes	[document]	07/08/2019	1	Blocks and others - STGABZB	STGABZB 0070	0	No	0	No	0	0	0	Yes	1	No	0	Yes	1	No	0	1	1	Yes	1	2	1	No	0	Yes	1	Yes	1	1	1	No	0	0	0		1	call EMS (991/997/998)	Immediately	1	EM	1	EM	1	EM
2105	Yes	[document]	07/08/2019	1	Blocks and others - STGABZB	STGABZB 0071	0	No	0	No	0	0	0	Yes	1	No	0	Yes	1	No	0	1	1	Yes	1	2	1	Yes	1	No	0	Yes	1	2	1	No	0	0	0		1	call EMS (991/997/998)	Immediately	1	EM	1	EM	1	EM
2106	Yes	[document]	07/08/2019	1	Blocks and others - STGABZB	STGABZB 0073	0	No	0	No	0	0	0	Yes	1	No	0	Yes	1	No	0	1	1	Yes	1	2	1	No	0	Yes	1	Yes	1	1	1	No	0	0	0		1	call EMS (991/997/998)	Immediately	1	EM	1	EM	1	EM
2107	Yes	[document]	07/08/2019	1	Blocks and others - STGABZB	STGABZB 0074	0	No	0	No	0	0	0	Yes	1	No	0	Yes	1	No	0	1	1	Yes	1	2	1	Yes	1	No	0	Yes	1	2	1	No	0	0	0		1	call EMS (991/997/998)	Immediately	1	EM	1	EM	1	EM
2108	Yes	[document]	07/08/2019	1	Blocks and others - STGABZB	STGABZB 0075	0	No	0	No	0	0	0	Yes	1	No	0	Yes	1	No	0	1	1	Yes	1	2	1	Yes	1	No	0	Yes	1	2	1	No	0	0	0		1	call EMS (991/997/998)	Immediately	1	EM	1	EM	1	EM
2109	Yes	[document]	07/08/2019	1	Blocks and others - STGABZB	STGABZB 0076	0	No	0	No	0	0	0	Yes	1	No	0	Yes	1	No	0	1	1	Yes	1	2	1	Yes	1	No	0	Yes	1	2	1	No	0	0	0		1	call EMS (991/997/998)	Immediately	1	EM	1	EM	1	EM
2110	Yes	[document]	07/08/2019	1	Blocks and others - STGABZB	STGABZB 0077	0	No	0	No	0	0	0	Yes	1	No	0	Yes	1	No	0	1	1	Yes	1	2	1	Yes	1	No	0	Yes	1	2	1	No	0	0	0		1	call EMS (991/997/998)	Immediately	1	EM	1	EM	1	EM
2111	Yes	[document]	07/08/2019	1	Blocks and others - STGABZB	STGABZB 0078	0	Yes	1	No	0	1	1	Yes	1	No	0	No	0	Yes	1	2	1	Yes	1	1	1	Yes	1	No	0	Yes	1	2	1	No	0	0	0		1	call EMS (991/997/998)	Immediately	1	EM	1	EM	1	EM
2112	Yes	[document]	07/08/2019	1	Blocks and others - STGABZB	STGABZB 0079	0	No	0	No	0	0	0	Yes	1	No	0	Yes	1	No	0	1	1	Yes	1	2	1	Yes	1	No	0	Yes	1	2	1	No	0	0	0		1	call EMS (991/997/998)	Immediately	1	EM	1	EM	1	EM
2113	Yes	[document]	07/08/2019	1	Blocks and others - STGABZB	STGABZB 0080	0	No	0	No	0	0	0	Yes	1	No	0	Yes	1	No	0	1	1	Yes	1	2	1	Yes	1	No	0	Yes	1	2	1	No	0	0	0		1	call EMS (991/997/998)	Immediately	1	EM	1	EM	1	EM
2114	Yes	[document]	07/08/2019	1	Blocks and others - STGABZB	STGABZB 0081	0	No	0	No	0	0	0	Yes	1	No	0	Yes	1	No	0	1	1	Yes	1	2	1	Yes	1	No	0	Yes	1	2	1	No	0	0	0		1	call EMS (991/997/998)	Immediately	1	EM	1	EM	1	EM
2115	Yes	[document]	07/08/2019	1	Blocks and others - STGABZB	STGABZB 0082	0	No	0	No	0	0	0	Yes	1	No	0	Yes	1	No	0	1	1	Yes	1	2	1	Yes	1	No	0	Yes	1	2	1	No	0	0	0		1	call EMS (991/997/998)	Immediately	1	EM	1	EM	1	EM
2116	Yes	[document]	07/08/2019	1	Blocks and others - STGABZB	STGABZB 0083	0	No	0	No	0	0	0	Yes	1	No	0	Yes	1	No	0	1	1	Yes	1	2	1	Yes	1	No	0	Yes	1	2	1	No	0	0	0		1	call EMS (991/997/998)	Immediately	1	EM	1	EM	1	EM
2117	Yes	[document]	08/08/2019	1	Blocks and others - STGABZB	STGABZB 0084	0	No	0	No	0	0	0	Yes	1	No	0	Yes	1	No	0	1	1	Yes	1	2	1	No	0	Yes	1	Yes	1	1	1	No	0	0	0		1	call EMS (991/997/998)	Immediately	1	EM	1	EM	1	EM
2118	Yes	[document]	08/08/2019	1	Blocks and others - STGABZB	STGABZB 0086	0	No	0	No	0	0	0	Yes	1	Yes	1	Yes	1	No	0	1	1	Yes	1	2	1	Yes	1	No	0	Yes	1	2	1	No	0	1	1		1	call EMS (991/997/998)	Immediately	1	EM	1	EM	1	EM
2119	Yes	[document]	08/08/2019	1	Blocks and others - STGABZB	STGABZB 0086	0	No	0	No	0	0	0	Yes	1	No	0	Yes	1	No	0	1	1	Yes	1	2	1	Yes	1	No	0	Yes	1	2	1	No	0	0	0		1	call EMS (991/997/998)	Immediately	1	EM	1	EM	1	EM
2120	Yes	[document]	08/08/2019	1	Blocks and others - STGABZB	STGABZ 0087	0	Yes	1	Yes	1	2	1	Yes	1	No	0	Yes	1	Yes	1	2	1	Yes	1	2	1	Yes	1	Yes	1	Yes	1	2	1	No	0	0	0		1	call EMS (991/997/998)	Immediately	1	EM	1	EM	1	EM
2121	Yes	[document]	08/08/2019	1	Blocks and others - STGABZB	STGABZB 0087	0	No	0	No	0	0	0	Yes	1	No	0	Yes	1	Yes	1	2	1	Yes	1	2	1	Yes	1	Yes	1	Yes	1	2	1	No	0	0	0		1	call EMS (991/997/998)	Immediately	1	EM	1	EM	1	EM
2123	Yes	[document]	08/08/2019	1	Blocks and others - STGABZB	STGABZB 0089	0	No	0	No	0	0	0	Yes	1	No	0	Yes	1	No	0	1	1	Yes	1	2	1	Yes	1	No	0	Yes	1	2	1	No	0	0	0		1	call EMS (991/997/998)	Immediately	1	EM	1	EM	1	EM
2124	Yes	[document]	09/08/2019	1	Blocks and others - STGABZB	STGABZB 0089	0	No	0	No	0	0	0	Yes	1	No	0	Yes	1	No	0	1	1	Yes	1	2	1	Yes	1	No	0	Yes	1	2	1	No	0	0	0		1	call EMS (991/997/998)	Immediately	1	EM	1	EM	1	EM
2126	Yes	[document]	09/08/2019	1	Blocks and others - STGABZB	STGABZB 0090	0	No	0	No	0	0	0	Yes	1	No	0	Yes	1	No	0	1	1	Yes	1	2	1	Yes	1	No	0	Yes	1	2	1	No	0	0	0		1	call EMS (991/997/998)	Immediately	1	EM	1	EM	1	EM
2127	Yes	[document]	09/08/2019	1	Blocks and others - STGABZB	STGABZB 0091	0	No	0	No	0	0	0	Yes	1		0	Yes	1	No	0	1	1	Yes	1	2	1	Yes	1	No	0	Yes	1	2	1	No	0	0	0		1	call EMS (991/997/998)	Immediately	1	EM	1	EM	1	EM
2128	Yes	[document]	09/08/2019	1	Blocks and others - STGABZB	STGABZB 0092	0	No	0	No	0	0	0	Yes	1	Yes	1	No	0	Yes	1	2	1	Yes	1	1	1	Yes	1	No	0	Yes	1	2	1	No	0	1	1		1	call EMS (991/997/998)	Immediately	1	EM	1	EM	1	EM
2129	Yes	[document]	09/08/2019	1	Blocks and others - STGABZB	STGABZB 0093	0	No	0	No	0	0	0	Yes	1	No	0	Yes	1	No	0	1	1	Yes	1	2	1	Yes	1	No	0	Yes	1	2	1	No	0	0	0		1	call EMS (991/997/998)	Immediately	1	EM	1	EM	1	EM
2130	Yes	[document]	09/08/2019	1	Blocks and others - STGABZB	STGABZB 0093	0	No	0	No	0	0	0	Yes	1	No	0	Yes	1	No	0	1	1	Yes	1	2	1	Yes	1	No	0	Yes	1	2	1	No	0	0	0		1	call EMS (991/997/998)	Immediately	1	EM	1	EM	1	EM
2131	Yes	[document]	09/08/2019	1	Blocks and others - STGABZB	STGABZB0095	0	No	0	No	0	0	0	Yes	1	No	0	Yes	1	No	0	1	1	Yes	1	2	1	Yes	1	No	0	Yes	1	2	1	No	0	0	0		1	call EMS (991/997/998)	Immediately	1	EM	1	EM	1	EM
2132	Yes	[document]	09/08/2019	1	Blocks and others - STGABZB	STGABZB 0097	0	No	0	No	0	0	0	Yes	1	No	0	Yes	1	No	0	1	1	Yes	1	2	1	Yes	1	No	0	Yes	1	2	1	No	0	0	0		1	call EMS (991/997/998)	Immediately	1	EM	1	EM	1	EM
2133	Yes	[document]	09/08/2019	1	Blocks and others - STGABZB	STGABZB 0097	0	No	0	No	0	0	0	Yes	1	No	0	Yes	1	No	0	1	1	Yes	1	2	1	Yes	1	No	0	Yes	1	2	1	No	0	0	0		1	call EMS (991/997/998)	Immediately	1	EM	1	EM	1	EM
2135	Yes	[document]	05/08/2019	1	Phakalane/Extension - STGABZP	STGABZ 0916	0	Yes	1	Yes	1	2	1	No	0	No	0	No	0	No	0	0	0	No	0	0	0	No	0	No	0	No	0	0	0	No	0	0	0		1	call EMS (991/997/998)	Immediately	1	MC	2	MC	2	MC
2136	Yes	[document]	05/08/2019	1	Phakalane/Extension - STGABZP	STGABZ 0917	0	Yes	1	Yes	1	2	1	No	0	No	0	No	0	No	0	0	0	No	0	0	0	No	0	No	0	No	0	0	0	No	0	0	0		1	call EMS (991/997/998)	Immediately	1	MC	2	MC	2	MC
2138	Yes	[document]	07/08/2019	1	Phakalane/Extension - STGABZP	STGABZ 0919	0	Yes	1	Yes	1	2	1	No	0	No	0	No	0	No	0	0	0	No	0	0	0	No	0	No	0	No	0	0	0	No	0	0	0		1	call EMS (991/997/998)	Immediately	1	MC	2	MC	2	MC
2139	Yes	[document]	07/08/2019	1	Phakalane/Extension - STGABZP	STGABZ 0920	0	No	0	No	0	0	0	No	0	No	0	No	0	No	0	0	0	Yes	1	1	1	No	0	No	0	No	0	0	0	No	0	0	0		1	call EMS (991/997/998)	Immediately	1	MC	2	MC	2	MC
2140	Yes	[document]	07/08/2019	1	Phakalane/Extension - STGABZP	STGABZ 0921	0		0	No	0	0	0	No	0	No	0	No	0	No	0	0	0	No	0	0	0	Yes	1	No	0	Yes	1	2	1	No	0	0	0		1	call EMS (991/997/998)	Immediately	1	MC	2	MC	2	No
2141	Yes	[document]	07/08/2019	1	Phakalane/Extension - STGABZP	STGABZ 0922	0	Yes	1	No	0	1	1	No	0	No	0	No	0	No	0	0	0	No	0	0	0	No	0	Yes	1	No	0	0	0	No	0	0	0		1	call EMS (991/997/998)	Immediately	1	MC	2	MC	2	MC
2142	Yes	[document]	07/08/2019	1	Phakalane/Extension - STGABZP	STGABZ 0923	0	Yes	1	Yes	1	2	1	No	0	No	0	No	0	No	0	0	0	No	0	0	0	No	0	No	0	Yes	1	1	1	No	0	0	0		1	call EMS (991/997/998)	Immediately	1	MC	2	MC	2	MC
2143	Yes	[document]	07/08/2019	1	Phakalane/Extension - STGABZP	STGABZ 0924	0	Yes	1	Yes	1	2	1	No	0	No	0	No	0	No	0	0	0		0	0	0	No	0	No	0	Yes	1	1	1	No	0	0	0		1	call EMS (991/997/998)	Immediately	1	MC	2	MC	2	MC
2144	Yes	[document]	07/08/2019	1	Phakalane/Extension - STGABZP	STGABZ 0925	0	Yes	1	Yes	1	2	1	No	0	No	0	No	0	No	0	0	0	No	0	0	0	Yes	1	No	0	Yes	1	2	1	No	0	0	0		1	call EMS (991/997/998)	Immediately	1	MC	2	MC	2	MC
2145	Yes	[document]	07/08/2019	1	Phakalane/Extension - STGABZP	STGABZ 0926	0	Yes	1	Yes	1	2	1	No	0	No	0	Yes	1	No	0	0	0	No	0	1	1	Yes	1	No	0	No	0	1	1	No	0	0	0		1	call EMS (991/997/998)	Immediately	1	MC	2	MC	2	MC
2147	Yes	[document]	07/08/2019	1	Phakalane/Extension - STGABZP	STGABZ 0927	0	Yes	1	Yes	1	2	1	No	0	No	0	No	0	No	0	0	0	Yes	1	1	1	No	0	No	0	Yes	1	1	1	No	0	0	0		1	call EMS (991/997/998)	Immediately	1	MC	2	MC	2	MC
2148	Yes	[document]	07/08/2019	1	Phakalane/Extension - STGABZP	STGABZ 0927	0	Yes	1	Yes	1	2	1	No	0	No	0	No	0	No	0	0	0	Yes	1	1	1	No	0	No	0	No	0	0	0	No	0	0	0		1	call EMS (991/997/998)	Immediately	1	MC	2	MC	2	MC
2149	Yes	[document]	07/08/2019	1	Phakalane/Extension - STGABZP	STGABZ 0928	0	Yes	1	No	0	1	1	No	0	No	0		0	No	0	0	0	Yes	1	1	1	No	0	No	0	Yes	1	1	1	No	0	0	0		1	call EMS (991/997/998)	Immediately	1	MC	2	MC	2	No
2150	Yes	[document]	07/08/2019	1	Phakalane/Extension - STGABZP	STGABZ 0929	0	No	0	No	0	0	0	No	0	No	0	No	0	No	0	0	0	No	0	0	0	Yes	1	No	0	Yes	1	2	1	No	0	0	0		1	call EMS (991/997/998)	Immediately	1	MC	2	MC	2	MC
2152	Yes	[document]	08/08/2019	1	Phakalane/Extension - STGABZP	STGABZ 0930	0	Yes	1	Yes	1	2	1	No	0	No	0	No	0	No	0	0	0	No	0	0	0	No	0	No	0	No	0	0	0	No	0	0	0		1	call EMS (991/997/998)	Immediately	1	MC	2	MC	2	MC
2153	Yes	[document]	08/08/2019	1	Phakalane/Extension - STGABZP	STGABZ 0931	0	Yes	1	No	0	1	1	No	0	No	0	No	0	No	0	0	0	No	0	0	0	No	0	Yes	1	No	0	0	0	No	0	0	0		1	call EMS (991/997/998)	Immediately	1	MC	2	MC	2	MC
2154	Yes	[document]	08/08/2019	1	Phakalane/Extension - STGABZP	STGABZ 0932	0	Yes	1	Yes	1	2	1	No	0	No	0	No	0	No	0	0	0	No	0	0	0	No	0	Yes	1	No	0	0	0	No	0	0	0		1	call EMS (991/997/998)	Immediately	1	MC	2	MC	2	MC
2155	Yes	[document]	08/08/2019	1	Phakalane/Extension - STGABZP	STGABZ 0933	0	Yes	1	No	0	1	1	No	0	No	0		0	No	0	0	0	No	0	0	0	No	0	No	0	No	0	0	0	No	0	0	0		1	call EMS (991/997/998)	Immediately	1	MC	2	MC	2	MC
2156	Yes	[document]	08/08/2019	1	Phakalane/Extension - STGABZP	STGABZ 0934	0	Yes	1	No	0	1	1	No	0	No	0	No	0	No	0	0	0	No	0	0	0	Yes	1	No	0	Yes	1	2	1	No	0	0	0		1	call EMS (991/997/998)	Immediately	1	MC	2	MC	2	MC
2157	Yes	[document]	08/08/2019	1	Phakalane/Extension - STGABZP	STGABZ 0935	0	No	0	Yes	1	1	1	No	0	No	0	No	0	No	0	0	0	No	0	0	0	No	0	Yes	1	No	0	0	0	No	0	0	0		1	call EMS (991/997/998)	Immediately	1	MC	2	MC	2	MC
2158	Yes	[document]	08/08/2019	1	Phakalane/Extension - STGABZP	STGABZ 0936	0	Yes	1	No	0	1	1	No	0	No	0	No	0	No	0	0	0		0	0	0	No	0	No	0	Yes	1	1	1	No	0	0	0		1	call EMS (991/997/998)	Immediately	1	MC	2	MC	2	MC
2160	Yes	[document]	08/08/2019	1	Phakalane/Extension - STGABZP	STGABZ 0937	0	Yes	1	No	0	1	1	No	0	No	0	No	0	No	0	0	0	No	0	0	0	No	0	No	0	No	0	0	0	No	0	0	0		1	call EMS (991/997/998)	Immediately	1	MC	2	MC	2	MC
2161	Yes	[document]	08/08/2019	1	Phakalane/Extension - STGABZP	STGABZ 0938	0	Yes	1	No	0	1	1	No	0	No	0	No	0	No	0	0	0	No	0	0	0	No	0	No	0	Yes	1	1	1	No	0	0	0		1	call EMS (991/997/998)	Immediately	1	MC	2	MC	2	MC
2162	Yes	[document]	08/08/2019	1	Phakalane/Extension - STGABZP	STGABZ 0939	0	No	0	No	0	0	0	No	0	No	0	No	0	No	0	0	0	No	0	0	0	Yes	1	No	0	Yes	1	2	1	No	0	0	0		1	call EMS (991/997/998)	Immediately	1	MC	2	MC	2	MC
2169	Yes	[document]	06/08/2019	1	Old Naledi/Bontleng /Tsolamosese - STGABZT	STGABZT1469	0	No	0	Yes	1	1	1	No	0	No	0	No	0	No	0	0	0	No	0	0	0	No	0	No	0	No	0	0	0	No	0	0	0		1	call EMS (991/997/998)	Immediately	1	WAS	3	WAS	3	MC
2171	Yes	[document]	06/08/2019	1	Old Naledi/Bontleng /Tsolamosese - STGABZT	STGABZT1471	0	No	0	No	0	0	0	No	0	No	0	No	0	No	0	0	0	No	0	0	0	No	0	No	0	No	0	0	0	Yes	1	1	1	Relative	1	call EMS (991/997/998)	Immediately	1	WAS	3	WAS	3	MC
2176	Yes	[document]	06/08/2019	1	Old Naledi/Bontleng /Tsolamosese - STGABZT	STGABZT1476	0	Yes	1	No	0	1	1	No	0	No	0	No	0	No	0	0	0	No	0	0	0	No	0	No	0	No	0	0	0	No	0	0	0		1	call EMS (991/997/998)	Immediately	1	MC	2	MC	2	MC
2178,Yes,[document],07/08/2019,1,Old Naledi/Bontleng /Tsolamosese - STGABZT,STGABZT1478,0,No,0,Yes,1,1,1,No,0,No,0,No,0,No,0,0,0,No,0,0,0,No,0,No,0,No,0,0,0,No,0,0,0,,1,call EMS (991/997/998),3 days,0,MC,2,EM,1,WAS,3,WAS,3,MC,2,MC,2,EM,1,MC,2,Male,1,36,2,2,Tertiary Level,Certificate,1,Cohabiting,0,No,0,No,0,No,0,No,1,Yes,1,Yes,1,Yes,"Press up,weight lifting",30,5,450,1,1,Yes,0,No,0,0,2,Heart dise…
2185	Yes	[document]	08/08/2019	1	Old Naledi/Bontleng /Tsolamosese - STGABZT	STGABZT1485	0	No	0	Yes	1	1	1	No	0	No	0	No	0	No	0	0	0	No	0	0	0	No	0	No	0	No	0	0	0	No	0	0	0		1	call EMS (991/997/998)	Immediately	1	EM	1	MC	2	MC
2188	Yes	[document]	08/08/2019	1	Old Naledi/Bontleng /Tsolamosese - STGABZT	STGABZT1488	0	Yes	1	No	0	1	1	No	0	No	0	No	0	No	0	0	0	No	0	0	0	No	0	No	0	No	0	0	0	No	0	0	0		1	call EMS (991/997/998)	1 day	0	MC	2	WAS	3	MC
2190	Yes	[document]	08/08/2019	1	Old Naledi/Bontleng /Tsolamosese - STGABZT	STGABZT1490	0	Yes	1	No	0	1	1	No	0	No	0	No	0	No	0	0	0	No	0	0	0	No	0	No	0	No	0	0	0	No	0	0	0		1	call EMS (991/997/998)	Immediately	1	MC	2	WAS	3	MC
2192	Yes	[document]	10/08/2019	1	Old Naledi/Bontleng /Tsolamosese - STGABZT	STGABZ1492	0	No	0	No	0	0	0	No	0	No	0	No	0	No	0	0	0	No	0	0	0	No	0	No	0	No	0	0	0	Yes	1	1	1	Relative	1	call EMS (991/997/998)	Immediately	1	MC	2	WAS	3	MC
2194	Yes	[document]	11/08/2019	1	Old Naledi/Bontleng /Tsolamosese - STGABZT	STGABZT1494	0	No	0	Yes	1	1	1	No	0	No	0	No	0	No	0	0	0	No	0	0	0	No	0	No	0	No	0	0	0	No	0	0	0		1	call EMS (991/997/998)	Immediately	1	MC	2	WAS	3	EM
2195	Yes	[document]	11/08/2019	1	Old Naledi/Bontleng /Tsolamosese - STGABZT	STGABZT1495	0	No	0	No	0	0	0	No	0	No	0	No	0	No	0	0	0	No	0	0	0	No	0	No	0	No	0	0	0	Yes	1	1	1	Relatives	1	call EMS (991/997/998)	Immediately	1	MC	2	WAS	3	MC
2200,Yes,[document],11/08/2019,1,Old Naledi/Bontleng /Tsolamosese - STGABZT,STGABZT1500,0,No,0,Yes,1,1,1,No,0,No,0,No,0,No,0,0,0,No,0,0,0,No,0,No,0,No,0,0,0,Yes,1,1,1,Flyers and posters,1,call EMS (991/997/998),Immediately,1,EM,1,WAS,3,EM,1,MC,2,EM,1,MC,2,EM,1,MC,2,Male,1,39,2,1,Secondary Level,,0,Single,1,Yes,0,No,0,No,0,No,0,No,0,No,1,Yes,"weightlifting, jogging",60,6,2304,2,1,Yes,0,No,1,1,1,Bo…
2201	Yes	[document]	07/08/2019	0	Moshupa Clinic - STMOSHC	STMOSHC069	0	Yes	1	No	0	1	1	No	0	No	0	No	0	No	0	0	0	No	0	0	0	No	0	No	0	No	0	0	0	Yes	1	1	1	saw patients	1	call EMS (991/997/998)	Immediately	1	EM	1	WAS	3	EM
2202	Yes	[document]	07/08/2019	0	Moshupa Clinic - STMOSHC	STMOSHC070	0	No	0	Yes	1	1	1	No	0	No	0	No	0	No	0	0	0	No	0	0	0	No	0	No	0	No	0	0	0	No	0	0	0		1	call EMS (991/997/998)	Immediately	1	EM	1	WAS	3	EM
2203	Yes	[document]	07/08/2019	0	Moshupa Clinic - STMOSHC	STMOSHC171	0	No	0	Yes	1	1	1	No	0	No	0	No	0	No	0	0	0	No	0	0	0	Yes	1	No	0	No	0	1	1	Yes	1	1	1	saw patients	1	call EMS (991/997/998)	Immediately	1	EM	1	MC	2	EM
2205	Yes	[document]	07/08/2019	0	Moshupa Clinic - STMOSHC	STMOSHC071	0	No	0	No	0	0	0	No	0	No	0	No	0	No	0	0	0	No	0	0	0	No	0	No	0	No	0	0	0	Yes	1	1	1	saw patients	1	call EMS (991/997/998)	Immediately	1	EM	1	WAS	3	EM
2206	Yes	[document]	07/08/2019	0	Moshupa Clinic - STMOSHC	STMOSHC073	0	No	0	No	0	0	0	No	0	No	0	No	0	No	0	0	0	No	0	0	0	No	0	No	0	No	0	0	0	Yes	1	1	1	saw some patients	1	call EMS (991/997/998)	3 days	0	MC	2	MC	2	WAS
2208	Yes	[document]	08/08/2019	0	Moshupa Clinic - STMOSHC	STMOSHC074	0	No	0	Yes	1	1	1	No	0	No	0	No	0	No	0	0	0	No	0	0	0	No	0	No	0	No	0	0	0	Yes	1	1	1	saw patients	1	call EMS (991/997/998)	Immediately	1	EM	1	WAS	3	EM
2209	Yes	[document]	08/08/2019	0	Moshupa Clinic - STMOSHC	STMOSHC075	0	No	0	No	0	0	0	No	0	No	0	Yes	1	No	0	0	0	Yes	1	2	1	No	0	No	0	No	0	0	0	Yes	1	1	1	saw affected people	1	call EMS (991/997/998)	Immediately	1	EM	1	MC	2	MC
2210	Yes	[document]	08/08/2019	0	Moshupa Clinic - STMOSHC	STMOSHC076	0	No	0	No	0	0	0	No	0	No	0	No	0	No	0	0	0	No	0	0	0	Yes	1	No	0	No	0	1	1	No	0	0	0		1	call EMS (991/997/998)	Immediately	1	EM	1	WAS	3	EM
2212	Yes	[document]	08/08/2019	0	Moshupa Clinic - STMOSHC	STMOSHC077	0	Yes	1	Yes	1	2	1	No	0	No	0	No	0	No	0	0	0	No	0	0	0	No	0	No	0	No	0	0	0	Yes	1	1	1	saw affected people	1	call EMS (991/997/998)	1 day	0	MC	2	MC	2	MC
2213	Yes	[document]	08/08/2019	0	Moshupa Clinic - STMOSHC	STMOSHC078	0	No	0	No	0	0	0	No	0	No	0	Yes	1	No	0	0	0	Yes	1	2	1	No	0	No	0	No	0	0	0	Yes	1	1	1	saw patients	1	call EMS (991/997/998)	Immediately	1	EM	1	WAS	3	MC
2215	Yes	[document]	19/08/2019	0	Sbrana Psychiatric Hospital - STSBRAN	STSBRAN2901	1	No	0	No	0	0	0	No	0	No	0	No	0	No	0	0	0	No	0	0	0	No	0	No	0	No	0	0	0	Yes	1	1	1	medical school	1	call EMS (991/997/998)	Immediately	1	EM	1	MC	2	MC
2219	Yes	[document]	19/08/2019	0	Sbrana Psychiatric Hospital - STSBRAN	STSBRAN2905	1	No	0	Yes	1	1	1	No	0	No	0	No	0	No	0	0	0	No	0	0	0	No	0	No	0	No	0	0	0	No	0	0	0		1	call EMS (991/997/998)	Immediately	1	MC	2	WAS	3	WAS
2238	Yes	[document]	20/08/2019	0	Sbrana Psychiatric Hospital - STSBRAN	STSBRAN2924	1	No	0	No	0	0	0	No	0	No	0	No	0	No	0	0	0	No	0	0	0	No	0	No	0	No	0	0	0	Yes	1	1	1	relatives	1	call EMS (991/997/998)	Immediately	1	EM	1	WAS	3	WAS
2242	Yes	[document]	19/08/2019	0	Marina HIV/AIDS infection Clinic -STPMHH	STPMHH2656	0	Yes	1	No	0	1	1	No	0	No	0	No	0	No	0	0	0	Yes	1	1	1	No	0	No	0	No	0	0	0	No	0	0	0		1	call EMS (991/997/998)	Immediately	1	EM	1	EM	1	EM
2243	Yes	[document]	19/08/2019	0	Marina HIV/AIDS infection Clinic -STPMHH	STPMHH2657	0	Yes	1	Yes	1	2	1	Yes	1	No	0	Yes	1	Yes	1	2	1	Yes	1	2	1	Yes	1	No	0	Yes	1	2	1	No	0	0	0		1	call EMS (991/997/998)	Immediately	1	MC	2	MC	2	MC
2244	Yes	[document]	19/08/2019	0	Marina HIV/AIDS infection Clinic -STPMHH	STPMHH2658	0	No	0	No	0	0	0	Yes	1	No	0	Yes	1	Yes	1	2	1	Yes	1	2	1	Yes	1	Yes	1	Yes	1	2	1	No	0	0	0		1	call EMS (991/997/998)	Immediately	1	MC	2	MC	2	MC
2245	Yes	[document]	19/08/2019	0	Marina HIV/AIDS infection Clinic -STPMHH	STPMHH2659	0	No	0	Yes	1	1	1	Yes	1	No	0	Yes	1	Yes	1	2	1	Yes	1	2	1	Yes	1	No	0	Yes	1	2	1	No	0	0	0		1	call EMS (991/997/998)	Immediately	1	MC	2	MC	2	MC
2246	Yes	[document]	19/08/2019	0	Marina HIV/AIDS infection Clinic -STPMHH	STPMHH2660	0	No	0	No	0	0	0	Yes	1	No	0	Yes	1	Yes	1	2	1	Yes	1	2	1	Yes	1	No	0	No	0	1	1	No	0	0	0		1	call EMS (991/997/998)	Immediately	1	MC	2	EM	1	MC
2247	Yes	[document]	19/08/2019	0	Marina HIV/AIDS infection Clinic -STPMHH	STPMHH2661	0	No	0	No	0	0	0	Yes	1	No	0	Yes	1	Yes	1	2	1	Yes	1	2	1	No	0	No	0	No	0	0	0	No	0	0	0		1	call EMS (991/997/998)	Immediately	1	EM	1	EM	1	EM
2248	Yes	[document]	19/08/2019	0	Marina HIV/AIDS infection Clinic -STPMHH	STPMHH2662	0	No	0	No	0	0	0	Yes	1	No	0	Yes	1	Yes	1	2	1	Yes	1	2	1	Yes	1	Yes	1	No	0	1	1	No	0	0	0		1	call EMS (991/997/998)	Immediately	1	MC	2	MC	2	MC
2249	Yes	[document]	19/08/2019	0	Marina HIV/AIDS infection Clinic -STPMHH	STPMHH2663	0	No	0	No	0	0	0	Yes	1	No	0	Yes	1	Yes	1	2	1	Yes	1	2	1	Yes	1	Yes	1	No	0	1	1	No	0	0	0		1	call EMS (991/997/998)	Immediately	1	EM	1	EM	1	EM
2250	Yes	[document]	19/08/2019	0	Marina HIV/AIDS infection Clinic -STPMHH	STPMHH2664	0	No	0	No	0	0	0	Yes	1	No	0	Yes	1	Yes	1	2	1	Yes	1	2	1	Yes	1	Yes	1	No	0	1	1	No	0	0	0		1	call EMS (991/997/998)	Immediately	1	EM	1	EM	1	EM
2251	Yes	[document]	19/08/2019	0	Marina HIV/AIDS infection Clinic -STPMHH	STPMHH2665	0	No	0	No	0	0	0	Yes	1	No	0	Yes	1	Yes	1	2	1	No	0	1	1	No	0	No	0	No	0	0	0	No	0	0	0		1	call EMS (991/997/998)	Immediately	1	MC	2	MC	2	MC
2252	Yes	[document]	19/08/2019	0	Marina HIV/AIDS infection Clinic -STPMHH	STPMHH2666	0	No	0	No	0	0	0	Yes	1	No	0	Yes	1	Yes	1	2	1	Yes	1	2	1	Yes	1	Yes	1	No	0	1	1	No	0	0	0		1	call EMS (991/997/998)	Immediately	1	EM	1	EM	1	EM
2253	Yes	[document]	19/08/2019	0	Marina HIV/AIDS infection Clinic -STPMHH	STPMHH2666	0	No	0	No	0	0	0	Yes	1	No	0	Yes	1	Yes	1	2	1	Yes	1	2	1	Yes	1	Yes	0	No	1	2	1	No	0	0	0		1	call EMS (991/997/998)	Immediately	1	MC	2	MC	2	MC
2254	Yes	[document]	19/08/2019	0	Marina HIV/AIDS infection Clinic -STPMHH	STPMHH2667	0	No	0	No	0	0	0	No	0	No	0	Yes	1	No	0	0	0	Yes	1	2	1	Yes	1	No	0	No	0	1	1	No	0	0	0		1	call EMS (991/997/998)	Immediately	1	MC	2	MC	2	MC
2255	Yes	[document]	19/08/2019	0	Marina HIV/AIDS infection Clinic -STPMHH	STPMHH2668	0	No	0	No	0	0	0	Yes	1	No	0	Yes	1	Yes	1	2	1	Yes	1	2	1	Yes	1	Yes	1	No	0	1	1	No	0	0	0		1	call EMS (991/997/998)	Immediately	1	MC	2	MC	2	MC
2256	Yes	[document]	19/08/2019	0	Marina HIV/AIDS infection Clinic -STPMHH	STPMHH2669	0	No	0	No	0	0	0	Yes	1	No	0	Yes	1	Yes	1	2	1	Yes	1	2	1	Yes	1	Yes	1	No	0	1	1	No	0	0	0		1	call EMS (991/997/998)	Immediately	1	MC	2	MC	2	MC
2257	Yes	[document]	20/08/2019	0	Marina HIV/AIDS infection Clinic -STPMHH	STPMHH2670	0	No	0	No	0	0	0	Yes	1	No	0	Yes	1	Yes	1	2	1	Yes	1	2	1	No	0	No	0	No	0	0	0	No	0	0	0		1	call EMS (991/997/998)	Immediately	1	MC	2	MC	2	MC
2258	Yes	[document]	20/08/2019	0	Marina HIV/AIDS infection Clinic -STPMHH	STPMHH2671	0	No	0	Yes	1	1	1	No	0	No	0	No	0	No	0	0	0	No	0	0	0	No	0	No	0	No	0	0	0	No	0	0	0		1	call EMS (991/997/998)	Immediately	1	MC	2	MC	2	MC
2259	Yes	[document]	20/08/2019	0	Marina HIV/AIDS infection Clinic -STPMHH	STPMHH2672	0	No	0	No	0	0	0	Yes	1	No	0	Yes	1	Yes	1	2	1	Yes	1	2	1	Yes	1	Yes	1	No	0	1	1	No	0	0	0		1	call EMS (991/997/998)	Immediately	1	MC	2	MC	2	MC
2260	Yes	[document]	20/08/2019	0	Marina HIV/AIDS infection Clinic -STPMHH	STPMHH2673	0	No	0	No	0	0	0	Yes	1	No	0	Yes	1	Yes	1	2	1	Yes	1	2	1	Yes	1	No	0	No	0	1	1	No	0	0	0		1	call EMS (991/997/998)	Immediately	1	MC	2	MC	2	MC
2261	Yes	[document]	20/08/2019	0	Marina HIV/AIDS infection Clinic -STPMHH	STPMHH2674	0	No	0	No	0	0	0	Yes	1	No	0	Yes	1	Yes	1	2	1	Yes	1	2	1	Yes	1	No	0	No	0	1	1	No	0	0	0		1	call EMS (991/997/998)	Immediately	1	EM	1	EM	1	EM
2262	Yes	[document]	20/08/2019	0	Marina HIV/AIDS infection Clinic -STPMHH	STPMHH2675	0	No	0	No	0	0	0	Yes	1	No	0	Yes	1	Yes	1	2	1	Yes	1	2	1	Yes	1	Yes	1	No	0	1	1	No	0	0	0		1	call EMS (991/997/998)	Immediately	1	EM	1	EM	1	EM
2263	Yes	[document]	20/08/2019	0	Marina HIV/AIDS infection Clinic -STPMHH	STPMHH2676	0	No	0	No	0	0	0	Yes	1	No	0	Yes	1	Yes	1	2	1	Yes	1	2	1	Yes	1	Yes	1	No	0	1	1	No	0	0	0		1	call EMS (991/997/998)	Immediately	1	MC	2	MC	2	MC
2264	Yes	[document]	20/08/2019	0	Marina HIV/AIDS infection Clinic -STPMHH	STPMHH2676	0	No	0	No	0	0	0	Yes	1	No	0	Yes	1	Yes	1	2	1	Yes	1	2	1	Yes	1	Yes	1	No	0	1	1	No	0	0	0		1	call EMS (991/997/998)	Immediately	1	MC	2	MC	2	MC
2265	Yes	[document]	20/08/2019	0	Marina HIV/AIDS infection Clinic -STPMHH	STPMHH2677	0	No	0	No	0	0	0	Yes	1	No	0	Yes	1	No	0	1	1	Yes	1	2	1	No	0	No	0	No	0	0	0	No	0	0	0		1	call EMS (991/997/998)	Immediately	1	MC	2	MC	2	MC
2266	Yes	[document]	20/08/2019	0	Marina HIV/AIDS infection Clinic -STPMHH	STPMHH2678	0	No	0	No	0	0	0	Yes	1	No	0	Yes	1	Yes	1	2	1	Yes	1	2	1	Yes	1	Yes	1	No	0	1	1	No	0	0	0		1	call EMS (991/997/998)	Immediately	1	MC	2	MC	2	MC
2267	Yes	[document]	20/08/2019	0	Marina HIV/AIDS infection Clinic -STPMHH	STPMHH2679	0	No	0	No	0	0	0	Yes	1	No	0	Yes	1	Yes	1	2	1	Yes	1	2	1	Yes	1	Yes	1	No	0	1	1	No	0	0	0		1	call EMS (991/997/998)	Immediately	1	EM	1	EM	1	EM
2268	Yes	[document]	20/08/2019	0	Marina HIV/AIDS infection Clinic -STPMHH	STPMHH2679	0	No	0	No	0	0	0	Yes	1	No	0	Yes	1	Yes	1	2	1	Yes	1	2	1	Yes	1	Yes	1	No	0	1	1	No	0	0	0		1	call EMS (991/997/998)	Immediately	1	MC	2	MC	2	MC
2269	Yes	[document]	21/08/2019	0	Marina HIV/AIDS infection Clinic -STPMHH	STPMHH2680	0	No	0		0	0	0	Yes	1	No	0	Yes	1	Yes	1	2	1	Yes	1	2	1	Yes	1	Yes	1	No	0	1	1	No	0	0	0		1	call EMS (991/997/998)	Immediately	1	MC	2	MC	2	MC
2270	Yes	[document]	21/08/2019	0	Marina HIV/AIDS infection Clinic -STPMHH	STPMHH2681	0	No	0	No	0	0	0	Yes	1	No	0	Yes	1	Yes	1	2	1	Yes	1	2	1	Yes	1	Yes	1	No	0	1	1	No	0	0	0		1	call EMS (991/997/998)	Immediately	1	MC	2	MC	2	MC
2271	Yes	[document]	21/08/2019	0	Marina HIV/AIDS infection Clinic -STPMHH	STPMHH2682	0	No	0	No	0	0	0	No	0	No	0	Yes	1	No	0	0	0	Yes	1	2	1	Yes	1	No	0	No	0	1	1	No	0	0	0		1	call EMS (991/997/998)	Immediately	1	MC	2	WAS	3	MC
2272	Yes	[document]	21/08/2019	0	Marina HIV/AIDS infection Clinic -STPMHH	STPMHH2683	0	No	0	No	0	0	0	Yes	1	No	0	Yes	1	Yes	1	2	1	Yes	1	2	1	Yes	1	Yes	1	Yes	1	2	1	No	0	0	0		1	call EMS (991/997/998)	Immediately	1	MC	2	MC	2	MC
2273	Yes	[document]	21/08/2019	0	Marina HIV/AIDS infection Clinic -STPMHH	STPMHH2684	0	No	0	No	0	0	0	Yes	1	No	0	Yes	1	Yes	1	2	1	Yes	1	2	1	No	0	No	0	No	0	0	0	No	0	0	0		1	call EMS (991/997/998)	Immediately	1	MC	2	MC	2	MC
2274	Yes	[document]	21/08/2019	0	Marina HIV/AIDS infection Clinic -STPMHH	STPMHH2685	0	No	0	No	0	0	0	No	0	No	0	Yes	1	No	0	0	0	Yes	1	2	1	Yes	1	Yes	1	No	0	1	1	No	0	0	0		1	call EMS (991/997/998)	Immediately	1	EM	1	EM	1	EM
2275	Yes	[document]	21/08/2019	0	Marina HIV/AIDS infection Clinic -STPMHH	STPMHH2686	0	No	0	No	0	0	0	Yes	1	No	0	No	0	Yes	1	2	1	Yes	1	1	1	No	0	Yes	1	No	0	0	0	No	0	0	0		1	call EMS (991/997/998)	Immediately	1	MC	2	MC	2	MC
2276	Yes	[document]	21/08/2019	0	Marina HIV/AIDS infection Clinic -STPMHH	STPMHH2687	0	No	0	No	0	0	0	Yes	1	No	0	Yes	1	Yes	1	2	1	Yes	1	2	1	Yes	1	Yes	1	No	0	1	1	No	0	0	0		1	call EMS (991/997/998)	Immediately	1	MC	2	MC	2	MC
2277	Yes	[document]	21/08/2019	0	Marina HIV/AIDS infection Clinic -STPMHH	STPMHH2688	0	No	0	No	0	0	0	No	0	No	0	Yes	1	Yes	1	1	1	Yes	1	2	1	Yes	1	No	0	No	0	1	1	No	0	0	0		1	call EMS (991/997/998)	Immediately	1	MC	2	MC	2	MC
2278	Yes	[document]	21/08/2019	0	Marina HIV/AIDS infection Clinic -STPMHH	STPMHH2689	0	No	0	No	0	0	0	No	0	No	0	Yes	1	No	0	0	0	Yes	1	2	1	Yes	1	Yes	1	No	0	1	1	No	0	0	0		1	call EMS (991/997/998)	Immediately	1	MC	2	MC	2	MC
2279	Yes	[document]	21/08/2019	0	Marina HIV/AIDS infection Clinic -STPMHH	STPMHH2690	0	No	0	No	0	0	0	No	0	No	0	Yes	1	No	0	0	0	Yes	1	2	1	Yes	1	Yes	1	No	0	1	1	No	0	0	0		1	call EMS (991/997/998)	Immediately	1	EM	1	EM	1	EM
2280	Yes	[document]	21/08/2019	0	Marina HIV/AIDS infection Clinic -STPMHH	STPMHH2691	0	No	0	No	0	0	0	No	0	No	0	Yes	1	Yes	1	1	1	Yes	1	2	1	Yes	1	Yes	1	No	0	1	1	No	0	0	0		1	call EMS (991/997/998)	Immediately	1	MC	2	MC	2	MC
2281	Yes	[document]	21/08/2019	0	Marina HIV/AIDS infection Clinic -STPMHH	STPMHH2692	0	No	0	No	0	0	0	Yes	1	No	0	Yes	1	Yes	1	2	1	Yes	1	2	1	Yes	1	No	0	No	0	1	1	No	0	0	0		1	call EMS (991/997/998)	Immediately	1	MC	2	MC	2	MC
2282	Yes	[document]	21/08/2019	0	Marina HIV/AIDS infection Clinic -STPMHH	STPMHH2693	0	No	0	No	0	0	0	Yes	1	No	0	Yes	1	Yes	1	2	1	Yes	1	2	1	Yes	1	Yes	1	No	0	1	1	No	0	0	0		1	call EMS (991/997/998)	Immediately	1	MC	2	MC	2	MC
2283	Yes	[document]	22/08/2019	0	Marina HIV/AIDS infection Clinic -STPMHH	STPMHH2694	0	No	0	No	0	0	0	Yes	1	No	0	Yes	1	Yes	1	2	1	Yes	1	2	1	Yes	1	Yes	1	Yes	1	2	1	No	0	0	0		1	call EMS (991/997/998)	7 hours	0	EM	1	EM	1	EM
2284	Yes	[document]	22/08/2019	0	Marina HIV/AIDS infection Clinic -STPMHH	STPMHH2695	0	No	0	No	0	0	0	Yes	1	No	0	Yes	1	Yes	1	2	1	Yes	1	2	1	Yes	1	Yes	1	Yes	1	2	1	No	0	0	0		1	call EMS (991/997/998)	Immediately	1	MC	2	MC	2	MC
2285	Yes	[document]	22/08/2019	0	Marina HIV/AIDS infection Clinic -STPMHH	STPMHH2696	0	No	0	No	0	0	0	Yes	1	No	0	Yes	1	Yes	1	2	1	Yes	1	2	1	Yes	1	Yes	1	No	0	1	1	No	0	0	0		1	call EMS (991/997/998)	Immediately	1	MC	2	MC	2	MC
2286	Yes	[document]	22/08/2019	0	Marina HIV/AIDS infection Clinic -STPMHH	STPMHH2697	0	No	0	No	0	0	0	Yes	1	No	0	Yes	1	Yes	1	2	1	Yes	1	2	1	Yes	1	Yes	1	No	0	1	1	No	0	0	0		1	call EMS (991/997/998)	Immediately	1	EM	1	EM	1	EM
2287	Yes	[document]	22/08/2019	0	Marina HIV/AIDS infection Clinic -STPMHH	STPMHH2698	0	No	0	No	0	0	0	Yes	1	No	0	Yes	1	Yes	1	2	1	Yes	1	2	1	Yes	1	Yes	1	No	0	1	1	No	0	0	0		1	call EMS (991/997/998)	Immediately	1	MC	2	MC	2	MC
2288	Yes	[document]	22/08/2019	0	Marina HIV/AIDS infection Clinic -STPMHH	STPMHH2699	0	No	0	No	0	0	0	Yes	1	No	0	Yes	1	Yes	1	2	1	Yes	1	2	1	Yes	1	Yes	1	No	0	1	1	No	0	0	0		1	call EMS (991/997/998)	Immediately	1	EM	1	WAS	3	EM
2289	Yes	[document]	22/08/2019	0	Marina HIV/AIDS infection Clinic -STPMHH	STPMHH2700	0	No	0	No	0	0	0	Yes	1	No	0	Yes	1	Yes	1	2	1	Yes	1	2	1	Yes	1	Yes	1	No	0	1	1	No	0	0	0		1	call EMS (991/997/998)	Immediately	1	EM	1	MC	2	EM
2290	Yes	[document]	22/08/2019	0	Marina HIV/AIDS infection Clinic -STPMHH	STPMHH2701	0	No	0	No	0	0	0	Yes	1	No	0	Yes	1	Yes	1	2	1	Yes	1	2	1	Yes	1	Yes	1	No	0	1	1	No	0	0	0		1	call EMS (991/997/998)	Immediately	1	EM	1	EM	1	EM
2291	Yes	[document]	22/08/2019	0	Marina HIV/AIDS infection Clinic -STPMHH	STPMHH2702	0	No	0	No	0	0	0	Yes	1	No	0	Yes	1	Yes	1	2	1	Yes	1	2	1	Yes	1	Yes	1	No	0	1	1	No	0	0	0		1	call EMS (991/997/998)	7 hours	0	MC	2	MC	2	MC
2292	Yes	[document]	22/08/2019	0	Marina HIV/AIDS infection Clinic -STPMHH	STPMHH2703	0	No	0	No	0	0	0	Yes	1	No	0	Yes	1	Yes	1	2	1	Yes	1	2	1	Yes	1	Yes	1	No	0	1	1	No	0	0	0		1	call EMS (991/997/998)	Immediately	1	MC	2	MC	2	MC
2293	Yes	[document]	22/08/2019	0	Marina HIV/AIDS infection Clinic -STPMHH	STPMHH2704	0	No	0	No	0	0	0	Yes	1	No	0	No	0	Yes	1	2	1	No	0	0	0	No	0	No	0	No	0	0	0	No	0	0	0		1	call EMS (991/997/998)	Immediately	1	MC	2	MC	2	MC
2294	Yes	[document]	22/08/2019	0	Marina HIV/AIDS infection Clinic -STPMHH	STPMHH2705	0	No	0	No	0	0	0	Yes	1	No	0	Yes	1	Yes	1	2	1	Yes	1	2	1	No	0	No	0	No	0	0	0	No	0	0	0		1	call EMS (991/997/998)	Immediately	1	MC	2	MC	2	MC
2295	Yes	[document]	22/08/2019	0	Marina HIV/AIDS infection Clinic -STPMHH	STPMHH2706	0	No	0	No	0	0	0	No	0	No	0	Yes	1	No	0	0	0	No	0	1	1	No	0	No	0	No	0	0	0	No	0	0	0		1	call EMS (991/997/998)	Immediately	1	MC	2	MC	2	MC
2296	Yes	[document]	22/08/2019	0	Marina HIV/AIDS infection Clinic -STPMHH	STPMHH2706	0	No	0	No	0	0	0	Yes	1	No	0	Yes	1	Yes	1	2	1	Yes	1	2	1	Yes	1	Yes	1	No	0	1	1	No	0	0	0		1	call EMS (991/997/998)	Immediately	1	MC	2	MC	2	MC
2297	Yes	[document]	26/08/2019	0	Ramotswa Railway Station Clinic - STRAMC	STRAMC2311	0	Yes	1	Yes	1	2	1	No	0	No	0	Yes	1	No	0	0	0	No	0	1	1	No	0	No	0	No	0	0	0	No	0	0	0		1	call EMS (991/997/998)	Immediately	1	EM	1	EM	1	EM
2299	Yes	[document]	26/08/2019	0	Ramotswa Railway Station Clinic - STRAMC	STRAMC2313	0	Yes	1	Yes	1	2	1	No	0	No	0	No	0	No	0	0	0	No	0	0	0	No	0	No	0	No	0	0	0	No	0	0	0		1	call EMS (991/997/998)	Immediately	1	MC	2	MC	2	MC
2300	Yes	[document]	26/08/2019	0	Ramotswa Railway Station Clinic - STRAMC	STRAMC2314	0	No	0	Yes	1	1	1	No	0	No	0	No	0	No	0	0	0	No	0	0	0	No	0	No	0	No	0	0	0	No	0	0	0		1	call EMS (991/997/998)	Immediately	1	MC	2	MC	2	MC
2301	Yes	[document]	26/08/2019	0	Ramotswa Railway Station Clinic - STRAMC	STRAMC2315	0	Yes	1	No	0	1	1	Yes	1	No	0	No	0	No	0	1	1	No	0	0	0	No	0	No	0	No	0	0	0	No	0	0	0		1	call EMS (991/997/998)	Immediately	1	MC	2	MC	2	MC
2302	Yes	[document]	26/08/2019	0	Ramotswa Railway Station Clinic - STRAMC	STRAMC2316	0	Yes	1	No	0	1	1	No	0	No	0	Yes	1	No	0	0	0	Yes	1	2	1	No	0	Yes	1	No	0	0	0	No	0	0	0		1	call EMS (991/997/998)	Immediately	1	MC	2	MC	2	EM
2303	Yes	[document]	26/08/2019	0	Ramotswa Railway Station Clinic - STRAMC	STRAMC2317	0	Yes	1	Yes	1	2	1	No	0	No	0	No	0	No	0	0	0	No	0	0	0	Yes	1	No	0	No	0	1	1	No	0	0	0		1	call EMS (991/997/998)	Immediately	1	MC	2	MC	2	EM
2305	Yes	[document]	26/08/2019	0	Ramotswa Railway Station Clinic - STRAMC	STRAM2319	0	No	0	No	0	0	0	No	0	No	0	Yes	1	No	0	0	0	No	0	1	1	No	0	No	0	No	0	0	0	Yes	1	1	1	school	1	call EMS (991/997/998)	Immediately	1	EM	1	EM	1	MC
2306	Yes	[document]	26/08/2019	0	Ramotswa Railway Station Clinic - STRAMC	STRAMC2320	0	Yes	1	Yes	1	2	1	No	0	No	0	No	0	No	0	0	0	No	0	0	0	Yes	1	No	0	No	0	1	1	No	0	0	0		1	call EMS (991/997/998)	Immediately	1	MC	2	MC	2	MC
2307	Yes	[document]	26/08/2019	0	Ramotswa Railway Station Clinic - STRAMC	STRAMC2321	0	Yes	1	No	0	1	1	No	0	No	0	Yes	1	Yes	1	1	1	No	0	1	1	No	0	No	0	No	0	0	0	No	0	0	0		1	call EMS (991/997/998)	Immediately	1	MC	2	MC	2	MC
2308	Yes	[document]	26/08/2019	0	Ramotswa Railway Station Clinic - STRAMC	STRAMC2322	0	No	0	No	0	0	0	Yes	1	No	0	No	0	Yes	1	2	1	No	0	0	0	No	0	Yes	1	No	0	0	0	Yes	1	1	1	At school	1	call EMS (991/997/998)	Immediately	1	EM	1	EM	1	WAS
2309	Yes	[document]	26/08/2019	0	Ramotswa Railway Station Clinic - STRAMC	STRAMC2323	0	No	0	Yes	1	1	1	No	0	No	0	No	0	No	0	0	0	No	0	0	0	No	0	No	0	No	0	0	0	No	0	0	0		1	call EMS (991/997/998)	Immediately	1	EM	1	MC	2	MC
2310	Yes	[document]	26/08/2019	0	Ramotswa Railway Station Clinic - STRAMC	STRAM2324	0	Yes	1	No	0	1	1	No	0	No	0	Yes	1	No	0	0	0	Yes	1	2	1	No	0	No	0	No	0	0	0	Yes	1	1	1	co-workers	1	call EMS (991/997/998)	Immediately	1	EM	1	MC	2	MC
2311	Yes	[document]	26/08/2019	0	Ramotswa Railway Station Clinic - STRAMC	STRAMC2325	0	No	0	No	0	0	0	No	0	No	0	No	0	No	0	0	0	No	0	0	0	Yes	1	No	0	Yes	1	2	1	No	0	0	0		1	call EMS (991/997/998)	Immediately	1	MC	2	MC	2	MC
2312	Yes	[document]	26/08/2019	0	Marina HIV/AIDS infection Clinic -STPMHH	STPMHH2707	0	No	0	No	0	0	0	Yes	1	No	0	Yes	1	Yes	1	2	1	Yes	1	2	1	Yes	1	Yes	1	No	0	1	1	No	0	0	0		1	call EMS (991/997/998)	Immediately	1	MC	2	MC	2	MC
2313	Yes	[document]	26/08/2019	0	Marina HIV/AIDS infection Clinic -STPMHH	STPMHH2708	0	No	0	No	0	0	0	Yes	1	No	0	Yes	1	Yes	1	2	1	Yes	1	2	1	Yes	1	No	0	No	0	1	1	No	0	0	0		1	call EMS (991/997/998)	Immediately	1	MC	2	MC	2	MC
2314	Yes	[document]	26/08/2019	0	Marina HIV/AIDS infection Clinic -STPMHH	STPMHH2709	0	No	0	No	0	0	0	Yes	1	No	0	Yes	1	Yes	1	2	1	Yes	1	2	1	No	0	Yes	1	No	0	0	0	No	0	0	0		1	call EMS (991/997/998)	Immediately	1	MC	2	MC	2	MC
2315	Yes	[document]	26/08/2019	0	Marina HIV/AIDS infection Clinic -STPMHH	STPMHH2710	0	No	0	No	0	0	0	Yes	1	No	0	Yes	1	Yes	1	2	1	Yes	1	2	1	Yes	1	No	0	No	0	1	1	No	0	0	0		1	call EMS (991/997/998)	Immediately	1	MC	2	MC	2	MC
2316	Yes	[document]	26/08/2019	0	Marina HIV/AIDS infection Clinic -STPMHH	STPMHH2711	0	No	0	No	0	0	0	Yes	1	No	0	Yes	1	Yes	1	2	1	Yes	1	2	1	Yes	1	Yes	1	No	0	1	1	No	0	0	0		1	call EMS (991/997/998)	Immediately	1	MC	2	MC	2	MC
2317	Yes	[document]	26/08/2019	0	Marina HIV/AIDS infection Clinic -STPMHH	STPMHH2712	0	No	0	No	0	0	0	No	0	No	0	Yes	1	No	0	0	0	Yes	1	2	1	No	0	Yes	1	No	0	0	0	No	0	0	0		1	call EMS (991/997/998)	Immediately	1	EM	1	EM	1	EM
2318	Yes	[document]	26/08/2019	0	Marina HIV/AIDS infection Clinic -STPMHH	STPMHH2713	0	No	0	No	0	0	0	Yes	1	No	0	Yes	1	No	0	1	1	Yes	1	2	1	Yes	1	Yes	1	No	0	1	1	No	0	0	0		1	call EMS (991/997/998)	Immediately	1	EM	1	EM	1	EM
2319	Yes	[document]	26/08/2019	0	Marina HIV/AIDS infection Clinic -STPMHH	STPMHH2714	0	No	0	No	0	0	0	Yes	1	No	0	Yes	1	Yes	1	2	1	Yes	1	2	1	Yes	1	Yes	1	No	0	1	1	No	0	0	0		1	call EMS (991/997/998)	Immediately	1	MC	2	MC	2	MC
2320	Yes	[document]	26/08/2019	0	Marina HIV/AIDS infection Clinic -STPMHH	STPMHH2715	0	No	0	No	0	0	0	Yes	1	No	0	Yes	1	Yes	1	2	1	Yes	1	2	1	Yes	1	Yes	1	No	0	1	1	No	0	0	0		1	call EMS (991/997/998)	Immediately	1	MC	2	MC	2	MC
2321	Yes	[document]	26/08/2019	0	Marina HIV/AIDS infection Clinic -STPMHH	STPMHH2716	0	No	0	No	0	0	0	No	0	No	0	Yes	1	No	0	0	0	Yes	1	2	1	No	0	Yes	1	No	0	0	0	No	0	0	0		1	call EMS (991/997/998)	Immediately	1	MC	2	MC	2	MC
2322	Yes	[document]	26/08/2019	0	Marina HIV/AIDS infection Clinic -STPMHH	STPMHH2717	0	No	0	No	0	0	0	Yes	1	No	0	Yes	1	Yes	1	2	1	Yes	1	2	1	Yes	1	Yes	1	No	0	1	1	No	0	0	0		1	call EMS (991/997/998)	Immediately	1	MC	2	MC	2	MC
2323	Yes	[document]	26/08/2019	0	Marina HIV/AIDS infection Clinic -STPMHH	STPMHH2718	0	No	0	No	0	0	0	Yes	1	No	0	Yes	1	Yes	1	2	1	Yes	1	2	1	Yes	1	Yes	1	No	0	1	1	No	0	0	0		1	call EMS (991/997/998)	Immediately	1	MC	2	MC	2	MC
2325	Yes	[document]	26/08/2019	0	Marina Psychiatry Clinic - STPMHP	STPMHH2720	0	No	0	No	0	0	0	Yes	1	No	0	Yes	1	Yes	1	2	1	Yes	1	2	1	Yes	1	Yes	1	No	0	1	1	No	0	0	0		1	call EMS (991/997/998)	Immediately	1	MC	2	MC	2	MC
2326	Yes	[document]	26/08/2019	0	Marina HIV/AIDS infection Clinic -STPMHH	STPMHH2721	0	No	0	No	0	0	0	Yes	1	No	0	Yes	1	Yes	1	2	1	Yes	1	2	1	No	0	Yes	1	No	0	0	0	No	0	0	0		1	call EMS (991/997/998)	Immediately	1	EM	1	MC	2	MC
2327	Yes	[document]	27/08/2019	0	Marina HIV/AIDS infection Clinic -STPMHH	STPMHH2722	0	No	0	No	0	0	0	Yes	1	No	0	Yes	1	Yes	1	2	1	Yes	1	2	1	Yes	1	Yes	1	No	0	1	1	No	0	0	0		1	call EMS (991/997/998)	Immediately	1	EM	1	EM	1	EM
2328	Yes	[document]	27/08/2019	0	Marina HIV/AIDS infection Clinic -STPMHH	STPMHH2723	0	No	0	No	0	0	0	No	0	No	0	Yes	1	No	0	0	0	Yes	1	2	1	Yes	1	No	0	No	0	1	1	No	0	0	0		1	call EMS (991/997/998)	Immediately	1	MC	2	MC	2	MC
2329	Yes	[document]	27/08/2019	0	Marina HIV/AIDS infection Clinic -STPMHH	STPMHH2724	0	No	0	No	0	0	0	Yes	1	No	0	Yes	1	Yes	1	2	1	Yes	1	2	1	Yes	1	Yes	1	Yes	1	2	1	No	0	0	0		1	call EMS (991/997/998)	Immediately	1	MC	2	MC	2	MC
2330	Yes	[document]	27/08/2019	0	Marina HIV/AIDS infection Clinic -STPMHH	STPPMHH2726	0	Yes	1	No	0	1	1	Yes	1	No	0	Yes	1	Yes	1	2	1	Yes	1	2	1	Yes	1	Yes	1	Yes	1	2	1	No	0	0	0		1	call EMS (991/997/998)	Immediately	1	MC	2	MC	2	MC
2341	Yes	[document]	21/08/2019	0	Sbrana Psychiatric Hospital - STSBRAN	STSBRAN2937	1	Yes	1	No	0	1	1	No	0	No	0	No	0	No	0	0	0	No	0	0	0	No	0	No	0	No	0	0	0	No	0	0	0		1	call EMS (991/997/998)	Immediately	1	EM	1	MC	2	WAS
2342	Yes	[document]	22/08/2019	0	Sbrana Psychiatric Hospital - STSBRAN	STSBRAN2938	1	No	0	No	0	0	0	No	0	No	0	No	0	No	0	0	0	No	0	0	0	No	0	No	0	No	0	0	0	Yes	1	1	1	relative	1	call EMS (991/997/998)	Immediately	1	WAS	3	WAS	3	EM
2345	Yes	[document]	22/08/2019	0	Sbrana Psychiatric Hospital - STSBRAN	STSBRAN2941	1	No	0	Yes	1	1	1	No	0	No	0	No	0	No	0	0	0	No	0	0	0	No	0	No	0	No	0	0	0	No	0	0	0		1	call EMS (991/997/998)	Immediately	1	MC	2	MC	2	MC
2354	Yes	[document]	23/08/2019	0	Sbrana Psychiatric Hospital - STSBRAN	STSBRAN2950	1	No	0	Yes	1	1	1	No	0	No	0	No	0	No	0	0	0	No	0	0	0	No	0	No	0	No	0	0	0	No	0	0	0		1	call EMS (991/997/998)	Immediately	1	WAS	3	WAS	3	MC
2366	Yes	[document]	27/08/2019	0	Sbrana Psychiatric Hospital - STSBRAN	STSBRAN2962	1	No	0	No	0	0	0	No	0	No	0	No	0	No	0	0	0	No	0	0	0	No	0	No	0	No	0	0	0	Yes	1	1	1	relative	1	call EMS (991/997/998)	Immediately	1	WAS	3	EM	1	EM
2369	Yes	[document]	27/08/2019	0	Sbrana Psychiatric Hospital - STSBRAN	STSBRAN2965	1	No	0	No	0	0	0	No	0	Yes	1	No	0	No	0	0	0	No	0	0	0	No	0	No	0	No	0	0	0	No	0	1	1		1	call EMS (991/997/998)	Immediately	1	MC	2	WAS	3	MC
2373	Yes	[document]	27/08/2019	0	Sbrana Psychiatric Hospital - STSBRAN	STSBRAN2969	1	Yes	1	No	0	1	1	No	0	No	0	No	0	No	0	0	0	No	0	0	0	No	0	No	0	No	0	0	0	No	0	0	0		1	call EMS (991/997/998)	Immediately	1	MC	2	MC	2	MC
2377	Yes	[document]	28/08/2019	0	Sbrana Psychiatric Hospital - STSBRAN	STSBRAN2973	1	No	0	No	0	0	0	No	0	No	0	No	0	No	0	0	0	Yes	1	1	1	No	0	No	0	No	0	0	0	No	0	0	0		1	call EMS (991/997/998)	Immediately	1	MC	2	MC	2	MC
2382	Yes	[document]	28/08/2019	0	Marina HIV/AIDS infection Clinic -STPMHH	STPMHH2727	0	No	0	No	0	0	0	Yes	1	No	0	Yes	1	Yes	1	2	1	Yes	1	2	1	Yes	1	Yes	1	Yes	1	2	1	No	0	0	0		1	call EMS (991/997/998)	Immediately	1	MC	2	MC	2	MC
2383	Yes	[document]	28/08/2019	0	Marina HIV/AIDS infection Clinic -STPMHH	STPMHH2728	0	No	0	Yes	1	1	1	Yes	1	No	0	Yes	1	Yes	1	2	1	Yes	1	2	1	Yes	1	No	0	Yes	1	2	1	No	0	0	0		1	call EMS (991/997/998)	Immediately	1	MC	2	MC	2	MC
2384	Yes	[document]	28/08/2019	0	Marina HIV/AIDS infection Clinic -STPMHH	STPMHH2729	0	No	0	Yes	1	1	1	No	0	No	0	No	0	No	0	0	0	No	0	0	0	No	0	No	0	No	0	0	0	No	0	0	0		1	call EMS (991/997/998)	Immediately	1	EM	1	EM	1	EM
2385	Yes	[document]	28/08/2019	0	Marina HIV/AIDS infection Clinic -STPMHH	STPMHH2730	0	Yes	1	Yes	1	2	1	Yes	1	No	0	Yes	1	Yes	1	2	1	Yes	1	2	1	Yes	1	Yes	1	No	0	1	1	No	0	0	0		1	call EMS (991/997/998)	Immediately	1	EM	1	EM	1	EM
2386	Yes	[document]	28/08/2019	0	Marina Psychiatry Clinic - STPMHP	STPMHH2731	0	No	0	Yes	1	1	1	Yes	1	No	0	Yes	1	Yes	1	2	1	Yes	1	2	1	Yes	1	Yes	1	Yes	1	2	1	No	0	0	0		1	call EMS (991/997/998)	Immediately	1	MC	2	MC	2	MC
2387	Yes	[document]	28/08/2019	0	Marina HIV/AIDS infection Clinic -STPMHH	STPMHH2731	0	No	0	Yes	1	1	1	Yes	1	No	0	Yes	1	Yes	1	2	1	Yes	1	2	1	Yes	1	Yes	1	No	0	1	1	No	0	0	0		1	call EMS (991/997/998)	Immediately	1	MC	2	MC	2	MC
2388	Yes	[document]	28/08/2019	0	Marina HIV/AIDS infection Clinic -STPMHH	STPMHH2732	0	Yes	1	Yes	1	2	1	Yes	1	No	0	No	0	Yes	1	2	1	No	0	0	0	Yes	1	Yes	1	No	0	1	1	No	0	0	0		1	call EMS (991/997/998)	Immediately	1	EM	1	EM	1	EM
2389	Yes	[document]	28/08/2019	0	Marina HIV/AIDS infection Clinic -STPMHH	STPMHH2733	0	No	0	Yes	1	1	1	Yes	1	No	0	Yes	1	Yes	1	2	1	Yes	1	2	1	Yes	1	Yes	1	No	0	1	1	No	0	0	0		1	call EMS (991/997/998)	Immediately	1	MC	2	MC	2	MC
2390	Yes	[document]	28/08/2019	0	Marina HIV/AIDS infection Clinic -STPMHH	STPMHH2734	0	Yes	1	Yes	1	2	1	Yes	1	No	0	Yes	1	Yes	1	2	1	Yes	1	2	1	Yes	1	Yes	1	No	0	1	1	No	0	0	0		1	call EMS (991/997/998)	Immediately	1	MC	2	MC	2	MC
2391	Yes	[document]	28/08/2019	0	Marina HIV/AIDS infection Clinic -STPMHH	STPMHH2735	0	No	0	Yes	1	1	1	Yes	1	No	0	Yes	1	Yes	1	2	1	Yes	1	2	1	Yes	1	Yes	1	Yes	1	2	1	No	0	0	0		1	call EMS (991/997/998)	Immediately	1	MC	2	MC	2	MC
2392	Yes	[document]	28/08/2019	0	Marina HIV/AIDS infection Clinic -STPMHH	STPMHH2736	0	No	0	Yes	1	1	1	Yes	1	No	0	Yes	1	Yes	1	2	1	Yes	1	2	1	Yes	1	Yes	1	No	0	1	1	No	0	0	0		1	call EMS (991/997/998)	Immediately	1	EM	1	EM	1	EM
2393	Yes	[document]	27/08/2019	0	Ramotswa Railway Station Clinic - STRAMC	STRAM2326	0	No	0	Yes	1	1	1	No	0	No	0	No	0	No	0	0	0	No	0	0	0	No	0	No	0	No	0	0	0	No	0	0	0		1	call EMS (991/997/998)	Immediately	1	EM	1	MC	2	MC
2394	Yes	[document]	27/08/2019	0	Ramotswa Railway Station Clinic - STRAMC	STRAMC2327	0	No	0	Yes	1	1	1	No	0	No	0	No	0	No	0	0	0	No	0	0	0	No	0	No	0	No	0	0	0	No	0	0	0		1	call EMS (991/997/998)	Immediately	1	EM	1	EM	1	WAS
2395	Yes	[document]	27/08/2019	0	Ramotswa Railway Station Clinic - STRAMC	STRAMC2328	0	No	0	Yes	1	1	1	No	0	No	0	No	0	No	0	0	0	No	0	0	0	Yes	1	No	0	Yes	1	2	1	No	0	0	0		1	call EMS (991/997/998)	Immediately	1	MC	2	MC	2	MC
2396	Yes	[document]	27/08/2019	0	Ramotswa Railway Station Clinic - STRAMC	STRAMC2329	0	Yes	1	Yes	1	2	1	No	0	No	0	No	0	No	0	0	0	No	0	0	0	No	0	No	0	No	0	0	0	No	0	0	0		1	call EMS (991/997/998)	Immediately	1	MC	2	MC	2	MC
2397	Yes	[document]	27/08/2019	0	Ramotswa Railway Station Clinic - STRAMC	STRAMC2330	0	No	0	Yes	1	1	1	No	0	No	0	No	0	No	0	0	0	No	0	0	0	No	0	No	0	No	0	0	0	No	0	0	0		1	call EMS (991/997/998)	Immediately	1	MC	2	WAS	3	EM
2398	Yes	[document]	27/08/2019	0	Ramotswa Railway Station Clinic - STRAMC	STRAMC2331	0	Yes	1	No	0	1	1	Yes	1	No	0	No	0	No	0	1	1	Yes	1	1	1	No	0	No	0	No	0	0	0	No	0	0	0		1	call EMS (991/997/998)	Immediately	1	EM	1	No	3	MC
2399	Yes	[document]	27/08/2019	0	Ramotswa Railway Station Clinic - STRAMC	STRAMC2332	0	No	0	Yes	1	1	1	No	0	No	0	No	0	No	0	0	0	No	0	0	0	No	0	No	0	No	0	0	0	No	0	0	0		1	call EMS (991/997/998)	Immediately	1	MC	2	EM	1	MC
2400	Yes	[document]	27/08/2019	0	Ramotswa Railway Station Clinic - STRAMC	STRAMC2333	0	No	0	No	0	0	0	Yes	1	No	0	Yes	1	No	0	1	1	Yes	1	2	1	No	0	No	0	No	0	0	0	No	0	0	0		1	call EMS (991/997/998)	Immediately	1	MC	2	MC	2	MC
2401	Yes	[document]	27/08/2019	0	Ramotswa Railway Station Clinic - STRAMC	STRAMC2334	0	Yes	1	No	0	1	1	Yes	1	No	0	No	0	No	0	1	1	No	0	0	0	No	0	Yes	1	No	0	0	0	No	0	0	0		1	call EMS (991/997/998)	Immediately	1	EM	1	WAS	3	WAS
2402	Yes	[document]	27/08/2019	0	Ramotswa Railway Station Clinic - STRAMC	STRAMC2335	0	No	0	Yes	1	1	1	No	0	No	0	No	0	No	0	0	0	No	0	0	0	No	0	No	0	No	0	0	0	No	0	0	0		1	call EMS (991/997/998)	Immediately	1	MC	2	MC	2	No
2403	Yes	[document]	27/08/2019	0	Ramotswa Railway Station Clinic - STRAMC	STRAMC2336	0	Yes	1	Yes	1	2	1	No	0	No	0	No	0	No	0	0	0	No	0	0	0	No	0	No	0	No	0	0	0	Yes	1	1	1	had a neighbour who had an attack.	1	call EMS (991/997/998)	Immediately	1	WAS	3	WAS	3	WAS
2404	Yes	[document]	27/08/2019	0	Ramotswa Railway Station Clinic - STRAMC	STRAMC2337	0	No	0	Yes	1	1	1	No	0	No	0	No	0	No	0	0	0	No	0	0	0	Yes	1	No	0	No	0	1	1	Yes	1	1	1	school	1	call EMS (991/997/998)	Immediately	1	MC	2	MC	2	No
2405	Yes	[document]	29/08/2019	0	Ramotswa Railway Station Clinic - STRAMC	STRAMC2338	0	No	0	Yes	1	1	1	Yes	1	No	0	No	0	No	0	1	1	No	0	0	0	Yes	1	No	0	No	0	1	1	No	0	0	0		1	call EMS (991/997/998)	Immediately	1	MC	2	EM	1	MC
2406	Yes	[document]	29/08/2019	0	Ramotswa Railway Station Clinic - STRAMC	STRAMC2339	0	No	0	No	0	0	0	No	0	No	0	No	0	No	0	0	0	No	0	0	0	No	0	No	0	No	0	0	0	Yes	1	1	1	read a poster.	1	call EMS (991/997/998)	Immediately	1	MC	2	MC	2	MC
2408	Yes	[document]	29/08/2019	0	Ramotswa Railway Station Clinic - STRAMC	STRAMC2341	0	No	0	Yes	1	1	1	No	0	No	0	No	0	No	0	0	0	Yes	1	1	1	No	0	No	0	No	0	0	0	No	0	0	0		1	call EMS (991/997/998)	Immediately	1	MC	2	EM	1	WAS
2409	Yes	[document]	29/08/2019	0	Ramotswa Railway Station Clinic - STRAMC	STRAMC2342	0	No	0	No	0	0	0	Yes	1	No	0	Yes	1	No	0	1	1	Yes	1	2	1	No	0	No	0	No	0	0	0	No	0	0	0		1	call EMS (991/997/998)	Immediately	1	EM	1	MC	2	MC
2410	Yes	[document]	29/08/2019	0	Ramotswa Railway Station Clinic - STRAMC	STRAMC2343	0	No	0	Yes	1	1	1	No	0	No	0	No	0	No	0	0	0	No	0	0	0	No	0	No	0	No	0	0	0	No	0	0	0		1	call EMS (991/997/998)	Immediately	1	EM	1	EM	1	EM
2411	Yes	[document]	29/08/2019	0	Ramotswa Railway Station Clinic - STRAMC	STRAMC2344	0	No	0	Yes	1	1	1	No	0	No	0	No	0	No	0	0	0	No	0	0	0	No	0	No	0	No	0	0	0	No	0	0	0		1	call EMS (991/997/998)	Immediately	1	MC	2	MC	2	No
2412	Yes	[document]	29/08/2019	0	Ramotswa Railway Station Clinic - STRAMC	STRAMC2345	0	Yes	1	No	0	1	1	No	0	No	0	No	0	No	0	0	0	No	0	0	0	No	0	No	0	No	0	0	0	No	0	0	0		1	call EMS (991/997/998)	Immediately	1	EM	1	EM	1	EM
2413	Yes	[document]	29/08/2019	0	Ramotswa Railway Station Clinic - STRAMC	STRAMC2346	0	Yes	1	No	0	1	1	No	0	No	0	No	0	No	0	0	0	Yes	1	1	1	No	0	No	0	No	0	0	0	No	0	0	0		1	call EMS (991/997/998)	Immediately	1	MC	2	MC	2	MC
2418	Yes	[document]	29/08/2019	0	Sbrana Psychiatric Hospital - STSBRAN	STSBRAN2982	1	No	0	No	0	0	0	No	0	No	0	No	0	No	0	0	0	No	0	0	0	No	0	No	0	No	0	0	0	Yes	1	1	1	neighbour	1	call EMS (991/997/998)	Immediately	1	MC	2	MC	2	MC
2426	Yes	[document]	29/08/2019	0	Marina HIV/AIDS infection Clinic -STPMHH	STPMHH2737	0	Yes	1	Yes	1	2	1	Yes	1	No	0	Yes	1	Yes	1	2	1	Yes	1	2	1	Yes	1	Yes	1	No	0	1	1	No	0	0	0		1	call EMS (991/997/998)	Immediately	1	MC	2	MC	2	MC
2427	Yes	[document]	29/08/2019	0	Marina HIV/AIDS infection Clinic -STPMHH	STPMHH2738	0	No	0	Yes	1	1	1	Yes	1	No	0	Yes	1	Yes	1	2	1	Yes	1	2	1	Yes	1	No	0	No	0	1	1	No	0	0	0		1	call EMS (991/997/998)	Immediately	1	MC	2	MC	2	MC
2428	Yes	[document]	29/08/2019	0	Marina HIV/AIDS infection Clinic -STPMHH	STPMHH2738	0	No	0	No	0	0	0	Yes	1	No	0	Yes	1	Yes	1	2	1	Yes	1	2	1	Yes	1	Yes	1	Yes	1	2	1	No	0	0	0		1	call EMS (991/997/998)	Immediately	1	EM	1	EM	1	EM
2429	Yes	[document]	29/08/2019	0	Marina HIV/AIDS infection Clinic -STPMHH	STPMHH2740	0	No	0	No	0	0	0	Yes	1	No	0	Yes	1	Yes	1	2	1	Yes	1	2	1	Yes	1	Yes	1	No	0	1	1	No	0	0	0		1	call EMS (991/997/998)	Immediately	1	MC	2	MC	2	MC
2430	Yes	[document]	29/08/2019	0	Marina HIV/AIDS infection Clinic -STPMHH	STPMHH2741	0	No	0	Yes	1	1	1	Yes	1	No	0	Yes	1	Yes	1	2	1	Yes	1	2	1	Yes	1	Yes	1	No	0	1	1	No	0	0	0		1	call EMS (991/997/998)	Immediately	1	MC	2	MC	2	MC
2431	Yes	[document]	29/08/2019	0	Marina HIV/AIDS infection Clinic -STPMHH	STPMHH2742	0	No	0	Yes	1	1	1	Yes	1	No	0	Yes	1	Yes	1	2	1	Yes	1	2	1	Yes	1	Yes	1	No	0	1	1	No	0	0	0		1	call EMS (991/997/998)	Immediately	1	EM	1	EM	1	EM
2432	Yes	[document]	29/08/2019	0	Marina HIV/AIDS infection Clinic -STPMHH	STPMHH2743	0	No	0	No	0	0	0	Yes	1	No	0	Yes	1	Yes	1	2	1	Yes	1	2	1	Yes	1	Yes	1	No	0	1	1	No	0	0	0		1	call EMS (991/997/998)	Immediately	1	MC	2	MC	2	MC
2433	Yes	[document]	29/08/2019	0	Marina HIV/AIDS infection Clinic -STPMHH	STPMHH2744	0	No	0	Yes	1	1	1	Yes	1	No	0	Yes	1	Yes	1	2	1	Yes	1	2	1	Yes	1	Yes	1	No	0	1	1	No	0	0	0		1	call EMS (991/997/998)	Immediately	1	MC	2	MC	2	MC
2434	Yes	[document]	29/08/2019	0	Marina HIV/AIDS infection Clinic -STPMHH	STPMHH2745	0	No	0	Yes	1	1	1	Yes	1	No	0	Yes	1	Yes	1	2	1	Yes	1	2	1	Yes	1	Yes	1	Yes	1	2	1	No	0	0	0		1	call EMS (991/997/998)	Immediately	1	MC	2	MC	2	MC
2435	Yes	[document]	29/08/2019	0	Marina HIV/AIDS infection Clinic -STPMHH	STPMHH2746	0	No	0	No	0	0	0	Yes	1	No	0	Yes	1	Yes	1	2	1	Yes	1	2	1	Yes	1	Yes	1	Yes	1	2	1	No	0	0	0		1	call EMS (991/997/998)	Immediately	1	MC	2	MC	2	MC
2436	Yes	[document]	29/08/2019	0	Marina HIV/AIDS infection Clinic -STPMHH	STPMHH2747	0	No	0	Yes	1	1	1	Yes	1	No	0	Yes	1	Yes	1	2	1	Yes	1	2	1	Yes	1	Yes	1	No	0	1	1	No	0	0	0		1	call EMS (991/997/998)	Immediately	1	EM	1	EM	1	EM
2437	Yes	[document]	29/08/2019	0	Marina HIV/AIDS infection Clinic -STPMHH	STPMHH27448	0	No	0	No	0	0	0	Yes	1	No	0	Yes	1	Yes	1	2	1	Yes	1	2	1	Yes	1	Yes	1	Yes	1	2	1	No	0	0	0		1	call EMS (991/997/998)	Immediately	1	MC	2	MC	2	MC
2438	Yes	[document]	29/08/2019	0	Marina HIV/AIDS infection Clinic -STPMHH	STPMHH2749	0	No	0	No	0	0	0	Yes	1	No	0	Yes	1	Yes	1	2	1	Yes	1	2	1	Yes	1	No	0	No	0	1	1	No	0	0	0		1	call EMS (991/997/998)	Immediately	1	MC	2	MC	2	MC
2439	Yes	[document]	19/08/2019	1	Phakalane/Extension - STGABZP	STGABZ 0940	0	Yes	1	Yes	1	2	1	No	0	No	0	No	0	No	0	0	0	No	0	0	0	No	0	No	0	No	0	0	0	No	0	0	0		1	call EMS (991/997/998)	Immediately	1	MC	2	MC	2	MC
2440	Yes	[document]	19/08/2019	1	Phakalane/Extension - STGABZP	STGABZ 0941	0	Yes	1	Yes	1	2	1	No	0		0	No	0	No	0	0	0	No	0	0	0	No	0	No	0	Yes	1	1	1	No	0	0	0		1	call EMS (991/997/998)	Immediately	1	MC	2	MC	2	MC
2441	Yes	[document]	19/08/2019	1	Phakalane/Extension - STGABZP	STGABZ 0942	0	No	0	No	0	0	0	No	0	No	0	Yes	1	No	0	0	0	Yes	1	2	1	No	0	No	0	No	0	0	0	No	0	0	0		1	call EMS (991/997/998)	Immediately	1	MC	2	MC	2	MC
2442	Yes	[document]	19/08/2019	1	Phakalane/Extension - STGABZP	STGABZ 0943	0		0	No	0	0	0	No	0	No	0	Yes	1	No	0	0	0	Yes	1	2	1	No	0	No	0	No	0	0	0	No	0	0	0		1	call EMS (991/997/998)	Immediately	1	MC	2	MC	2	MC
2443	Yes	[document]	19/08/2019	1	Phakalane/Extension - STGABZP	STGABZ 0944	0	No	0	No	0	0	0	No	0	No	0	Yes	1	No	0	0	0	Yes	1	2	1	No	0	No	0	No	0	0	0	No	0	0	0		1	call EMS (991/997/998)	Immediately	1	MC	2	MC	2	MC
2444	Yes	[document]	19/08/2019	1	Phakalane/Extension - STGABZP	STGABZ 0945	0	No	0	Yes	1	1	1	No	0	No	0	No	0	No	0	0	0	No	0	0	0	No	0	No	0	No	0	0	0	No	0	0	0		1	call EMS (991/997/998)	Immediately	1	MC	2	MC	2	MC
2445	Yes	[document]	19/08/2019	1	Phakalane/Extension - STGABZP	STGABZP 0946	0	No	0	Yes	1	1	1	No	0	No	0	No	0	No	0	0	0	No	0	0	0	No	0	No	0	No	0	0	0	No	0	0	0		1	call EMS (991/997/998)	Immediately	1	MC	2	WAS	3	MC
2446	Yes	[document]	19/08/2019	1	Phakalane/Extension - STGABZP	STGABZP 0947	0	No	0	No	0	0	0	No	0	No	0	No	0	No	0	0	0	No	0	0	0	No	0	Yes	1	No	0	0	0	No	0	0	0		1	call EMS (991/997/998)	Immediately	1	MC	2	MC	2	MC
2447	Yes	[document]	19/08/2019	1	Phakalane/Extension - STGABZP	STGABZP 0948	0	No	0	No	0	0	0	No	0	No	0	No	0	No	0	0	0	Yes	1	1	1	No	0	No	0	No	0	0	0	No	0	0	0		1	call EMS (991/997/998)	Immediately	1	MC	2	MC	2
2448	Yes	[document]	19/08/2019	1	Phakalane/Extension - STGABZP	STGABZ 0949	0	No	0	No	0	0	0	No	0	No	0	No	0	No	0	0	0	Yes	1	1	1	No	0	No	0	No	0	0	0	No	0	0	0		1	call EMS (991/997/998)	Immediately	1	MC	2	MC	2	MC
2449	Yes	[document]	19/08/2019	1	Phakalane/Extension - STGABZP	STGABZP 0950	0	Yes	1	Yes	1	2	1	No	0	No	0	No	0	No	0	0	0	No	0	0	0	No	0	Yes	1	No	0	0	0	No	0	0	0		1	call EMS (991/997/998)	Immediately	1	MC	2	MC	2	MC
2451	Yes	[document]	19/08/2019	1	Phakalane/Extension - STGABZP	STGABZP 0952	0	Yes	1	No	0	1	1	No	0	No	0	No	0	No	0	0	0	No	0	0	0	No	0	No	0	No	0	0	0	No	0	0	0		1	call EMS (991/997/998)	Immediately	1	MC	2	MC	2	MC
2453	Yes	[document]	19/08/2019	1	Phakalane/Extension - STGABZP	STGABZP 0954	0	No	0	Yes	1	1	1	No	0	No	0	No	0	No	0	0	0	No	0	0	0	No	0	No	0	No	0	0	0	No	0	0	0		1	call EMS (991/997/998)	Immediately	1	MC	2	MC	2	MC
2454	Yes	[document]	19/08/2019	1	Phakalane/Extension - STGABZP	STGABZP 0955	0	No	0	No	0	0	0	No	0	No	0	Yes	1	No	0	0	0	Yes	1	2	1	No	0	No	0	No	0	0	0	No	0	0	0		1	call EMS (991/997/998)	Immediately	1	MC	2	MC	2	MC
2455	Yes	[document]	19/08/2019	1	Phakalane/Extension - STGABZP	STGABZP 0956	0	No	0	No	0	0	0	No	0	No	0	Yes	1	No	0	0	0	Yes	1	2	1	No	0	No	0	No	0	0	0	No	0	0	0		1	call EMS (991/997/998)	Immediately	1	MC	2	MC	2	MC
2456	Yes	[document]	19/08/2019	1	Phakalane/Extension - STGABZP	STGABZP 0957	0	Yes	1	Yes	1	2	1	No	0	No	0	No	0	No	0	0	0	No	0	0	0	No	0	No	0	No	0	0	0	No	0	0	0		1	call EMS (991/997/998)	Immediately	1	MC	2	MC	2	MC
2457	Yes	[document]	19/08/2019	1	Phakalane/Extension - STGABZP	STGABZP 0958	0	No	0	No	0	0	0	No	0	No	0	No	0	No	0	0	0	No	0	0	0	Yes	1	No	0	Yes	1	2	1	No	0	0	0		1	call EMS (991/997/998)	Immediately	1	MC	2	MC	2	MC
2458	Yes	[document]	19/08/2019	1	Phakalane/Extension - STGABZP	STGABZP 0959	0	Yes	1	Yes	1	2	1	No	0	No	0		0	No	0	0	0	No	0	0	0	No	0	No	0	No	0	0	0	No	0	0	0		1	call EMS (991/997/998)	Immediately	1	MC	2	MC	2	MC
2459	Yes	[document]	20/08/2019	1	Phakalane/Extension - STGABZP	STGABZP 0960	0	Yes	1	No	0	1	1	No	0	No	0	No	0	No	0	0	0	No	0	0	0	No	0	Yes	1	No	0	0	0	No	0	0	0		1	call EMS (991/997/998)	Immediately	1	MC	2	MC	2	MC
2460	Yes	[document]	20/08/2019	1	Phakalane/Extension - STGABZP	STGABZP 0961	0	No	0	Yes	1	1	1	No	0	No	0	No	0	No	0	0	0	No	0	0	0	No	0	No	0	No	0	0	0	No	0	0	0		1	call EMS (991/997/998)	Immediately	1	MC	2	MC	2	MC
2461	Yes	[document]	20/08/2019	1	Phakalane/Extension - STGABZP	STGABZP 0962	0	No	0	No	0	0	0	No	0	No	0	No	0	No	0	0	0	Yes	1	1	1	No	0	No	0	No	0	0	0	No	0	0	0		1	call EMS (991/997/998)	Immediately	1	MC	2	MC	2	MC
2462	Yes	[document]	20/08/2019	1	Phakalane/Extension - STGABZP	STGABZP 0963	0	Yes	1	No	0	1	1	No	0	No	0	No	0	No	0	0	0	No	0	0	0	No	0	No	0	No	0	0	0	No	0	0	0		1	call EMS (991/997/998)	Immediately	1	MC	2	MC	2	MC
2463	Yes	[document]	20/08/2019	1	Phakalane/Extension - STGABZP	STGABZP 0964	0	Yes	1	Yes	1	2	1	No	0	No	0	No	0	No	0	0	0	No	0	0	0	No	0	No	0	No	0	0	0	No	0	0	0		1	call EMS (991/997/998)	Immediately	1	MC	2	MC	2	MC
2464	Yes	[document]	20/08/2019	1	Phakalane/Extension - STGABZP	STGABZP 0965	0	Yes	1	No	0	1	1	No	0	No	0	No	0	No	0	0	0	No	0	0	0	No	0	No	0	No	0	0	0	No	0	0	0		1	call EMS (991/997/998)	Immediately	1	MC	2	MC	2	MC
2465	Yes	[document]	20/08/2019	1	Phakalane/Extension - STGABZP	STGABZP 0966	0	No	0	No	0	0	0	No	0	No	0	No	0	No	0	0	0	No	0	0	0	No	0	Yes	1	No	0	0	0	No	0	0	0		1	call EMS (991/997/998)	Immediately	1	MC	2	MC	2	MC
2466	Yes	[document]	20/08/2019	1	Phakalane/Extension - STGABZP	STGABZP 0967	0	Yes	1	Yes	1	2	1	No	0	No	0	No	0	No	0	0	0	No	0	0	0	No	0	No	0	No	0	0	0	No	0	0	0		1	call EMS (991/997/998)	Immediately	1	MC	2	MC	2	MC
2467	Yes	[document]	30/08/2019	1	Phakalane/Extension - STGABZP	STGABZP 0968	0	No	0	No	0	0	0	No	0	No	0	Yes	1	No	0	0	0	No	0	1	1	No	0	Yes	1	No	0	0	0	No	0	0	0		1	call EMS (991/997/998)	Immediately	1	MC	2	MC	2	MC
2468	Yes	[document]	20/08/2019	1	Phakalane/Extension - STGABZP	STGABZP 0969	0	Yes	1	No	0	1	1	No	0	No	0	No	0	No	0	0	0	No	0	0	0	No	0	No	0	No	0	0	0	No	0	0	0		1	call EMS (991/997/998)	Immediately	1	MC	2	MC	2	MC
2469	Yes	[document]	20/08/2019	1	Phakalane/Extension - STGABZP	STGABZP 0970	0	Yes	1	No	0	1	1	No	0	No	0	No	0	No	0	0	0	No	0	0	0	No	0	No	0	No	0	0	0	No	0	0	0		1	call EMS (991/997/998)	Immediately	1	MC	2	MC	2	MC
2470	Yes	[document]	02/09/2019	1	Ramotswa - STRAM	STRAM 0512	0	No	0	No	0	0	0	No	0	No	0	No	0	No	0	0	0	No	0	0	0	No	0	No	0	No	0	0	0	No	0	0	0		1	call EMS (991/997/998)	Immediately	1	MC	2	MC	2	MC
2471	Yes	[document]	02/09/2019	1	Ramotswa - STRAM	STRAM 0513	0	Yes	1	Yes	1	2	1	No	0	No	0	No	0	No	0	0	0	No	0	0	0	No	0	No	0	No	0	0	0	No	0	0	0		1	call EMS (991/997/998)	Immediately	1	MC	2	MC	2
2472	Yes	[document]	02/09/2019	1	Ramotswa - STRAM	STRAM 0514	0	No	0	No	0	0	0	No	0	No	0	No	0	No	0	0	0	No	0	0	0	No	0	Yes	1	No	0	0	0	No	0	0	0		1	call EMS (991/997/998)	Immediately	1	MC	2	MC	2	MC
2473	Yes	[document]	02/09/2019	1	Ramotswa - STRAM	STRAM 0515	0	Yes	1	Yes	1	2	1	No	0	No	0	No	0	No	0	0	0	No	0	0	0	No	0	No	0	No	0	0	0	No	0	0	0		1	call EMS (991/997/998)	Immediately	1	MC	2	MC	2	MC
2474	Yes	[document]	02/09/2019	1	Ramotswa - STRAM	STRAM 0516	0	Yes	1	Yes	1	2	1	No	0	No	0	No	0	No	0	0	0	No	0	0	0	No	0	No	0	No	0	0	0	No	0	0	0		1	call EMS (991/997/998)	Immediately	1	MC	2	MC	2	MC
2475	Yes	[document]	03/09/2019	1	Moshupa - STMOSH	STMOSH0250	0	No	0	No	0	0	0	Yes	1	No	0	No	0	Yes	1	2	1	Yes	1	1	1	Yes	1	No	0	Yes	1	2	1	No	0	0	0		1	call EMS (991/997/998)	Immediately	1	MC	2	MC	2	MC
2476	Yes	[document]	03/09/2019	1	Moshupa - STMOSH	STMOSH0251	0	Yes	1	No	0	1	1	No	0	No	0	Yes	1	Yes	1	1	1	Yes	1	2	1	Yes	1	Yes	1	Yes	1	2	1	No	0	0	0		1	call EMS (991/997/998)	Immediately	1	MC	2	MC	2	MC
2477	Yes	[document]	03/09/2019	1	Moshupa - STMOSH	STMOSH0252	0	Yes	1	No	0	1	1	Yes	1	No	0	Yes	1	Yes	1	2	1	Yes	1	2	1	Yes	1	Yes	1	Yes	1	2	1	No	0	0	0		1	call EMS (991/997/998)	Immediately	1	MC	2	WAS	3	MC
2478	Yes	[document]	03/09/2019	1	Moshupa - STMOSH	STMOSH0254	0	Yes	1	Yes	1	2	1	Yes	1	No	0	No	0	Yes	1	2	1	No	0	0	0	Yes	1	No	0	Yes	1	2	1	No	0	0	0		1	call EMS (991/997/998)	Immediately	1	MC	2	MC	2	WAS
2479	Yes	[document]	03/09/2019	1	Moshupa - STMOSH	STMOSH0254	0	Yes	1	Yes	1	2	1	Yes	1	No	0	Yes	1	Yes	1	2	1	Yes	1	2	1	Yes	1	Yes	1	Yes	1	2	1	No	0	0	0		1	call EMS (991/997/998)	Immediately	1	MC	2	MC	2	MC
2480	Yes	[document]	03/09/2019	1	Moshupa - STMOSH	STMOSH0255	0	Yes	1	No	0	1	1	Yes	1	No	0	Yes	1	Yes	1	2	1	Yes	1	2	1	Yes	1	Yes	1	Yes	1	2	1	No	0	0	0		1	call EMS (991/997/998)	Immediately	1	MC	2	MC	2	MC
2481	Yes	[document]	03/09/2019	1	Moshupa - STMOSH	STMOSH0256	0	Yes	1	No	0	1	1	Yes	1	No	0	Yes	1	Yes	1	2	1	Yes	1	2	1	Yes	1	Yes	1	No	0	1	1	No	0	0	0		1	call EMS (991/997/998)	Immediately	1	MC	2	MC	2	MC
2482	Yes	[document]	03/09/2019	1	Moshupa - STMOSH	STMOSH0257	0	No	0	Yes	1	1	1	No	0	No	0	No	0	Yes	1	1	1	Yes	1	1	1	Yes	1	Yes	1	No	0	1	1	No	0	0	0		1	call EMS (991/997/998)	Immediately	1	MC	2	MC	2	MC
2483	Yes	[document]	03/09/2019	1	Moshupa - STMOSH	STMOSH0258	0	Yes	1	Yes	1	2	1	Yes	1	No	0	Yes	1	Yes	1	2	1	Yes	1	2	1	Yes	1	Yes	1	Yes	1	2	1	No	0	0	0		1	call EMS (991/997/998)	Immediately	1	MC	2	MC	2	MC
2484	Yes	[document]	03/09/2019	1	Moshupa - STMOSH	STMOSH0259	0	No	0	No	0	0	0	Yes	1	No	0	Yes	1	Yes	1	2	1	Yes	1	2	1	Yes	1	Yes	1	Yes	1	2	1	No	0	0	0		1	call EMS (991/997/998)	Immediately	1	MC	2	MC	2	MC
2485	Yes	[document]	03/09/2019	1	Moshupa - STMOSH	STMOSH0260	0	Yes	1	Yes	1	2	1	No	0	No	0	Yes	1	Yes	1	1	1	Yes	1	2	1	Yes	1	Yes	1	Yes	1	2	1	No	0	0	0		1	call EMS (991/997/998)	Immediately	1	MC	2	MC	2	MC
2486	Yes	[document]	03/09/2019	1	Moshupa - STMOSH	STMOSH0261	0	Yes	1	Yes	1	2	1	No	0	No	0	Yes	1	Yes	1	1	1	Yes	1	2	1	Yes	1	Yes	1	Yes	1	2	1	No	0	0	0		1	call EMS (991/997/998)	Immediately	1	MC	2	MC	2	MC
2487	Yes	[document]	03/09/2019	1	Moshupa - STMOSH	STMOSH0262	0	Yes	1	Yes	1	2	1	No	0	No	0	Yes	1	Yes	1	1	1	Yes	1	2	1	Yes	1	Yes	1	No	0	1	1	No	0	0	0		1	call EMS (991/997/998)	Immediately	1	MC	2	MC	2	MC
2488	Yes	[document]	04/09/2019	1	Moshupa - STMOSH	STMOSH0263	0	Yes	1	No	0	1	1	No	0	No	0	Yes	1	Yes	1	1	1	Yes	1	2	1	Yes	1	Yes	1	Yes	1	2	1	No	0	0	0		1	call EMS (991/997/998)	Immediately	1	MC	2	MC	2	MC
2489	Yes	[document]	04/09/2019	1	Moshupa - STMOSH	STMOSH0264	0	Yes	1	No	0	1	1	Yes	1	No	0	Yes	1	Yes	1	2	1	Yes	1	2	1	Yes	1	Yes	1	Yes	1	2	1	No	0	0	0		1	call EMS (991/997/998)	Immediately	1	MC	2	MC	2	MC
2490	Yes	[document]	04/09/2019	1	Moshupa - STMOSH	STMOSH0265	0	Yes	1	No	0	1	1	No	0	No	0	Yes	1	Yes	1	1	1	Yes	1	2	1	Yes	1	Yes	1	Yes	1	2	1	No	0	0	0		1	call EMS (991/997/998)	Immediately	1	MC	2	MC	2	MC
2491	Yes	[document]	04/09/2019	1	Moshupa - STMOSH	STMOSH0266	0	Yes	1	No	0	1	1	No	0	No	0	Yes	1	Yes	1	1	1	Yes	1	2	1	Yes	1	Yes	1	Yes	1	2	1	No	0	0	0		1	call EMS (991/997/998)	Immediately	1	MC	2	MC	2	MC
2492	Yes	[document]	04/09/2019	1	Moshupa - STMOSH	STMOSH0267	0	Yes	1	No	0	1	1	Yes	1	No	0	Yes	1	Yes	1	2	1	Yes	1	2	1	Yes	1	Yes	1	Yes	1	2	1	No	0	0	0		1	call EMS (991/997/998)	Immediately	1	MC	2	MC	2	MC
2493	Yes	[document]	04/09/2019	1	Moshupa - STMOSH	STMOSH0268	0	Yes	1	No	0	1	1	No	0	No	0	Yes	1	Yes	1	1	1	Yes	1	2	1	Yes	1	Yes	1	Yes	1	2	1	No	0	0	0		1	call EMS (991/997/998)	Immediately	1	MC	2	MC	2	MC
2494	Yes	[document]	04/09/2019	1	Moshupa - STMOSH	STMOSH0269	0	Yes	1	No	0	1	1	Yes	1	No	0	Yes	1	Yes	1	2	1	Yes	1	2	1	Yes	1	Yes	1	Yes	1	2	1	No	0	0	0		1	call EMS (991/997/998)	Immediately	1	MC	2	MC	2	MC
2495	Yes	[document]	04/09/2019	1	Moshupa - STMOSH	STMOSH0270	0	Yes	1	Yes	1	2	1	No	0	No	0	Yes	1	Yes	1	1	1	Yes	1	2	1	Yes	1	Yes	1	Yes	1	2	1	No	0	0	0		1	call EMS (991/997/998)	Immediately	1	MC	2	MC	2	MC
2496	Yes	[document]	04/09/2019	1	Moshupa - STMOSH	STMOSH0271	0	Yes	1	No	0	1	1	Yes	1	No	0	Yes	1	Yes	1	2	1	Yes	1	2	1	Yes	1	Yes	1	Yes	1	2	1	No	0	0	0		1	call EMS (991/997/998)	Immediately	1	MC	2	MC	2	MC
2497	Yes	[document]	04/09/2019	1	Moshupa - STMOSH	STMOSH0272	0	Yes	1	Yes	1	2	1	No	0	No	0	Yes	1	Yes	1	1	1	Yes	1	2	1	Yes	1	No	0	No	0	1	1	No	0	0	0		1	call EMS (991/997/998)	Immediately	1	MC	2	MC	2	MC
2498	Yes	[document]	04/09/2019	1	Moshupa - STMOSH	STMOSH0273	0	Yes	1	Yes	1	2	1	Yes	1	No	0	Yes	1	Yes	1	2	1	Yes	1	2	1	Yes	1	Yes	1	Yes	1	2	1	No	0	0	0		1	call EMS (991/997/998)	Immediately	1	MC	2	MC	2	MC
2499	Yes	[document]	04/09/2019	1	Moshupa - STMOSH	STMOSH0274	0	Yes	1	Yes	1	2	1	Yes	1	No	0	Yes	1	Yes	1	2	1	Yes	1	2	1	Yes	1	Yes	1	Yes	1	2	1	No	0	0	0		1	call EMS (991/997/998)	Immediately	1	MC	2	MC	2	MC
2500	Yes	[document]	04/09/2019	1	Moshupa - STMOSH	STMOSH0275	0	Yes	1	Yes	1	2	1	Yes	1	No	0	Yes	1	Yes	1	2	1	Yes	1	2	1	Yes	1	Yes	1	Yes	1	2	1	No	0	0	0		1	call EMS (991/997/998)	Immediately	1	MC	2	MC	2	MC
2501	Yes	[document]	04/09/2019	1	Moshupa - STMOSH	STMOSH0276	0	Yes	1	Yes	1	2	1	No	0	No	0	Yes	1	Yes	1	1	1	Yes	1	2	1	Yes	1	Yes	1	Yes	1	2	1	No	0	0	0		1	call EMS (991/997/998)	Immediately	1	MC	2	MC	2	MC
2502	Yes	[document]	04/09/2019	1	Moshupa - STMOSH	STMOSH0277	0	Yes	1	No	0	1	1	No	0	No	0	Yes	1	Yes	1	1	1	Yes	1	2	1	Yes	1	Yes	1	No	0	1	1	No	0	0	0		1	call EMS (991/997/998)	Immediately	1	MC	2	MC	2	MC
2503	Yes	[document]	04/09/2019	1	Moshupa - STMOSH	STMOSH0278	0	Yes	1	Yes	1	2	1	No	0	No	0	Yes	1	Yes	1	1	1	Yes	1	2	1	Yes	1	Yes	1	Yes	1	2	1	No	0	0	0		1	call EMS (991/997/998)	Immediately	1	MC	2	MC	2	MC
2504	Yes	[document]	02/09/2019	0	Ramotswa Railway Station Clinic - STRAMC	STRAMC2347	0	Yes	1	No	0	1	1	No	0	No	0	Yes	1	No	0	0	0	No	0	1	1	No	0	No	0	No	0	0	0	No	0	0	0		1	call EMS (991/997/998)	Immediately	1	EM	1	EM	1	EM
2506	Yes	[document]	02/09/2019	0	Ramotswa Railway Station Clinic - STRAMC	STRAMC2349	0	Yes	1	No	0	1	1	No	0	No	0	No	0	No	0	0	0	Yes	1	1	1	No	0	No	0	No	0	0	0	No	0	0	0		1	call EMS (991/997/998)	Immediately	1	MC	2	MC	2	MC
2507	Yes	[document]	02/09/2019	0	Ramotswa Railway Station Clinic - STRAMC	STRAMC2350	0	No	0	Yes	1	1	1	No	0	No	0	Yes	1	No	0	0	0	No	0	1	1	No	0	No	0	No	0	0	0	No	0	0	0		1	call EMS (991/997/998)	Immediately	1	MC	2	WAS	3	WAS
2509	Yes	[document]	05/09/2019	1	Moshupa - STMOSH	STMOSH0279	0	Yes	1	No	0	1	1	Yes	1	No	0	Yes	1	Yes	1	2	1	Yes	1	2	1	Yes	1	No	0	No	0	1	1	No	0	0	0		1	call EMS (991/997/998)	Immediately	1	MC	2	WAS	3	MC
2510	Yes	[document]	05/09/2019	1	Moshupa - STMOSH	STMOSH0280	0	Yes	1	Yes	1	2	1	No	0	No	0	Yes	1	Yes	1	1	1	Yes	1	2	1	Yes	1	No	0	Yes	1	2	1	No	0	0	0		1	call EMS (991/997/998)	Immediately	1	MC	2	MC	2	MC
2511	Yes	[document]	05/09/2019	1	Moshupa - STMOSH	STMOSH0281	0	Yes	1	Yes	1	2	1	No	0	No	0	Yes	1	Yes	1	1	1	Yes	1	2	1	Yes	1	No	0	No	0	1	1	No	0	0	0		1	call EMS (991/997/998)	Immediately	1	MC	2	MC	2	MC
2512	Yes	[document]	05/09/2019	1	Moshupa - STMOSH	STMOSH0282	0	Yes	1	Yes	1	2	1	No	0	No	0	Yes	1	Yes	1	1	1	Yes	1	2	1	Yes	1	No	0	No	0	1	1	No	0	0	0		1	call EMS (991/997/998)	Immediately	1	MC	2	MC	2	MC
2513	Yes	[document]	05/09/2019	1	Moshupa - STMOSH	STMOSH0283	0	Yes	1	Yes	1	2	1	No	0	No	0	Yes	1	Yes	1	1	1	Yes	1	2	1	Yes	1	Yes	1	Yes	1	2	1	No	0	0	0		1	call EMS (991/997/998)	Immediately	1	MC	2	MC	2	WAS
2514	Yes	[document]	05/09/2019	1	Moshupa - STMOSH	STMOSH0284	0	Yes	1	No	0	1	1	No	0	No	0	Yes	1	Yes	1	1	1	Yes	1	2	1	Yes	1	Yes	1	No	0	1	1	No	0	0	0		1	call EMS (991/997/998)	Immediately	1	MC	2	MC	2	MC
2515	Yes	[document]	05/09/2019	1	Moshupa - STMOSH	STMOSH0285	0	Yes	1	No	0	1	1	No	0	No	0	Yes	1	Yes	1	1	1	Yes	1	2	1	Yes	1	Yes	1	Yes	1	2	1	Yes	1	1	1	School	1	call EMS (991/997/998)	Immediately	1	MC	2	MC	2	MC
2516	Yes	[document]	05/09/2019	1	Moshupa - STMOSH	STMOSH0286	0	Yes	1	Yes	1	2	1	Yes	1	No	0	Yes	1	Yes	1	2	1	Yes	1	2	1	Yes	1	No	0	No	0	1	1	No	0	0	0		1	call EMS (991/997/998)	Immediately	1	MC	2	WAS	3	MC
2517	Yes	[document]	05/09/2019	1	Moshupa - STMOSH	STMOSH0287	0	Yes	1	Yes	1	2	1	No	0	No	0	Yes	1	Yes	1	1	1	Yes	1	2	1	Yes	1	Yes	1	Yes	1	2	1	No	0	0	0		1	call EMS (991/997/998)	Immediately	1	MC	2	MC	2	MC
2518	Yes	[document]	05/09/2019	1	Moshupa - STMOSH	STMOSH0288	0	Yes	1	Yes	1	2	1	No	0	No	0	Yes	1	Yes	1	1	1	Yes	1	2	1	Yes	1	Yes	1	No	0	1	1	No	0	0	0		1	call EMS (991/997/998)	Immediately	1	MC	2	MC	2	MC
2519	Yes	[document]	05/09/2019	1	Moshupa - STMOSH	STMOSH0289	0	Yes	1	No	0	1	1	Yes	1	No	0	Yes	1	Yes	1	2	1	Yes	1	2	1	Yes	1	No	0	No	0	1	1	No	0	0	0		1	call EMS (991/997/998)	Immediately	1	MC	2	MC	2	MC
2520	Yes	[document]	05/09/2019	1	Moshupa - STMOSH	STMOSH0290	0	Yes	1	No	0	1	1	Yes	1	No	0	Yes	1	Yes	1	2	1	Yes	1	2	1	Yes	1	No	0	No	0	1	1	No	0	0	0		1	call EMS (991/997/998)	Immediately	1	MC	2	MC	2	MC
2521	Yes	[document]	05/09/2019	1	Moshupa - STMOSH	STMOSH0291	0	Yes	1	Yes	1	2	1	Yes	1	No	0	Yes	1	Yes	1	2	1	Yes	1	2	1	Yes	1	No	0	No	0	1	1	No	0	0	0		1	call EMS (991/997/998)	Immediately	1	MC	2	MC	2	MC
2522	Yes	[document]	05/09/2019	1	Moshupa - STMOSH	STMOSH0292	0	Yes	1	Yes	1	2	1	No	0	No	0	Yes	1	Yes	1	1	1	Yes	1	2	1	Yes	1	Yes	1	No	0	1	1	No	0	0	0		1	call EMS (991/997/998)	Immediately	1	MC	2	MC	2	MC
2523	Yes	[document]	05/09/2019	1	Moshupa - STMOSH	STMOSH0293	0	Yes	1	Yes	1	2	1	No	0	No	0	Yes	1	Yes	1	1	1	Yes	1	2	1	No	0	Yes	1	No	0	0	0	No	0	0	0		1	call EMS (991/997/998)	Immediately	1	MC	2	MC	2	MC
2524	Yes	[document]	05/09/2019	1	Moshupa - STMOSH	STMOSH0294	0	Yes	1	Yes	1	2	1	No	0	No	0	Yes	1	Yes	1	1	1	Yes	1	2	1	Yes	1	Yes	1	Yes	1	2	1	No	0	0	0		1	call EMS (991/997/998)	Immediately	1	MC	2	MC	2	MC
2525	Yes	[document]	04/09/2019	1	Ramotswa - STRAM	STRAM 0517	0	No	0	Yes	1	1	1	No	0	No	0	Yes	1	Yes	1	1	1	No	0	1	1	No	0	No	0	No	0	0	0	No	0	0	0		1	call EMS (991/997/998)	Immediately	1	MC	2	MC	2	MC
2526	Yes	[document]	04/09/2019	1	Ramotswa - STRAM	STRAM 0518	0	No	0	No	0	0	0	No	0	No	0	No	0	No	0	0	0	Yes	1	1	1	No	0	No	0	No	0	0	0	No	0	0	0		1	call EMS (991/997/998)	Immediately	1	MC	2	MC	2	MC
2527,Yes,[document],04/09/2019,1,Ramotswa - STRAM,STRAM 0519,0,No,0,No,0,0,0,No,0,No,0,Yes,1,No,0,0,0,No,0,1,1,No,0,No,0,No,0,0,0,No,0,0,0,,1,call EMS (991/997/998),Immediately,1,MC,2,MC,2,MC,2,MC,2,MC,2,MC,2,MC,2,MC,2,Female,0,32,1,1,Secondary Level,,1,Married,0,No,0,No,0,No,0,No,0,No,0,No,0,No,,,,,0,0,No,0,No,0,0,1,Both,,74.5,"174,5",174.5,174.5,1.745,2,24.466,Normal,2,0,No,0,No,0,No,0,No,0,No,…
2528	Yes	[document]	04/09/2019	1	Ramotswa - STRAM	STRAM 0520	0	No	0	No	0	0	0	No	0	No	0	No	0	No	0	0	0	No	0	0	0	No	0	No	0	Yes	1	1	1	No	0	0	0		1	call EMS (991/997/998)	Immediately	1	MC	2	MC	2	MC
2529	Yes	[document]	04/09/2019	1	Ramotswa - STRAM	STRAM 0521	0	No	0	No	0	0	0	No	0	No	0	Yes	1	No	0	0	0	No	0	1	1	No	0	No	0	No	0	0	0	No	0	0	0		1	call EMS (991/997/998)	Immediately	1	MC	2	MC	2	MC
2530	Yes	[document]	04/09/2019	1	Ramotswa - STRAM	STRAM 0522	0	No	0	No	0	0	0	No	0	No	0	No	0	Yes	1	1	1	No	0	0	0	No	0	No	0	No	0	0	0	No	0	0	0		1	call EMS (991/997/998)	Immediately	1	MC	2	MC	2	MC
2531	Yes	[document]	04/09/2019	1	Ramotswa - STRAM	STRAM 0523	0	No	0	No	0	0	0	No	0	No	0	Yes	1	No	0	0	0	No	0	1	1	No	0	No	0	No	0	0	0	No	0	0	0		1	call EMS (991/997/998)	Immediately	1	MC	2	MC	2	MC
2532	Yes	[document]	04/09/2019	1	Ramotswa - STRAM	STRAM 0524	0	No	0	No	0	0	0	No	0	No	0	Yes	1	No	0	0	0	Yes	1	2	1	No	0	No	0	No	0	0	0	No	0	0	0		1	call EMS (991/997/998)	Immediately	1	MC	2	MC	2	MC
2533	Yes	[document]	05/09/2019	1	Ramotswa - STRAM	STRAM 0525	0	Yes	1	Yes	1	2	1	No	0	No	0	Yes	1	No	0	0	0	No	0	1	1	No	0	No	0	No	0	0	0	No	0	0	0		1	call EMS (991/997/998)	Immediately	1	MC	2	MC	2	MC
2534	Yes	[document]	05/09/2019	1	Ramotswa - STRAM	STRAM 0526	0	No	0	No	0	0	0	No	0	No	0	No	0	No	0	0	0	Yes	1	1	1	Yes	1	No	0	No	0	1	1	No	0	0	0		1	call EMS (991/997/998)	Immediately	1	MC	2	MC	2	MC
2535	Yes	[document]	05/09/2019	1	Ramotswa - STRAM	STRAM 0527	0	No	0	No	0	0	0	No	0	No	0	No	0	No	0	0	0	Yes	1	1	1	No	0	No	0	No	0	0	0	No	0	0	0		1	call EMS (991/997/998)	Immediately	1	MC	2	MC	2	MC
2536	Yes	[document]	05/09/2019	1	Ramotswa - STRAM	STRAM 0528	0	No	0	No	0	0	0	No	0	No	0	No	0	No	0	0	0	No	0	0	0	No	0	No	0	Yes	1	1	1	No	0	0	0		1	call EMS (991/997/998)	Immediately	1	MC	2	MC	2	MC
2537	Yes	[document]	05/09/2019	1	Ramotswa - STRAM	STRAM 0529	0	Yes	1	Yes	1	2	1	No	0	No	0	No	0	No	0	0	0	No	0	0	0	No	0	No	0	No	0	0	0	No	0	0	0		1	call EMS (991/997/998)	Immediately	1	MC	2	MC	2	MC
2538	Yes	[document]	05/09/2019	1	Ramotswa - STRAM	STRAM 0530	0	Yes	1	No	0	1	1	No	0	No	0	No	0	No	0	0	0	No	0	0	0	No	0	No	0	No	0	0	0	No	0	0	0		1	call EMS (991/997/998)	Immediately	1	MC	2	MC	2	MC
2539	Yes	[document]	05/09/2019	1	Ramotswa - STRAM	STRAM 0531	0	Yes	1	No	0	1	1	No	0	No	0	No	0	No	0	0	0	No	0	0	0	No	0	No	0	No	0	0	0	No	0	0	0		1	call EMS (991/997/998)	Immediately	1	MC	2	MC	2	MC
2540	Yes	[document]	05/09/2019	1	Ramotswa - STRAM	STRAM 0532	0	No	0	No	0	0	0	No	0	No	0	Yes	1	No	0	0	0	No	0	1	1	No	0	No	0	No	0	0	0	No	0	0	0		1	call EMS (991/997/998)	Immediately	1	MC	2	MC	2	MC
2541	Yes	[document]	05/09/2019	1	Ramotswa - STRAM	STRAM 0533	0	No	0	No	0	0	0	No	0	No	0	Yes	1	No	0	0	0	No	0	1	1	No	0	No	0	No	0	0	0	No	0	0	0		1	call EMS (991/997/998)	Immediately	1	MC	2	MC	2	MC
2542	Yes	[document]	05/09/2019	1	Ramotswa - STRAM	STRAM 0534	0	Yes	1	No	0	1	1	No	0	No	0	No	0	No	0	0	0	No	0	0	0	No	0	No	0	Yes	1	1	1	No	0	0	0		1	call EMS (991/997/998)	Immediately	1	MC	2	MC	2	MC
2543	Yes	[document]	05/09/2019	1	Ramotswa - STRAM	STRAM 0535	0	No	0	No	0	0	0	No	0	No	0	Yes	1	No	0	0	0	No	0	1	1	No	0	No	0	No	0	0	0	No	0	0	0		1	call EMS (991/997/998)	Immediately	1	MC	2	MC	2	MC
2544	Yes	[document]	05/09/2019	1	Ramotswa - STRAM	STRAM 0536	0	No	0	No	0	0	0	Yes	1	No	0	No	0	No	0	1	1	No	0	0	0	No	0	No	0	No	0	0	0	No	0	0	0		1	call EMS (991/997/998)	Immediately	1	MC	2	MC	2	MC
2545	Yes	[document]	05/09/2019	1	Ramotswa - STRAM	STRAM 0537	0	No	0	No	0	0	0	No	0	No	0	Yes	1	No	0	0	0	No	0	1	1	No	0	No	0	No	0	0	0	No	0	0	0		1	call EMS (991/997/998)	Immediately	1	MC	2	MC	2	MC
2546	Yes	[document]	05/09/2019	1	Ramotswa - STRAM	STRAM 0538	0	No	0	No	0	0	0	No	0	No	0	No	0	No	0	0	0	No	0	0	0	Yes	1	No	0	Yes	1	2	1	No	0	0	0		1	call EMS (991/997/998)	Immediately	1	MC	2	MC	2	MC
2547	Yes	[document]	05/09/2019	1	Ramotswa - STRAM	STRAM 0539	0	Yes	1	No	0	1	1	No	0	No	0	No	0	No	0	0	0	No	0	0	0	No	0	No	0	No	0	0	0	No	0	0	0		1	call EMS (991/997/998)	Immediately	1	MC	2	MC	2	MC
2548	Yes	[document]	05/09/2019	1	Ramotswa - STRAM	STRAM 0540	0	No	0	Yes	1	1	1	No	0	No	0	No	0	No	0	0	0	No	0	0	0	No	0	No	0	No	0	0	0	No	0	0	0		1	call EMS (991/997/998)	Immediately	1	MC	2	WAS	3	MC
2549	Yes	[document]	05/09/2019	1	Ramotswa - STRAM	STRAM 0541	0	No	0	No	0	0	0	Yes	1	No	0	No	0	No	0	1	1	No	0	0	0	No	0	No	0	No	0	0	0	No	0	0	0		1	call EMS (991/997/998)	Immediately	1	MC	2	MC	2	MC
2550	Yes	[document]	05/09/2019	1	Ramotswa - STRAM	STRAM 0542	0	No	0	No	0	0	0	No	0	No	0	No	0	No	0	0	0	No	0	0	0	No	0	No	0	Yes	1	1	1	No	0	0	0		1	call EMS (991/997/998)	Immediately	1	MC	2	MC	2	MC
2551	Yes	[document]	05/09/2019	1	Ramotswa - STRAM	STRAM 0543	0	No	0	No	0	0	0	No	0	No	0	No	0	No	0	0	0	No	0	0	0	No	0	No	0	Yes	1	1	1	No	0	0	0		1	call EMS (991/997/998)	Immediately	1	MC	2	MC	2	MC
2552	Yes	[document]	05/09/2019	1	Ramotswa - STRAM	STRAM 0544	0	Yes	1	Yes	1	2	1	No	0	No	0	No	0	No	0	0	0	No	0	0	0	No	0	No	0	No	0	0	0	No	0	0	0		1	call EMS (991/997/998)	Immediately	1	MC	2	MC	2	MC
2553	Yes	[document]	05/09/2019	1	Ramotswa - STRAM	STRAM 0545	0	No	0	No	0	0	0	No	0	No	0	No	0	No	0	0	0	No	0	0	0	No	0	No	0	Yes	1	1	1	No	0	0	0		1	call EMS (991/997/998)	Immediately	1	MC	2	MC	2	MC
2554	Yes	[document]	05/09/2019	1	Ramotswa - STRAM	STRAM 0546	0	Yes	1	Yes	1	2	1	No	0	No	0	No	0	No	0	0	0	No	0	0	0	No	0	No	0	No	0	0	0		0	0	0		1	call EMS (991/997/998)	Immediately	1	MC	2	MC	2	MC
2555	Yes	[document]	05/09/2019	1	Ramotswa - STRAM	STRAM 0547	0	No	0	No	0	0	0	No	0	No	0	No	0	Yes	1	1	1	No	0	0	0	No	0	No	0	No	0	0	0	No	0	0	0		1	call EMS (991/997/998)	Immediately	1	MC	2	MC	2	MC
2556	Yes	[document]	05/09/2019	1	Ramotswa - STRAM	STRAM 0548	0	No	0	No	0	0	0	No	0	No	0	No	0	No	0	0	0	No	0	0	0	No	0	No	0	Yes	1	1	1	No	0	0	0		1	call EMS (991/997/998)	Immediately	1	MC	2	MC	2	MC
2557	Yes	[document]	05/09/2019	1	Ramotswa - STRAM	STRAM 0549	0	No	0	No	0	0	0	No	0	No	0	No	0	No	0	0	0	Yes	1	1	1	No	0	No	0	No	0	0	0	No	0	0	0		1	call EMS (991/997/998)	Immediately	1	MC	2	MC	2	MC
2558	Yes	[document]	05/09/2019	1	Ramotswa - STRAM	STRAM 0550	0	No	0	No	0	0	0	No	0	No	0	No	0	No	0	0	0	No	0	0	0	No	0	No	0	No	0	0	0	No	0	0	0		1	call EMS (991/997/998)	Immediately	1	MC	2	MC	2	MC
2559	Yes	[document]	05/09/2019	1	Ramotswa - STRAM	STRAM 0551	0	No	0	No	0	0	0	No	0	No	0	No	0	No	0	0	0	Yes	1	1	1	No	0	No	0	No	0	0	0	No	0	0	0		1	call EMS (991/997/998)	Immediately	1	MC	2	MC	2	MC
2560	Yes	[document]	05/09/2019	1	Ramotswa - STRAM	STRAM 0552	0	Yes	1	Yes	1	2	1	No	0	No	0	No	0	No	0	0	0	No	0	0	0	No	0	No	0	No	0	0	0	No	0	0	0		1	call EMS (991/997/998)	Immediately	1	MC	2	MC	2	MC
2561	Yes	[document]	05/09/2019	1	Ramotswa - STRAM	STRAM 0553	0	Yes	1	Yes	1	2	1	No	0	No	0	No	0	No	0	0	0	No	0	0	0	No	0	No	0	No	0	0	0	No	0	0	0		1	call EMS (991/997/998)	Immediately	1	MC	2	MC	2	MC
2562	Yes	[document]	05/09/2019	1	Ramotswa - STRAM	STRAM 0554	0	Yes	1	No	0	1	1	No	0	No	0	No	0	No	0	0	0	No	0	0	0	No	0	No	0	No	0	0	0	No	0	0	0		1	call EMS (991/997/998)	Immediately	1	MC	2	MC	2	MC
2563	Yes	[document]	05/09/2019	1	Ramotswa - STRAM	STRAM 0555	0	No	0	No	0	0	0	No	0	No	0	Yes	1	No	0	0	0	No	0	1	1	No	0	No	0	No	0	0	0	No	0	0	0		1	call EMS (991/997/998)	Immediately	1	MC	2	MC	2	MC
2564	Yes	[document]	05/09/2019	1	Ramotswa - STRAM	STRAM 0556	0	No	0	No	0	0	0	No	0	No	0	No	0	No	0	0	0	No	0	0	0	No	0	No	0	Yes	1	1	1	No	0	0	0		1	call EMS (991/997/998)	Immediately	1	MC	2	MC	2	MC
2565	Yes	[document]	05/09/2019	1	Ramotswa - STRAM	STRAM 0557	0	Yes	1	Yes	1	2	1	No	0	No	0	No	0	No	0	0	0	No	0	0	0	Yes	1	No	0	Yes	1	2	1	No	0	0	0		1	call EMS (991/997/998)	Immediately	1	MC	2	MC	2	MC
2566	Yes	[document]	05/09/2019	1	Ramotswa - STRAM	STRAM 0558	0	No	0	No	0	0	0	Yes	1	No	0	No	0	No	0	1	1	No	0	0	0	No	0	No	0	No	0	0	0	No	0	0	0		1	call EMS (991/997/998)	Immediately	1	MC	2	MC	2	MC
2567	Yes	[document]	05/09/2019	1	Ramotswa - STRAM	STRAM 0559	0	Yes	1	Yes	1	2	1	No	0	No	0	No	0	No	0	0	0	No	0	0	0	No	0	No	0	No	0	0	0	No	0	0	0		1	call EMS (991/997/998)	Immediately	1	MC	2	MC	2	MC
2568	Yes	[document]	05/09/2019	1	Ramotswa - STRAM	STRAM 0560	0	Yes	1	Yes	1	2	1	No	0	No	0	No	0	No	0	0	0	No	0	0	0	No	0	No	0	No	0	0	0	No	0	0	0		1	call EMS (991/997/998)	Immediately	1	MC	2	MC	2	MC
2569	Yes	[document]	05/09/2019	1	Ramotswa - STRAM	STRAM 0561	0	No	0	No	0	0	0	No	0	No	0	No	0	No	0	0	0	No	0	0	0	Yes	1	No	0	No	0	1	1	No	0	0	0		1	call EMS (991/997/998)	Immediately	1	MC	2	MC	2	MC
2570	Yes	[document]	06/09/2019	1	Moshupa - STMOSH	STMOSH0295	0	Yes	1	Yes	1	2	1	No	0	No	0	Yes	1	Yes	1	1	1	Yes	1	2	1	Yes	1	Yes	1	No	0	1	1	No	0	0	0		1	call EMS (991/997/998)	Immediately	1	MC	2	MC	2	MC
2571	Yes	[document]	06/09/2019	1	Moshupa - STMOSH	STMOSH0296	0	Yes	1	Yes	1	2	1	No	0	No	0	Yes	1	Yes	1	1	1	Yes	1	2	1	Yes	1	Yes	1	No	0	1	1	No	0	0	0		1	call EMS (991/997/998)	Immediately	1	MC	2	MC	2	MC
2572	Yes	[document]	06/09/2019	1	Moshupa - STMOSH	STMOSH0297	0	Yes	1	Yes	1	2	1	No	0	No	0	No	0	Yes	1	1	1	Yes	1	1	1	Yes	1	No	0	Yes	1	2	1	No	0	0	0		1	call EMS (991/997/998)	Immediately	1	MC	2	MC	2	MC
2573	Yes	[document]	06/09/2019	1	Moshupa - STMOSH	STMOSH0298	0	Yes	1	No	0	1	1	No	0	No	0	Yes	1	No	0	0	0	Yes	1	2	1	Yes	1	No	0	Yes	1	2	1	No	0	0	0		1	call EMS (991/997/998)	Immediately	1	MC	2	MC	2	MC
2574	Yes	[document]	06/09/2019	1	Moshupa - STMOSH	STMOSH0299	0	Yes	1	Yes	1	2	1	No	0	No	0	Yes	1	Yes	1	1	1	Yes	1	2	1	Yes	1	Yes	1	Yes	1	2	1	No	0	0	0		1	call EMS (991/997/998)	Immediately	1	MC	2	MC	2	MC
2575	Yes	[document]	06/09/2019	1	Moshupa - STMOSH	STMOSH0300	0	Yes	1	Yes	1	2	1	No	0	No	0	Yes	1	Yes	1	1	1	Yes	1	2	1	Yes	1	Yes	1	No	0	1	1	No	0	0	0		1	call EMS (991/997/998)	Immediately	1	MC	2	MC	2	MC
2576	Yes	[document]	06/09/2019	1	Moshupa - STMOSH	STMOSH0301	0	Yes	1	Yes	1	2	1	No	0	No	0	Yes	1	Yes	1	1	1	Yes	1	2	1	Yes	1	No	0	Yes	1	2	1	No	0	0	0		1	call EMS (991/997/998)	Immediately	1	MC	2	MC	2	MC
2577	Yes	[document]	06/09/2019	1	Moshupa - STMOSH	STMOSH0302	0	Yes	1	No	0	1	1	Yes	1	No	0	No	0	Yes	1	2	1	Yes	1	1	1	Yes	1	Yes	1	Yes	1	2	1	No	0	0	0		1	call EMS (991/997/998)	Immediately	1	MC	2	MC	2	MC
2578	Yes	[document]	06/09/2019	1	Moshupa - STMOSH	STMOSH0303	0	Yes	1	Yes	1	2	1	No	0	No	0	Yes	1	Yes	1	1	1	Yes	1	2	1	Yes	1	No	0	Yes	1	2	1	No	0	0	0		1	call EMS (991/997/998)	Immediately	1	MC	2	MC	2	MC
2579	Yes	[document]	06/09/2019	1	Moshupa - STMOSH	STMOSH0304	0	Yes	1	Yes	1	2	1	No	0	No	0	Yes	1	Yes	1	1	1	Yes	1	2	1	Yes	1	No	0	Yes	1	2	1	No	0	0	0		1	call EMS (991/997/998)	Immediately	1	MC	2	MC	2	MC
2580	Yes	[document]	06/09/2019	1	Moshupa - STMOSH	STMOSH0305	0	Yes	1	Yes	1	2	1	No	0	No	0	Yes	1	No	0	0	0	Yes	1	2	1	Yes	1	No	0	Yes	1	2	1	No	0	0	0		1	call EMS (991/997/998)	Immediately	1	MC	2	MC	2	MC
2581	Yes	[document]	06/09/2019	1	Moshupa - STMOSH	STMOSH0306	0	Yes	1	Yes	1	2	1	No	0	No	0	No	0	Yes	1	1	1	Yes	1	1	1	Yes	1	Yes	1	Yes	1	2	1	No	0	0	0		1	call EMS (991/997/998)	Immediately	1	MC	2	MC	2	MC
2582	Yes	[document]	06/09/2019	1	Moshupa - STMOSH	STMOSH0306	0	Yes	1	Yes	1	2	1	No	0	No	0	Yes	1	Yes	1	1	1	Yes	1	2	1	Yes	1	Yes	1	Yes	1	2	1	No	0	0	0		1	call EMS (991/997/998)	Immediately	1	MC	2	MC	2	MC
2583	Yes	[document]	06/09/2019	1	Moshupa - STMOSH	STMOSH0308	0	Yes	1	Yes	1	2	1	No	0	No	0	Yes	1	Yes	1	1	1	Yes	1	2	1	Yes	1	Yes	1	Yes	1	2	1	No	0	0	0		1	call EMS (991/997/998)	Immediately	1	MC	2	MC	2	MC
2584	Yes	[document]	06/09/2019	1	Moshupa - STMOSH	STMOSH0309	0	Yes	1	Yes	1	2	1	No	0	No	0	Yes	1	Yes	1	1	1	Yes	1	2	1	Yes	1	Yes	1	Yes	1	2	1	No	0	0	0		1	call EMS (991/997/998)	Immediately	1	MC	2	MC	2	MC
2585	Yes	[document]	09/09/2019	0	Ramotswa Railway Station Clinic - STRAMC	STRAMC2352	0	No	0	Yes	1	1	1	No	0	No	0	No	0	No	0	0	0	Yes	1	1	1	Yes	1	No	0	No	0	1	1	No	0	0	0		1	call EMS (991/997/998)	Immediately	1	EM	1	EM	1	EM
2586	Yes	[document]	09/09/2019	0	Ramotswa Railway Station Clinic - STRAMC	STRAMC2353	0	No	0	Yes	1	1	1	No	0	No	0	Yes	1	No	0	0	0	No	0	1	1	No	0	No	0	No	0	0	0	No	0	0	0		1	call EMS (991/997/998)	Immediately	1	MC	2	MC	2	MC
2587	Yes	[document]	09/09/2019	0	Ramotswa Railway Station Clinic - STRAMC	STRAMC2354	0	No	0	No	0	0	0	Yes	1	No	0	No	0	No	0	1	1	Yes	1	1	1	Yes	1	No	0	No	0	1	1	No	0	0	0		1	call EMS (991/997/998)	Immediately	1	MC	2	MC	2	MC
2588	Yes	[document]	09/09/2019	0	Ramotswa Railway Station Clinic - STRAMC	STRAMC2355	0	No	0	No	0	0	0	No	0	No	0	No	0	Yes	1	1	1	No	0	0	0	No	0	Yes	1	No	0	0	0	No	0	0	0		1	call EMS (991/997/998)	Immediately	1	EM	1	MC	2	MC
2589	Yes	[document]	09/09/2019	0	Ramotswa Railway Station Clinic - STRAMC	STRAMC2356	0	No	0	Yes	1	1	1	No	0	No	0	No	0	No	0	0	0	No	0	0	0	No	0	No	0	No	0	0	0	No	0	0	0		1	call EMS (991/997/998)	Immediately	1	MC	2	EM	1	MC
2590	Yes	[document]	09/09/2019	0	Ramotswa Railway Station Clinic - STRAMC	STRAMC2357	0	Yes	1	No	0	1	1	No	0	No	0	No	0	No	0	0	0	No	0	0	0	Yes	1	No	0	No	0	1	1	No	0	0	0		1	call EMS (991/997/998)	Immediately	1	MC	2	MC	2	MC
2591	Yes	[document]	09/09/2019	0	Ramotswa Railway Station Clinic - STRAMC	STRAMC2358	0	No	0	No	0	0	0	Yes	1	No	0	No	0	No	0	1	1	Yes	1	1	1	Yes	1	No	0	No	0	1	1	No	0	0	0		1	call EMS (991/997/998)	3 days	0	MC	2	WAS	3	WAS
2592	Yes	[document]	09/09/2019	0	Ramotswa Railway Station Clinic - STRAMC	STRAMC2359	0	Yes	1	Yes	1	2	1	No	0	No	0	No	0	No	0	0	0	No	0	0	0	No	0	No	0	No	0	0	0	No	0	0	0		1	call EMS (991/997/998)	Immediately	1	WAS	3	WAS	3	WAS
2593	Yes	[document]	11/09/2019	0	Ramotswa Railway Station Clinic - STRAMC	STRAMC2360	0	No	0	Yes	1	1	1	Yes	1	No	0	No	0	No	0	1	1	No	0	0	0	No	0	No	0	No	0	0	0	No	0	0	0		1	call EMS (991/997/998)	Immediately	1	EM	1	EM	1	EM
2594	Yes	[document]	11/09/2019	0	Ramotswa Railway Station Clinic - STRAMC	STRAMC2361	0	Yes	1	Yes	1	2	1	No	0	No	0	No	0	No	0	0	0	No	0	0	0	No	0	No	0	No	0	0	0	No	0	0	0		1	call EMS (991/997/998)	Immediately	1	MC	2	MC	2	MC
2595	Yes	[document]	11/09/2019	0	Ramotswa Railway Station Clinic - STRAMC	STRAMC2362	0	Yes	1	No	0	1	1	Yes	1	No	0	Yes	1	No	0	1	1	No	0	1	1	No	0	Yes	1	No	0	0	0	No	0	0	0		1	call EMS (991/997/998)	Immediately	1	MC	2	WAS	3	WAS
2596	Yes	[document]	11/09/2019	0	Ramotswa Railway Station Clinic - STRAMC	STRAM2364	0	No	0	Yes	1	1	1	No	0	No	0	No	0	Yes	1	1	1	Yes	1	1	1	No	0	No	0	No	0	0	0	No	0	0	0		1	call EMS (991/997/998)	Immediately	1	EM	1	EM	1	WAS
2597	Yes	[document]	11/09/2019	0	Ramotswa Railway Station Clinic - STRAMC	STRAMC2365	0	No	0	Yes	1	1	1	No	0	No	0	Yes	1	No	0	0	0	No	0	1	1	No	0	Yes	1	No	0	0	0	No	0	0	0		1	call EMS (991/997/998)	Immediately	1	EM	1	EM	1	EM
2598	Yes	[document]	11/09/2019	0	Ramotswa Railway Station Clinic - STRAMC	STRAMC2366	0	Yes	1	No	0	1	1	No	0	No	0	No	0	No	0	0	0	No	0	0	0	Yes	1	No	0	Yes	1	2	1	No	0	0	0		1	call EMS (991/997/998)	Immediately	1	MC	2	MC	2	WAS
2599	Yes	[document]	12/09/2019	0	Ramotswa Railway Station Clinic - STRAMC	STRAMC2367	0	Yes	1	Yes	1	2	1	No	0	No	0	No	0	No	0	0	0	No	0	0	0	No	0	No	0	No	0	0	0	No	0	0	0		1	call EMS (991/997/998)	Immediately	1	MC	2	MC	2	MC
2600	Yes	[document]	12/09/2019	0	Ramotswa Railway Station Clinic - STRAMC	STRAMC2368	0	No	0	Yes	1	1	1	No	0	No	0	No	0	No	0	0	0	No	0	0	0	No	0	No	0	No	0	0	0	No	0	0	0		1	call EMS (991/997/998)	Immediately	1	EM	1	EM	1	EM
2601	Yes	[document]	12/09/2019	0	Ramotswa Railway Station Clinic - STRAMC	STRAMC2369	0	No	0	Yes	1	1	1	No	0	No	0	Yes	1	No	0	0	0	No	0	1	1	No	0	No	0	No	0	0	0	No	0	0	0		1	call EMS (991/997/998)	Immediately	1	MC	2	MC	2	WAS
2602	Yes	[document]	12/09/2019	0	Ramotswa Railway Station Clinic - STRAMC	STRAMC2370	0	No	0	Yes	1	1	1	No	0	No	0	Yes	1	No	0	0	0	No	0	1	1	Yes	1	No	0	No	0	1	1	No	0	0	0		1	call EMS (991/997/998)	Immediately	1	EM	1	EM	1	WAS
2603	Yes	[document]	12/09/2019	0	Ramotswa Railway Station Clinic - STRAMC	STRAMC2371	0	No	0	No	0	0	0	No	0	No	0	No	0	No	0	0	0	No	0	0	0	Yes	1	No	0	Yes	1	2	1	No	0	0	0		1	call EMS (991/997/998)	Immediately	1	EM	1	EM	1	EM
2604	Yes	[document]	12/09/2019	0	Ramotswa Railway Station Clinic - STRAMC	STRAMC2372	0	Yes	1	No	0	1	1	No	0	No	0	No	0	No	0	0	0	No	0	0	0	No	0	No	0	No	0	0	0	Yes	1	1	1	school	1	call EMS (991/997/998)	Immediately	1	MC	2	WAS	3	WAS
2605	Yes	[document]	12/09/2019	0	Ramotswa Railway Station Clinic - STRAMC	STRAMC2373	0	No	0	No	0	0	0	No	0	No	0	Yes	1	No	0	0	0	Yes	1	2	1	No	0	No	0	No	0	0	0	No	0	0	0		1	call EMS (991/997/998)	Immediately	1	EM	1	WAS	3	WAS
2606	Yes	[document]	16/09/2019	0	Moshupa Clinic - STMOSHC	STMOSHC160	0	No	0	No	0	0	0	No	0	No	0	No	0	No	0	0	0	No	0	0	0	No	0	Yes	1	No	0	0	0	No	0	0	0		1	call EMS (991/997/998)	Immediately	1	WAS	3	MC	2	WAS
2608	Yes	[document]	16/09/2019	0	Moshupa Clinic - STMOSHC	STMOSHC162	0	No	0	No	0	0	0	No	0	No	0	Yes	1	Yes	1	1	1	Yes	1	2	1	No	0	No	0	No	0	0	0	No	0	0	0		1	call EMS (991/997/998)	Immediately	1	WAS	3	MC	2	MC
2610	Yes	[document]	16/09/2019	0	Moshupa Clinic - STMOSHC	STMOSHC164	0	No	0	No	0	0	0	No	0	No	0	Yes	1	No	0	0	0	No	0	1	1	Yes	1	No	0	Yes	1	2	1	No	0	0	0		1	call EMS (991/997/998)	Immediately	1	MC	2	MC	2	MC
2612	Yes	[document]	17/09/2019	0	Moshupa Clinic - STMOSHC	STMOSHC166	0	No	0	Yes	1	1	1	No	0	No	0	No	0	Yes	1	1	1		0	0	0	No	0	Yes	1		0	0	0	No	0	0	0		1	call EMS (991/997/998)	Immediately	1	MC	2	MC	2	MC
2613	Yes	[document]	17/09/2019	0	Moshupa Clinic - STMOSHC	STMOSHC167	0	Yes	1	No	0	1	1	No	0	No	0	Yes	1	No	0	0	0	Yes	1	2	1	No	0	Yes	1	No	0	0	0	No	0	0	0		1	call EMS (991/997/998)	Immediately	1	WAS	3	MC	2	MC
2614	Yes	[document]	17/09/2019	0	Moshupa Clinic - STMOSHC	STMOSHC167	0	No	0	No	0	0	0	Yes	1	No	0	Yes	1	Yes	1	2	1	Yes	1	2	1	No	0	Yes	1	No	0	0	0	No	0	0	0		1	call EMS (991/997/998)	Immediately	1	EM	1	WAS	3	WAS
2615	Yes	[document]	17/09/2019	0	Moshupa Clinic - STMOSHC		0		0	Yes	1	1	1		0		0		0		0	0	0		0	0	0		0	Yes	1		0	0	0		0	0	0		1	call EMS (991/997/998)	Immediately	1	MC	2	MC	2	MC
2616	Yes	[document]	17/09/2019	0	Moshupa Clinic - STMOSHC	STMOSHC167	0	No	0	No	0	0	0	No	0	No	0	Yes	1	No	0	0	0	Yes	1	2	1	No	0	Yes	1	No	0	0	0	No	0	0	0		1	call EMS (991/997/998)	Immediately	1	MC	2	MC	2	MC
2617	Yes	[document]	17/09/2019	0	Moshupa Clinic - STMOSHC	STMOSHC168	0	No	0	No	0	0	0	No	0	No	0	Yes	1	No	0	0	0	No	0	1	1	No	0	Yes	1	No	0	0	0	No	0	0	0		1	call EMS (991/997/998)	Immediately	1	EM	1	EM	1	WAS
2618	Yes	[document]	17/09/2019	0	Moshupa Clinic - STMOSHC	STMOSHC169	0	No	0	No	0	0	0	Yes	1	No	0	Yes	1	Yes	1	2	1	No	0	1	1	No	0	No	0	No	0	0	0	No	0	0	0		1	call EMS (991/997/998)	Immediately	1	MC	2	MC	2	MC
2621	Yes	[document]	17/09/2019	0	Moshupa Clinic - STMOSHC	STMOSHC172	0	Yes	1	Yes	1	2	1	No	0	No	0	Yes	1	No	0	0	0	Yes	1	2	1	Yes	1	Yes	1	No	0	1	1	No	0	0	0		1	call EMS (991/997/998)	Immediately	1	MC	2	MC	2	MC
2622	Yes	[document]	26/09/2019	0	Gaborone Block 6 Clinic - STGABZC	STGABZC2701	0	No	0	No	0	0	0	No	0	No	0	No	0	No	0	0	0	Yes	1	1	1	No	0	No	0	No	0	0	0	No	0	0	0		1	call EMS (991/997/998)	Immediately	1	EM	1	EM	1	MC
2623	Yes	[document]	26/09/2019	0	Gaborone Block 6 Clinic - STGABZC	STGABZC2702	0	No	0	No	0	0	0	Yes	1	No	0	Yes	1	Yes	1	2	1	Yes	1	2	1	Yes	1	Yes	1	No	0	1	1	No	0	0	0		1	call EMS (991/997/998)	Immediately	1	EM	1	MC	2	EM
2624	Yes	[document]	26/09/2019	0	Gaborone Block 6 Clinic - STGABZC	STGABZC2703	0	No	0	No	0	0	0	No	0	No	0	Yes	1	No	0	0	0	Yes	1	2	1	Yes	1	No	0	No	0	1	1	No	0	0	0		1	call EMS (991/997/998)	Immediately	1	MC	2	MC	2	MC
2625	Yes	[document]	26/09/2019	0	Gaborone Block 6 Clinic - STGABZC	STGABZC2704	0	No	0	No	0	0	0	No	0	No	0	Yes	1	No	0	0	0	Yes	1	2	1	No	0	No	0	No	0	0	0	No	0	0	0		1	call EMS (991/997/998)	Immediately	1	MC	2	MC	2	MC
2626	Yes	[document]	26/09/2019	0	Gaborone Block 6 Clinic - STGABZC	STGABZC2705	0	No	0	No	0	0	0	Yes	1	No	0	No	0	Yes	1	2	1	Yes	1	1	1	No	0	No	0	No	0	0	0	No	0	0	0		1	call EMS (991/997/998)	Immediately	1	MC	2	MC	2	MC
2627	Yes	[document]	26/09/2019	0	Gaborone Block 6 Clinic - STGABZC	STGABZC2706	0	No	0	No	0	0	0	Yes	1	No	0	No	0	Yes	1	2	1	No	0	0	0	Yes	1	No	0	No	0	1	1	No	0	0	0		1	call EMS (991/997/998)	Immediately	1	MC	2	MC	2	MC
2628	Yes	[document]	26/09/2019	0	Gaborone Block 6 Clinic - STGABZC	STGABZC2707	0	No	0	No	0	0	0	No	0	No	0	Yes	1	Yes	1	1	1	Yes	1	2	1	No	0	No	0	No	0	0	0	No	0	0	0		1	call EMS (991/997/998)	Immediately	1	MC	2	MC	2	MC
2629	Yes	[document]	26/09/2019	0	Gaborone Block 6 Clinic - STGABZC	STGABZC2708	0	No	0	No	0	0	0	Yes	1	No	0	Yes	1	No	0	1	1	No	0	1	1	No	0	No	0	No	0	0	0	No	0	0	0		1	call EMS (991/997/998)	Immediately	1	MC	2	MC	2	MC
2630	Yes	[document]	26/09/2019	0	Gaborone Block 6 Clinic - STGABZC	STGABZC2709	0	No	0	No	0	0	0	No	0	No	0	Yes	1	No	0	0	0	Yes	1	2	1	Yes	1	No	0	No	0	1	1	No	0	0	0		1	call EMS (991/997/998)	Immediately	1	MC	2	MC	2	MC
2631	Yes	[document]	26/09/2019	0	Gaborone Block 6 Clinic - STGABZC	STGABZC2710	0	No	0	No	0	0	0	Yes	1	No	0	No	0	Yes	1	2	1	No	0	0	0	No	0	No	0	No	0	0	0	No	0	0	0		1	call EMS (991/997/998)	Immediately	1	EM	1	EM	1	EM
2632	Yes	[document]	26/09/2019	0	Gaborone Block 6 Clinic - STGABZC	STGABZC2711	0	No	0	No	0	0	0	No	0	No	0	Yes	1	No	0	0	0	No	0	1	1	No	0	No	0	No	0	0	0	No	0	0	0		1	call EMS (991/997/998)	Immediately	1	MC	2	MC	2	MC
2633	Yes	[document]	26/09/2019	0	Gaborone Block 6 Clinic - STGABZC	STGABZC2712	0	No	0	No	0	0	0	No	0	No	0	Yes	1	Yes	1	1	1	Yes	1	2	1	No	0	No	0	No	0	0	0	No	0	0	0		1	call EMS (991/997/998)	Immediately	1	MC	2	MC	2	MC
2634	Yes	[document]	26/09/2019	0	Gaborone Block 6 Clinic - STGABZC	STGABZC2713	0	No	0	Yes	1	1	1	Yes	1	No	0	Yes	1	Yes	1	2	1	Yes	1	2	1	No	0	No	0	No	0	0	0	No	0	0	0		1	call EMS (991/997/998)	Immediately	1	EM	1	EM	1	EM
2635	Yes	[document]	26/09/2019	0	Gaborone Block 6 Clinic - STGABZC	STGABZC2714	0	No	0	Yes	1	1	1	No	0	No	0	Yes	1	Yes	1	1	1	Yes	1	2	1	No	0	No	0	No	0	0	0	No	0	0	0		1	call EMS (991/997/998)	Immediately	1	MC	2	MC	2	MC
2636	Yes	[document]	26/09/2019	0	Gaborone Block 6 Clinic - STGABZC	STGABZC2715	0	No	0	No	0	0	0	Yes	1	No	0	Yes	1	Yes	1	2	1	Yes	1	2	1	No	0	Yes	1	No	0	0	0	No	0	0	0		1	call EMS (991/997/998)	Immediately	1	NI	3	EM	1	WAS
2637	Yes	[document]	26/09/2019	0	Gaborone Block 6 Clinic - STGABZC	STGABZC2716	0	No	0	Yes	1	1	1	Yes	1	No	0	No	0	Yes	1	2	1	Yes	1	1	1	Yes	1	No	0	No	0	1	1	No	0	0	0		1	call EMS (991/997/998)	Immediately	1	MC	2	MC	2	MC
2638	Yes	[document]	26/09/2019	0	Gaborone Block 6 Clinic - STGABZC	STGABZC2717	0	No	0	No	0	0	0	No	0	No	0	Yes	1	Yes	1	1	1	Yes	1	2	1	Yes	1	Yes	1	No	0	1	1	No	0	0	0		1	call EMS (991/997/998)	Immediately	1	EM	1	EM	1	EM
2639	Yes	[document]	26/09/2019	0	Gaborone Block 6 Clinic - STGABZC	STGABZC2718	0	No	0	Yes	1	1	1	No	0	No	0	Yes	1	Yes	1	1	1	No	0	1	1	No	0	No	0	No	0	0	0	No	0	0	0		1	call EMS (991/997/998)	Immediately	1	MC	2	MC	2	MC
2640	Yes	[document]	26/09/2019	0	Gaborone Block 6 Clinic - STGABZC	STGABZC2719	0	No	0	No	0	0	0	Yes	1	No	0	Yes	1	Yes	1	2	1	Yes	1	2	1	Yes	1	No	0	No	0	1	1	No	0	0	0		1	call EMS (991/997/998)	Immediately	1	EM	1	EM	1	EM
2641	Yes	[document]	26/09/2019	0	Gaborone Block 6 Clinic - STGABZC	STGABZC2720	0	No	0	No	0	0	0	No	0	No	0	Yes	1	Yes	1	1	1	Yes	1	2	1	No	0	No	0	No	0	0	0	No	0	0	0		1	call EMS (991/997/998)	Immediately	1	MC	2	MC	2	MC
2642	Yes	[document]	02/10/2019	0	Gaborone Block 6 Clinic - STGABZC	STGABZC2720	0	No	0	No	0	0	0	No	0	No	0	Yes	1	No	0	0	0	Yes	1	2	1	Yes	1	No	0	Yes	1	2	1	No	0	0	0		1	call EMS (991/997/998)	Immediately	1	EM	1	EM	1	EM
2643	Yes	[document]	02/10/2019	0	Gaborone Block 6 Clinic - STGABZC	STGABZC2722	0	No	0	No	0	0	0	Yes	1	No	0	Yes	1	Yes	1	2	1	No	0	1	1	No	0	No	0	No	0	0	0	No	0	0	0		1	call EMS (991/997/998)	Immediately	1	EM	1	EM	1	EM
2644	Yes	[document]	02/10/2019	0	Gaborone Block 6 Clinic - STGABZC	STGABZC2723	0	No	0	No	0	0	0	Yes	1	No	0	Yes	1	No	0	1	1	Yes	1	2	1	Yes	1	Yes	1	No	0	1	1	No	0	0	0		1	call EMS (991/997/998)	Immediately	1	MC	2	MC	2	MC
2645	Yes	[document]	02/10/2019	0	Gaborone Block 6 Clinic - STGABZC	STGABZC2724	0	No	0	No	0	0	0	No	0	No	0	Yes	1	No	0	0	0	Yes	1	2	1	No	0	No	0	No	0	0	0	No	0	0	0		1	call EMS (991/997/998)	Immediately	1	MC	2	MC	2	MC
2646	Yes	[document]	02/10/2019	0	Gaborone Block 6 Clinic - STGABZC	STGABZC2725	0	No	0	No	0	0	0	No	0	No	0	Yes	1	Yes	1	1	1	Yes	1	2	1	No	0	No	0	No	0	0	0	No	0	0	0		1	call EMS (991/997/998)	Immediately	1	EM	1	EM	1	EM
2647	Yes	[document]	02/10/2019	0	Gaborone Block 6 Clinic - STGABZC	STGABZC2726	0	No	0	No	0	0	0	Yes	1	No	0	Yes	1	No	0	1	1	Yes	1	2	1	No	0	No	0	No	0	0	0	No	0	0	0		1	call EMS (991/997/998)	Immediately	1	EM	1	EM	1	EM
2648	Yes	[document]	02/10/2019	0	Gaborone Block 6 Clinic - STGABZC	STGABZC2727	0	No	0	No	0	0	0	Yes	1	No	0	Yes	1	Yes	1	2	1	No	0	1	1	No	0	No	0	No	0	0	0	No	0	0	0		1	call EMS (991/997/998)	Immediately	1	MC	2	MC	2	MC
2649	Yes	[document]	02/10/2019	0	Gaborone Block 6 Clinic - STGABZC	STGABZC2728	0	No	0	No	0	0	0	Yes	1	No	0	Yes	1	Yes	1	2	1	Yes	1	2	1	Yes	1	Yes	1	No	0	1	1	No	0	0	0		1	call EMS (991/997/998)	Immediately	1	MC	2	MC	2	MC
2650	Yes	[document]	02/10/2019	0	Gaborone Block 6 Clinic - STGABZC	STGABZC2729	0	No	0	No	0	0	0	Yes	1	No	0	Yes	1	Yes	1	2	1	Yes	1	2	1	No	0	No	0	No	0	0	0	No	0	0	0		1	call EMS (991/997/998)	Immediately	1	MC	2	MC	2	MC
2651	Yes	[document]	02/10/2019	0	Gaborone Block 6 Clinic - STGABZC	STGABZC2730	0	No	0	No	0	0	0	Yes	1	No	0	Yes	1	Yes	1	2	1	Yes	1	2	1	Yes	1	No	0	No	0	1	1	No	0	0	0		1	call EMS (991/997/998)	Immediately	1	EM	1	EM	1	EM
2652	Yes	[document]	02/10/2019	0	Gaborone Block 6 Clinic - STGABZC	STGABZC2731	0	No	0	Yes	1	1	1	No	0	No	0	Yes	1	No	0	0	0	Yes	1	2	1	No	0	No	0	No	0	0	0	No	0	0	0		1	call EMS (991/997/998)	Immediately	1	EM	1	EM	1	EM
2653	Yes	[document]	02/10/2019	0	Gaborone Block 6 Clinic - STGABZC	STGABZC2732	0	No	0	No	0	0	0	No	0	No	0	Yes	1	Yes	1	1	1	Yes	1	2	1	No	0	No	0	No	0	0	0	No	0	0	0		1	call EMS (991/997/998)	Immediately	1	EM	1	EM	1	EM
2654	Yes	[document]	02/10/2019	0	Gaborone Block 6 Clinic - STGABZC	STGABZC2733	0	No	0	No	0	0	0	No	0	No	0	Yes	1	Yes	1	1	1	Yes	1	2	1	Yes	1	Yes	1	No	0	1	1	No	0	0	0		1	call EMS (991/997/998)	Immediately	1	EM	1	EM	1	EM
2655	Yes	[document]	02/10/2019	0	Gaborone Block 6 Clinic - STGABZC	STGABZC2734	0	No	0	No	0	0	0	Yes	1	No	0	Yes	1	Yes	1	2	1	Yes	1	2	1	No	0	No	0	No	0	0	0	No	0	0	0		1	call EMS (991/997/998)	Immediately	1	MC	2	MC	2	MC
2656	Yes	[document]	02/10/2019	0	Gaborone Block 6 Clinic - STGABZC	STGABZC2735	0	No	0	No	0	0	0	Yes	1	No	0	Yes	1	No	0	1	1	Yes	1	2	1	Yes	1	Yes	1	No	0	1	1	No	0	0	0		1	call EMS (991/997/998)	Immediately	1	EM	1	EM	1	EM
[truncated: 936 more rows]
[truncated: 73 more columns]
